# Supplementary material for: Expanding Bicycle-Sharing Systems: Lessons Learnt from an Analysis of Usage
Source: PLoS One. 2016 Dec 15;11(12):e0168604. doi: 10.1371/journal.pone.0168604 (PMC5158202; doi:10.1371/journal.pone.0168604)
Supplement: S1 File — (ZIP) [file pone.0168604.s002.zip]

Archive with 38 entries (37 files):
- Data/
- Data/DailyTrips_AllUsers_UserGroups_Weekdays_Weekends_2012VS2013.txt
- Data/DailyTrips_AllUsers_UserGroups_Weekdays_Weekends_2013vs2014.txt
- Data/HourlyTrips_UserGroups_Weekdays_2012vs2013.txt
- Data/HourlyTrips_UserGroups_Weekday_2013vs2014.txt
- Data/HourlyTrips_UserGroups_Weekends_2012vs2013.txt
- Data/HourlyTrips_UserGroups_Weekend_2013vs2014.txt
- Data/Hourly_Trip_AllUsers_Weekdays_2012.2013.2014.txt
- Data/Hourly_Trip_AllUsers_Weekends_2012.2013.2014.txt
- Data/Stations_Location_Capacity.txt
- Data/Station_dailydemand_FU12_Weekday_2012vs2013.txt
- Data/Station_dailydemand_FU12_Weekend_2012vs2013.txt
- Data/Station_dailydemand_FU13_Weekday_2013vs2014.txt
- Data/Station_dailydemand_FU13_Weekend_2013vs2014.txt
- Data/Station_dailydemand_NU13_Weekday_2012vs2013.txt
- Data/Station_dailydemand_NU13_Weekend_2012vs2013.txt
- Data/Station_dailydemand_NU14_Weekday_2013vs2014.txt
- Data/Station_dailydemand_NU14_Weekend_2013vs2014.txt
- Data/Station_dailydemand_SU12_Weekday_2012vs2013.txt
- Data/Station_dailydemand_SU12_Weekend_2012vs2013.txt
- Data/Station_dailydemand_SU13_Weekday_2012vs2013.txt
- Data/Station_dailydemand_SU13_Weekday_2013vs2014.txt
- Data/Station_dailydemand_SU13_Weekend_2012vs2013.txt
- Data/Station_dailydemand_SU13_Weekend_2013vs2014.txt
- Data/Station_dailydemand_SU14_Weekday_2013vs2014.txt
- Data/Station_dailydemand_SU14_Weekend_2013vs2014.txt
- Data/Station_dailydemand_U12_Weekday_2012vs2013.txt
- Data/Station_dailydemand_U12_Weekend_2012vs2013.txt
- Data/Station_dailydemand_U13_Weekday_2012vs2013.txt
- Data/Station_dailydemand_U13_Weekday_2013vs2014.txt
- Data/Station_dailydemand_U13_Weekend_2012vs2013.txt
- Data/Station_dailydemand_U13_Weekend_2013vs2014.txt
- Data/Station_dailydemand_U14_Weekday_2013vs2014.txt
- Data/Station_dailydemand_U14_Weekend_2013vs2014.txt
- Data/Station_Daily_Pickup_Return_2012.2013.txt
- Data/Station_Daily_Pickup_Return_2013.2014.txt
- Data/Station_Hourly_Demand_Weekdays_Weekends_2012.2013.2014.txt
- Data/Station_Hourly_Pickup_Return_Weekdays_Weekends_2012.2013.2014.txt
