# Supplementary material for: Expanding Bicycle-Sharing Systems: Lessons Learnt from an Analysis of Usage
Source: PLoS One. 2016 Dec 15;11(12):e0168604. doi: 10.1371/journal.pone.0168604 (PMC5158202; doi:10.1371/journal.pone.0168604)
Supplement: S1 File — (ZIP) [file pone.0168604.s002.zip › Data/DailyTrips_AllUsers_UserGroups_Weekdays_Weekends_2012VS2013.txt]

OID_	D_R1	Year	UserNote	Compare	Trip	User_Freq	TpU	Day
	1	2012	FU12	March12 vs 13	6043,000000000000000	3468	1,742502883510000	Weekdays
	1	2012	SU1213	March12 vs 13	7026,000000000000000	3952	1,777834008100000	Weekdays
	2	2012	FU12	March12 vs 13	7308,000000000000000	4097	1,783744203080000	Weekdays
	2	2012	SU1213	March12 vs 13	8601,000000000000000	4799	1,792248385080000	Weekdays
	3	2012	FU12	March12 vs 13	6956,000000000000000	4034	1,724343083790000	Weekends
	3	2012	SU1213	March12 vs 13	7999,000000000000000	4465	1,791489361700000	Weekends
	4	2012	FU12	March12 vs 13	7189,000000000000000	4100	1,753414634150000	Weekends
	4	2012	SU1213	March12 vs 13	7841,000000000000000	4357	1,799632774850000	Weekends
	5	2012	FU12	March12 vs 13	7605,000000000000000	4251	1,788990825690000	Weekdays
	5	2012	SU1213	March12 vs 13	8775,000000000000000	4867	1,802958701460000	Weekdays
	6	2012	FU12	March12 vs 13	7630,000000000000000	4293	1,777311903100000	Weekdays
	6	2012	SU1213	March12 vs 13	8925,000000000000000	4883	1,827769813640000	Weekdays
	7	2012	FU12	March12 vs 13	6912,000000000000000	3935	1,756543837360000	Weekdays
	7	2012	SU1213	March12 vs 13	7853,000000000000000	4485	1,750947603120000	Weekdays
	8	2012	FU12	March12 vs 13	4689,000000000000000	2825	1,659823008850000	Weekdays
	8	2012	SU1213	March12 vs 13	5371,000000000000000	3251	1,652107043990000	Weekdays
	9	2012	FU12	March12 vs 13	5594,000000000000000	3331	1,679375562890000	Weekdays
	9	2012	SU1213	March12 vs 13	6708,000000000000000	3939	1,702970297030000	Weekdays
	10	2012	FU12	March12 vs 13	6407,000000000000000	3791	1,690055394360000	Weekends
	10	2012	SU1213	March12 vs 13	7461,000000000000000	4201	1,776005712930000	Weekends
	11	2012	FU12	March12 vs 13	1964,000000000000000	1320	1,487878787880000	Weekends
	11	2012	SU1213	March12 vs 13	2140,000000000000000	1423	1,503865073790000	Weekends
	12	2012	FU12	March12 vs 13	4541,000000000000000	2732	1,662152269400000	Weekdays
	12	2012	SU1213	March12 vs 13	5638,000000000000000	3306	1,705384150030000	Weekdays
	13	2012	FU12	March12 vs 13	6336,000000000000000	3648	1,736842105260000	Weekdays
	13	2012	SU1213	March12 vs 13	8026,000000000000000	4461	1,799148173060000	Weekdays
	14	2012	FU12	March12 vs 13	6724,000000000000000	3824	1,758368200840000	Weekdays
	14	2012	SU1213	March12 vs 13	8147,000000000000000	4583	1,777656556840000	Weekdays
	15	2012	FU12	March12 vs 13	7241,000000000000000	4135	1,751148730350000	Weekdays
	15	2012	SU1213	March12 vs 13	8909,000000000000000	4861	1,832750462870000	Weekdays
	16	2012	FU12	March12 vs 13	7045,000000000000000	4096	1,719970703130000	Weekdays
	16	2012	SU1213	March12 vs 13	8453,000000000000000	4764	1,774349286310000	Weekdays
	17	2012	FU12	March12 vs 13	7534,000000000000000	4292	1,755358807080000	Weekends
	17	2012	SU1213	March12 vs 13	8789,000000000000000	4889	1,797709142970000	Weekends
	18	2012	FU12	March12 vs 13	7398,000000000000000	4222	1,752250118430000	Weekends
	18	2012	SU1213	March12 vs 13	8127,000000000000000	4555	1,784193194290000	Weekends
	19	2012	FU12	March12 vs 13	7825,000000000000000	4339	1,803410924180000	Weekdays
	19	2012	SU1213	March12 vs 13	9149,000000000000000	4972	1,840104585680000	Weekdays
	20	2012	FU12	March12 vs 13	8064,000000000000000	4420	1,824434389140000	Weekdays
	20	2012	SU1213	March12 vs 13	9590,000000000000000	5236	1,831550802140000	Weekdays
	21	2012	FU12	March12 vs 13	8036,000000000000000	4516	1,779450841450000	Weekdays
	21	2012	SU1213	March12 vs 13	9694,000000000000000	5291	1,832167832170000	Weekdays
	22	2012	FU12	March12 vs 13	8169,000000000000000	4568	1,788309982490000	Weekdays
	22	2012	SU1213	March12 vs 13	9726,000000000000000	5310	1,831638418080000	Weekdays
	23	2012	FU12	March12 vs 13	6745,000000000000000	3880	1,738402061860000	Weekdays
	23	2012	SU1213	March12 vs 13	8145,000000000000000	4716	1,727099236640000	Weekdays
	24	2012	FU12	March12 vs 13	8050,000000000000000	4562	1,764576939940000	Weekends
	24	2012	SU1213	March12 vs 13	9208,000000000000000	5090	1,809037328090000	Weekends
	25	2012	FU12	March12 vs 13	7534,000000000000000	4342	1,735145094430000	Weekends
	25	2012	SU1213	March12 vs 13	8518,000000000000000	4735	1,798944033790000	Weekends
	26	2012	FU12	March12 vs 13	7676,000000000000000	4431	1,732340329500000	Weekdays
	26	2012	SU1213	March12 vs 13	9498,000000000000000	5254	1,807765511990000	Weekdays
	27	2012	FU12	March12 vs 13	8177,000000000000000	4557	1,794382269040000	Weekdays
	27	2012	SU1213	March12 vs 13	9944,000000000000000	5439	1,828277256850000	Weekdays
	28	2012	FU12	March12 vs 13	7920,000000000000000	4466	1,773399014780000	Weekdays
	28	2012	SU1213	March12 vs 13	9785,000000000000000	5370	1,822160148980000	Weekdays
	29	2012	FU12	March12 vs 13	7833,000000000000000	4431	1,767772511850000	Weekdays
	29	2012	SU1213	March12 vs 13	9944,000000000000000	5445	1,826262626260000	Weekdays
	30	2012	FU12	March12 vs 13	7531,000000000000000	4265	1,765767878080000	Weekdays
	30	2012	SU1213	March12 vs 13	9836,000000000000000	5446	1,806096217410000	Weekdays
	31	2012	FU12	March12 vs 13	7077,000000000000000	4125	1,715636363640000	Weekends
	31	2012	SU1213	March12 vs 13	8653,000000000000000	4927	1,756241120360000	Weekends
	1	2012	AllUsers	March12 vs 13	13101,000000000000000	7440	1,760887096770000	Weekdays
	2	2012	AllUsers	March12 vs 13	15939,000000000000000	8914	1,788086156610000	Weekdays
	3	2012	AllUsers	March12 vs 13	14991,000000000000000	8521	1,759300551580000	Weekends
	4	2012	AllUsers	March12 vs 13	15068,000000000000000	8480	1,776886792450000	Weekends
	5	2012	AllUsers	March12 vs 13	16400,000000000000000	9132	1,795882610600000	Weekdays
	6	2012	AllUsers	March12 vs 13	16589,000000000000000	9196	1,803936494130000	Weekdays
	7	2012	AllUsers	March12 vs 13	14795,000000000000000	8437	1,753585397650000	Weekdays
	8	2012	AllUsers	March12 vs 13	10078,000000000000000	6089	1,655115782560000	Weekdays
	9	2012	AllUsers	March12 vs 13	12317,000000000000000	7283	1,691198681860000	Weekdays
	10	2012	AllUsers	March12 vs 13	13891,000000000000000	8008	1,734640359640000	Weekends
	11	2012	AllUsers	March12 vs 13	4116,000000000000000	2751	1,496183206110000	Weekends
	12	2012	AllUsers	March12 vs 13	10196,000000000000000	6050	1,685289256200000	Weekdays
	13	2012	AllUsers	March12 vs 13	14386,000000000000000	8126	1,770366724100000	Weekdays
	14	2012	AllUsers	March12 vs 13	14900,000000000000000	8423	1,768965926630000	Weekdays
	15	2012	AllUsers	March12 vs 13	16184,000000000000000	9018	1,794632956310000	Weekdays
	16	2012	AllUsers	March12 vs 13	15527,000000000000000	8877	1,749126957310000	Weekdays
	17	2012	AllUsers	March12 vs 13	16358,000000000000000	9202	1,777657031080000	Weekends
	18	2012	AllUsers	March12 vs 13	15570,000000000000000	8803	1,768715210720000	Weekends
	19	2012	AllUsers	March12 vs 13	16992,000000000000000	9325	1,822198391420000	Weekdays
	20	2012	AllUsers	March12 vs 13	17689,000000000000000	9677	1,827942544180000	Weekdays
	21	2012	AllUsers	March12 vs 13	17770,000000000000000	9832	1,807363710330000	Weekdays
	22	2012	AllUsers	March12 vs 13	17925,000000000000000	9902	1,810240355480000	Weekdays
	23	2012	AllUsers	March12 vs 13	14920,000000000000000	8614	1,732064081730000	Weekdays
	24	2012	AllUsers	March12 vs 13	17314,000000000000000	9685	1,787712958180000	Weekends
	25	2012	AllUsers	March12 vs 13	16100,000000000000000	9104	1,768453427070000	Weekends
	26	2012	AllUsers	March12 vs 13	17223,000000000000000	9712	1,773373146620000	Weekdays
	27	2012	AllUsers	March12 vs 13	18173,000000000000000	10025	1,812768079800000	Weekdays
	28	2012	AllUsers	March12 vs 13	17741,000000000000000	9856	1,800020292210000	Weekdays
	29	2012	AllUsers	March12 vs 13	17817,000000000000000	9906	1,798606904910000	Weekdays
	30	2012	AllUsers	March12 vs 13	17408,000000000000000	9737	1,787819656980000	Weekdays
	31	2012	AllUsers	March12 vs 13	15758,000000000000000	9073	1,736801498950000	Weekends
	1	2013	AllUsers	March12 vs 13	15581,000000000000000	9020	1,727383592020000	Weekdays
	2	2013	AllUsers	March12 vs 13	12036,000000000000000	7161	1,680770842060000	Weekends
	3	2013	AllUsers	March12 vs 13	12037,000000000000000	7096	1,696307779030000	Weekends
	4	2013	AllUsers	March12 vs 13	15508,000000000000000	8979	1,727141107030000	Weekdays
	5	2013	AllUsers	March12 vs 13	16123,000000000000000	9214	1,749837204250000	Weekdays
	6	2013	AllUsers	March12 vs 13	16481,000000000000000	9439	1,746053607370000	Weekdays
	7	2013	AllUsers	March12 vs 13	16514,000000000000000	9429	1,751405239160000	Weekdays
	8	2013	AllUsers	March12 vs 13	16887,000000000000000	9820	1,719653767820000	Weekdays
	9	2013	AllUsers	March12 vs 13	15123,000000000000000	8714	1,735483130590000	Weekends
	10	2013	AllUsers	March12 vs 13	14494,000000000000000	8256	1,755571705430000	Weekends
	11	2013	AllUsers	March12 vs 13	16614,000000000000000	9432	1,761450381680000	Weekdays
	12	2013	AllUsers	March12 vs 13	16807,000000000000000	9530	1,763588667370000	Weekdays
	13	2013	AllUsers	March12 vs 13	17515,000000000000000	9850	1,778172588830000	Weekdays
	14	2013	AllUsers	March12 vs 13	14818,000000000000000	8650	1,713063583820000	Weekdays
	15	2013	AllUsers	March12 vs 13	17443,000000000000000	9894	1,762987669290000	Weekdays
	16	2013	AllUsers	March12 vs 13	16181,000000000000000	9260	1,747408207340000	Weekends
	17	2013	AllUsers	March12 vs 13	14912,000000000000000	8440	1,766824644550000	Weekends
	18	2013	AllUsers	March12 vs 13	17080,000000000000000	9720	1,757201646090000	Weekdays
	19	2013	AllUsers	March12 vs 13	12281,000000000000000	7577	1,620826184510000	Weekdays
	20	2013	AllUsers	March12 vs 13	15060,000000000000000	8775	1,716239316240000	Weekdays
	21	2013	AllUsers	March12 vs 13	17505,000000000000000	9793	1,787501276420000	Weekdays
	22	2013	AllUsers	March12 vs 13	17408,000000000000000	9948	1,749899477280000	Weekdays
	23	2013	AllUsers	March12 vs 13	16552,000000000000000	9324	1,775203775200000	Weekends
	24	2013	AllUsers	March12 vs 13	14938,000000000000000	8400	1,778333333330000	Weekends
	25	2013	AllUsers	March12 vs 13	15741,000000000000000	9089	1,731873693480000	Weekdays
	26	2013	AllUsers	March12 vs 13	10178,000000000000000	6808	1,495005875440000	Weekdays
	27	2013	AllUsers	March12 vs 13	15242,000000000000000	9000	1,693555555560000	Weekdays
	28	2013	AllUsers	March12 vs 13	7502,000000000000000	5174	1,449942017780000	Weekdays
	29	2013	AllUsers	March12 vs 13	16720,000000000000000	9540	1,752620545070000	Weekdays
	30	2013	AllUsers	March12 vs 13	4178,000000000000000	2976	1,403897849460000	Weekends
	31	2013	AllUsers	March12 vs 13	8387,000000000000000	5266	1,592669958220000	Weekends
	1	2013	NU13	March12 vs 13	8612,000000000000000	4875	1,766564102560000	Weekdays
	1	2013	SU1213	March12 vs 13	6943,000000000000000	4127	1,682335837170000	Weekdays
	2	2013	NU13	March12 vs 13	6981,000000000000000	4053	1,722427831240000	Weekends
	2	2013	SU1213	March12 vs 13	5043,000000000000000	3100	1,626774193550000	Weekends
	3	2013	NU13	March12 vs 13	6886,000000000000000	4000	1,721500000000000	Weekends
	3	2013	SU1213	March12 vs 13	5129,000000000000000	3084	1,663099870300000	Weekends
	4	2013	NU13	March12 vs 13	8721,000000000000000	4950	1,761818181820000	Weekdays
	4	2013	SU1213	March12 vs 13	6768,000000000000000	4017	1,684839432410000	Weekdays
	5	2013	NU13	March12 vs 13	9082,000000000000000	5108	1,777995301490000	Weekdays
	5	2013	SU1213	March12 vs 13	7024,000000000000000	4098	1,714006832600000	Weekdays
	6	2013	NU13	March12 vs 13	9238,000000000000000	5159	1,790657104090000	Weekdays
	6	2013	SU1213	March12 vs 13	7225,000000000000000	4268	1,692830365510000	Weekdays
	7	2013	NU13	March12 vs 13	9401,000000000000000	5252	1,789984767710000	Weekdays
	7	2013	SU1213	March12 vs 13	7085,000000000000000	4159	1,703534503490000	Weekdays
	8	2013	NU13	March12 vs 13	9547,000000000000000	5411	1,764368878210000	Weekdays
	8	2013	SU1213	March12 vs 13	7311,000000000000000	4393	1,664238561350000	Weekdays
	9	2013	NU13	March12 vs 13	8704,000000000000000	4921	1,768746189800000	Weekends
	9	2013	SU1213	March12 vs 13	6390,000000000000000	3776	1,692266949150000	Weekends
	10	2013	NU13	March12 vs 13	8478,000000000000000	4740	1,788607594940000	Weekends
	10	2013	SU1213	March12 vs 13	5997,000000000000000	3505	1,710984308130000	Weekends
	11	2013	NU13	March12 vs 13	9499,000000000000000	5283	1,798031421540000	Weekdays
	11	2013	SU1213	March12 vs 13	7086,000000000000000	4136	1,713249516440000	Weekdays
	12	2013	NU13	March12 vs 13	9684,000000000000000	5358	1,807390817470000	Weekdays
	12	2013	SU1213	March12 vs 13	7085,000000000000000	4149	1,707640395280000	Weekdays
	13	2013	NU13	March12 vs 13	10066,000000000000000	5548	1,814347512620000	Weekdays
	13	2013	SU1213	March12 vs 13	7417,000000000000000	4286	1,730517965470000	Weekdays
	14	2013	NU13	March12 vs 13	8627,000000000000000	4908	1,757742461290000	Weekdays
	14	2013	SU1213	March12 vs 13	6170,000000000000000	3728	1,655042918450000	Weekdays
	15	2013	NU13	March12 vs 13	10056,000000000000000	5563	1,807657738630000	Weekdays
	15	2013	SU1213	March12 vs 13	7359,000000000000000	4313	1,706236958030000	Weekdays
	16	2013	NU13	March12 vs 13	9543,000000000000000	5336	1,788418290850000	Weekends
	16	2013	SU1213	March12 vs 13	6618,000000000000000	3912	1,691717791410000	Weekends
	17	2013	NU13	March12 vs 13	8849,000000000000000	4906	1,803709743170000	Weekends
	17	2013	SU1213	March12 vs 13	6044,000000000000000	3522	1,716070414540000	Weekends
	18	2013	NU13	March12 vs 13	9872,000000000000000	5513	1,790676582620000	Weekdays
	18	2013	SU1213	March12 vs 13	7192,000000000000000	4198	1,713196760360000	Weekdays
	19	2013	NU13	March12 vs 13	7277,000000000000000	4382	1,660657234140000	Weekdays
	19	2013	SU1213	March12 vs 13	4991,000000000000000	3185	1,567032967030000	Weekdays
	20	2013	NU13	March12 vs 13	8804,000000000000000	5032	1,749602543720000	Weekdays
	20	2013	SU1213	March12 vs 13	6244,000000000000000	3737	1,670858977790000	Weekdays
	21	2013	NU13	March12 vs 13	10239,000000000000000	5605	1,826761819800000	Weekdays
	21	2013	SU1213	March12 vs 13	7256,000000000000000	4182	1,735054997610000	Weekdays
	22	2013	NU13	March12 vs 13	10194,000000000000000	5723	1,781233618730000	Weekdays
	22	2013	SU1213	March12 vs 13	7188,000000000000000	4209	1,707769066290000	Weekdays
	23	2013	NU13	March12 vs 13	9827,000000000000000	5419	1,813434212950000	Weekends
	23	2013	SU1213	March12 vs 13	6692,000000000000000	3889	1,720750835690000	Weekends
	24	2013	NU13	March12 vs 13	8988,000000000000000	4991	1,800841514730000	Weekends
	24	2013	SU1213	March12 vs 13	5926,000000000000000	3394	1,746022392460000	Weekends
	25	2013	NU13	March12 vs 13	9467,000000000000000	5347	1,770525528330000	Weekdays
	25	2013	SU1213	March12 vs 13	6250,000000000000000	3730	1,675603217160000	Weekdays
	26	2013	NU13	March12 vs 13	6046,000000000000000	3995	1,513391739670000	Weekdays
	26	2013	SU1213	March12 vs 13	4122,000000000000000	2805	1,469518716580000	Weekdays
	27	2013	NU13	March12 vs 13	9065,000000000000000	5235	1,731614135630000	Weekdays
	27	2013	SU1213	March12 vs 13	6162,000000000000000	3756	1,640575079870000	Weekdays
	28	2013	NU13	March12 vs 13	4560,000000000000000	3099	1,471442400770000	Weekdays
	28	2013	SU1213	March12 vs 13	2935,000000000000000	2070	1,417874396140000	Weekdays
	29	2013	NU13	March12 vs 13	10036,000000000000000	5608	1,789586305280000	Weekdays
	29	2013	SU1213	March12 vs 13	6664,000000000000000	3920	1,700000000000000	Weekdays
	30	2013	NU13	March12 vs 13	2631,000000000000000	1850	1,422162162160000	Weekends
	30	2013	SU1213	March12 vs 13	1545,000000000000000	1124	1,374555160140000	Weekends
	31	2013	NU13	March12 vs 13	5188,000000000000000	3227	1,607685156490000	Weekends
	31	2013	SU1213	March12 vs 13	3184,000000000000000	2030	1,568472906400000	Weekends
