# Supplementary material for: Expanding Bicycle-Sharing Systems: Lessons Learnt from an Analysis of Usage
Source: PLoS One. 2016 Dec 15;11(12):e0168604. doi: 10.1371/journal.pone.0168604 (PMC5158202; doi:10.1371/journal.pone.0168604)
Supplement: S1 File — (ZIP) [file pone.0168604.s002.zip › Data/DailyTrips_AllUsers_UserGroups_Weekdays_Weekends_2013vs2014.txt]

OID_	Date	Year	UserNote	Compare	Trip	User_Freq	TpU	Day
	1	2013	FU13	March 13 vs 14	6306,000000000000000	3759	1,677573822830000	Weekdays
	1	2013	SU1314	March 13 vs 14	8464,000000000000000	4762	1,777404451910000	Weekdays
	2	2013	FU13	March 13 vs 14	5095,000000000000000	3055	1,667757774140000	Weekends
	2	2013	SU1314	March 13 vs 14	6247,000000000000000	3671	1,701716153640000	Weekends
	3	2013	FU13	March 13 vs 14	4986,000000000000000	3033	1,643916913950000	Weekends
	3	2013	SU1314	March 13 vs 14	6365,000000000000000	3659	1,739546324130000	Weekends
	4	2013	FU13	March 13 vs 14	6325,000000000000000	3781	1,672837873580000	Weekdays
	4	2013	SU1314	March 13 vs 14	8361,000000000000000	4711	1,774782424110000	Weekdays
	5	2013	FU13	March 13 vs 14	6584,000000000000000	3872	1,700413223140000	Weekdays
	5	2013	SU1314	March 13 vs 14	8725,000000000000000	4846	1,800453982670000	Weekdays
	6	2013	FU13	March 13 vs 14	6786,000000000000000	3982	1,704168759420000	Weekdays
	6	2013	SU1314	March 13 vs 14	8832,000000000000000	4934	1,790028374540000	Weekdays
	7	2013	FU13	March 13 vs 14	6835,000000000000000	3985	1,715181932250000	Weekdays
	7	2013	SU1314	March 13 vs 14	8793,000000000000000	4923	1,786106032910000	Weekdays
	8	2013	FU13	March 13 vs 14	6959,000000000000000	4115	1,691130012150000	Weekdays
	8	2013	SU1314	March 13 vs 14	9022,000000000000000	5155	1,750145489820000	Weekdays
	9	2013	FU13	March 13 vs 14	6503,000000000000000	3818	1,703247773700000	Weekends
	9	2013	SU1314	March 13 vs 14	7773,000000000000000	4391	1,770211796860000	Weekends
	10	2013	FU13	March 13 vs 14	6264,000000000000000	3616	1,732300884960000	Weekends
	10	2013	SU1314	March 13 vs 14	7386,000000000000000	4142	1,783196523420000	Weekends
	11	2013	FU13	March 13 vs 14	6859,000000000000000	4025	1,704099378880000	Weekdays
	11	2013	SU1314	March 13 vs 14	8860,000000000000000	4888	1,812602291330000	Weekdays
	12	2013	FU13	March 13 vs 14	7022,000000000000000	4056	1,731262327420000	Weekdays
	12	2013	SU1314	March 13 vs 14	8919,000000000000000	4943	1,804369815900000	Weekdays
	13	2013	FU13	March 13 vs 14	7427,000000000000000	4276	1,736903648270000	Weekdays
	13	2013	SU1314	March 13 vs 14	9207,000000000000000	5064	1,818127962090000	Weekdays
	14	2013	FU13	March 13 vs 14	6113,000000000000000	3647	1,676172196330000	Weekdays
	14	2013	SU1314	March 13 vs 14	7945,000000000000000	4555	1,744237102090000	Weekdays
	15	2013	FU13	March 13 vs 14	7264,000000000000000	4189	1,734065409410000	Weekdays
	15	2013	SU1314	March 13 vs 14	9202,000000000000000	5139	1,790620743340000	Weekdays
	16	2013	FU13	March 13 vs 14	6861,000000000000000	3988	1,720411233700000	Weekends
	16	2013	SU1314	March 13 vs 14	8393,000000000000000	4737	1,771796495670000	Weekends
	17	2013	FU13	March 13 vs 14	6326,000000000000000	3646	1,735052111900000	Weekends
	17	2013	SU1314	March 13 vs 14	7752,000000000000000	4301	1,802371541500000	Weekends
	18	2013	FU13	March 13 vs 14	6956,000000000000000	4062	1,712456917770000	Weekdays
	18	2013	SU1314	March 13 vs 14	9210,000000000000000	5124	1,797423887590000	Weekdays
	19	2013	FU13	March 13 vs 14	5020,000000000000000	3170	1,583596214510000	Weekdays
	19	2013	SU1314	March 13 vs 14	6587,000000000000000	3990	1,650877192980000	Weekdays
	20	2013	FU13	March 13 vs 14	6172,000000000000000	3657	1,687722176650000	Weekdays
	20	2013	SU1314	March 13 vs 14	8049,000000000000000	4618	1,742962321350000	Weekdays
	21	2013	FU13	March 13 vs 14	7235,000000000000000	4128	1,752664728680000	Weekdays
	21	2013	SU1314	March 13 vs 14	9308,000000000000000	5116	1,819390148550000	Weekdays
	22	2013	FU13	March 13 vs 14	7179,000000000000000	4153	1,728629906090000	Weekdays
	22	2013	SU1314	March 13 vs 14	9292,000000000000000	5236	1,774637127580000	Weekdays
	23	2013	FU13	March 13 vs 14	6932,000000000000000	4034	1,718393653940000	Weekends
	23	2013	SU1314	March 13 vs 14	8642,000000000000000	4737	1,824361410180000	Weekends
	24	2013	FU13	March 13 vs 14	6369,000000000000000	3675	1,733061224490000	Weekends
	24	2013	SU1314	March 13 vs 14	7766,000000000000000	4270	1,818735363000000	Weekends
	25	2013	FU13	March 13 vs 14	6484,000000000000000	3802	1,705418200950000	Weekdays
	25	2013	SU1314	March 13 vs 14	8413,000000000000000	4778	1,760778568440000	Weekdays
	26	2013	FU13	March 13 vs 14	4161,000000000000000	2831	1,469798657720000	Weekdays
	26	2013	SU1314	March 13 vs 14	5462,000000000000000	3584	1,523995535710000	Weekdays
	27	2013	FU13	March 13 vs 14	6264,000000000000000	3731	1,678906459390000	Weekdays
	27	2013	SU1314	March 13 vs 14	8133,000000000000000	4745	1,714014752370000	Weekdays
	28	2013	FU13	March 13 vs 14	3078,000000000000000	2154	1,428969359330000	Weekdays
	28	2013	SU1314	March 13 vs 14	4045,000000000000000	2749	1,471444161510000	Weekdays
	29	2013	FU13	March 13 vs 14	6822,000000000000000	3939	1,731911652700000	Weekdays
	29	2013	SU1314	March 13 vs 14	8942,000000000000000	5024	1,779856687900000	Weekdays
	30	2013	FU13	March 13 vs 14	1738,000000000000000	1244	1,397106109320000	Weekends
	30	2013	SU1314	March 13 vs 14	2215,000000000000000	1577	1,404565630940000	Weekends
	31	2013	FU13	March 13 vs 14	3393,000000000000000	2166	1,566481994460000	Weekends
	31	2013	SU1314	March 13 vs 14	4502,000000000000000	2798	1,609006433170000	Weekends
	1	2014	NU14	March 13 vs 14	7173,000000000000000	4040	1,775495049500000	Weekends
	1	2014	SU1314	March 13 vs 14	6378,000000000000000	3847	1,657915258640000	Weekends
	2	2014	NU14	March 13 vs 14	5667,000000000000000	3308	1,713119709790000	Weekends
	2	2014	SU1314	March 13 vs 14	4927,000000000000000	3053	1,613822469700000	Weekends
	3	2014	NU14	March 13 vs 14	6803,000000000000000	3928	1,731924643580000	Weekdays
	3	2014	SU1314	March 13 vs 14	6309,000000000000000	3845	1,640832249670000	Weekdays
	4	2014	NU14	March 13 vs 14	6446,000000000000000	3729	1,728613569320000	Weekdays
	4	2014	SU1314	March 13 vs 14	5741,000000000000000	3537	1,623126943740000	Weekdays
	5	2014	NU14	March 13 vs 14	7293,000000000000000	4170	1,748920863310000	Weekdays
	5	2014	SU1314	March 13 vs 14	6756,000000000000000	4058	1,664859536720000	Weekdays
	6	2014	NU14	March 13 vs 14	6810,000000000000000	3960	1,719696969700000	Weekdays
	6	2014	SU1314	March 13 vs 14	6155,000000000000000	3698	1,664413196320000	Weekdays
	7	2014	NU14	March 13 vs 14	6762,000000000000000	4000	1,690500000000000	Weekdays
	7	2014	SU1314	March 13 vs 14	5918,000000000000000	3723	1,589578297070000	Weekdays
	8	2014	NU14	March 13 vs 14	4087,000000000000000	2678	1,526138909630000	Weekends
	8	2014	SU1314	March 13 vs 14	3599,000000000000000	2428	1,482289950580000	Weekends
	9	2014	NU14	March 13 vs 14	5390,000000000000000	3142	1,715467854870000	Weekends
	9	2014	SU1314	March 13 vs 14	4591,000000000000000	2823	1,626284094930000	Weekends
	10	2014	NU14	March 13 vs 14	6383,000000000000000	3776	1,690413135590000	Weekdays
	10	2014	SU1314	March 13 vs 14	5342,000000000000000	3358	1,590827873730000	Weekdays
	11	2014	NU14	March 13 vs 14	7212,000000000000000	4146	1,739507959480000	Weekdays
	11	2014	SU1314	March 13 vs 14	6597,000000000000000	3981	1,657121326300000	Weekdays
	12	2014	NU14	March 13 vs 14	6406,000000000000000	3729	1,717886832930000	Weekdays
	12	2014	SU1314	March 13 vs 14	5590,000000000000000	3437	1,626418388130000	Weekdays
	13	2014	NU14	March 13 vs 14	7749,000000000000000	4311	1,797494780790000	Weekdays
	13	2014	SU1314	March 13 vs 14	6862,000000000000000	4044	1,696834817010000	Weekdays
	14	2014	NU14	March 13 vs 14	7212,000000000000000	4216	1,710626185960000	Weekdays
	14	2014	SU1314	March 13 vs 14	6345,000000000000000	3918	1,619448698320000	Weekdays
	15	2014	NU14	March 13 vs 14	6991,000000000000000	4053	1,724895139400000	Weekends
	15	2014	SU1314	March 13 vs 14	6153,000000000000000	3682	1,671102661600000	Weekends
	16	2014	NU14	March 13 vs 14	6479,000000000000000	3782	1,713114754100000	Weekends
	16	2014	SU1314	March 13 vs 14	5681,000000000000000	3404	1,668918918920000	Weekends
	17	2014	NU14	March 13 vs 14	8018,000000000000000	4547	1,763360457440000	Weekdays
	17	2014	SU1314	March 13 vs 14	6994,000000000000000	4185	1,671206690560000	Weekdays
	18	2014	NU14	March 13 vs 14	8461,000000000000000	4676	1,809452523520000	Weekdays
	18	2014	SU1314	March 13 vs 14	7182,000000000000000	4264	1,684333958720000	Weekdays
	19	2014	NU14	March 13 vs 14	8528,000000000000000	4765	1,789716684160000	Weekdays
	19	2014	SU1314	March 13 vs 14	7283,000000000000000	4253	1,712438278860000	Weekdays
	20	2014	NU14	March 13 vs 14	8141,000000000000000	4597	1,770937567980000	Weekdays
	20	2014	SU1314	March 13 vs 14	6947,000000000000000	4150	1,673975903610000	Weekdays
	21	2014	NU14	March 13 vs 14	7894,000000000000000	4526	1,744144940340000	Weekdays
	21	2014	SU1314	March 13 vs 14	6652,000000000000000	4036	1,648166501490000	Weekdays
	22	2014	NU14	March 13 vs 14	7502,000000000000000	4289	1,749125670320000	Weekends
	22	2014	SU1314	March 13 vs 14	6066,000000000000000	3659	1,657830008200000	Weekends
	23	2014	NU14	March 13 vs 14	7048,000000000000000	4066	1,733398917860000	Weekends
	23	2014	SU1314	March 13 vs 14	5743,000000000000000	3454	1,662709901560000	Weekends
	24	2014	NU14	March 13 vs 14	8289,000000000000000	4653	1,781431334620000	Weekdays
	24	2014	SU1314	March 13 vs 14	7029,000000000000000	4232	1,660916824200000	Weekdays
	25	2014	NU14	March 13 vs 14	8393,000000000000000	4683	1,792227204780000	Weekdays
	25	2014	SU1314	March 13 vs 14	7134,000000000000000	4226	1,688121154760000	Weekdays
	26	2014	NU14	March 13 vs 14	8512,000000000000000	4803	1,772225692280000	Weekdays
	26	2014	SU1314	March 13 vs 14	7263,000000000000000	4292	1,692218080150000	Weekdays
	27	2014	NU14	March 13 vs 14	8410,000000000000000	4715	1,783669141040000	Weekdays
	27	2014	SU1314	March 13 vs 14	7048,000000000000000	4205	1,676099881090000	Weekdays
	28	2014	NU14	March 13 vs 14	8620,000000000000000	4879	1,766755482680000	Weekdays
	28	2014	SU1314	March 13 vs 14	6997,000000000000000	4206	1,663575844030000	Weekdays
	29	2014	NU14	March 13 vs 14	4673,000000000000000	3009	1,553007643740000	Weekends
	29	2014	SU1314	March 13 vs 14	3852,000000000000000	2569	1,499416115220000	Weekends
	30	2014	NU14	March 13 vs 14	3186,000000000000000	2066	1,542110358180000	Weekends
	30	2014	SU1314	March 13 vs 14	2433,000000000000000	1660	1,465662650600000	Weekends
	31	2014	NU14	March 13 vs 14	3129,000000000000000	2157	1,450625869260000	Weekdays
	31	2014	SU1314	March 13 vs 14	2482,000000000000000	1777	1,396736072030000	Weekdays
	1	2013	AllUsers	March 13 vs 14	15581,000000000000000	9020	1,727383592020000	Weekdays
	2	2013	AllUsers	March 13 vs 14	12036,000000000000000	7161	1,680770842060000	Weekends
	3	2013	AllUsers	March 13 vs 14	12037,000000000000000	7096	1,696307779030000	Weekends
	4	2013	AllUsers	March 13 vs 14	15508,000000000000000	8979	1,727141107030000	Weekdays
	5	2013	AllUsers	March 13 vs 14	16123,000000000000000	9214	1,749837204250000	Weekdays
	6	2013	AllUsers	March 13 vs 14	16481,000000000000000	9439	1,746053607370000	Weekdays
	7	2013	AllUsers	March 13 vs 14	16514,000000000000000	9429	1,751405239160000	Weekdays
	8	2013	AllUsers	March 13 vs 14	16887,000000000000000	9820	1,719653767820000	Weekdays
	9	2013	AllUsers	March 13 vs 14	15123,000000000000000	8714	1,735483130590000	Weekends
	10	2013	AllUsers	March 13 vs 14	14494,000000000000000	8256	1,755571705430000	Weekends
	11	2013	AllUsers	March 13 vs 14	16614,000000000000000	9432	1,761450381680000	Weekdays
	12	2013	AllUsers	March 13 vs 14	16807,000000000000000	9530	1,763588667370000	Weekdays
	13	2013	AllUsers	March 13 vs 14	17515,000000000000000	9850	1,778172588830000	Weekdays
	14	2013	AllUsers	March 13 vs 14	14818,000000000000000	8650	1,713063583820000	Weekdays
	15	2013	AllUsers	March 13 vs 14	17443,000000000000000	9894	1,762987669290000	Weekdays
	16	2013	AllUsers	March 13 vs 14	16181,000000000000000	9260	1,747408207340000	Weekends
	17	2013	AllUsers	March 13 vs 14	14912,000000000000000	8440	1,766824644550000	Weekends
	18	2013	AllUsers	March 13 vs 14	17080,000000000000000	9720	1,757201646090000	Weekdays
	19	2013	AllUsers	March 13 vs 14	12281,000000000000000	7577	1,620826184510000	Weekdays
	20	2013	AllUsers	March 13 vs 14	15060,000000000000000	8775	1,716239316240000	Weekdays
	21	2013	AllUsers	March 13 vs 14	17505,000000000000000	9793	1,787501276420000	Weekdays
	22	2013	AllUsers	March 13 vs 14	17408,000000000000000	9948	1,749899477280000	Weekdays
	23	2013	AllUsers	March 13 vs 14	16552,000000000000000	9324	1,775203775200000	Weekends
	24	2013	AllUsers	March 13 vs 14	14938,000000000000000	8400	1,778333333330000	Weekends
	25	2013	AllUsers	March 13 vs 14	15741,000000000000000	9089	1,731873693480000	Weekdays
	26	2013	AllUsers	March 13 vs 14	10178,000000000000000	6808	1,495005875440000	Weekdays
	27	2013	AllUsers	March 13 vs 14	15242,000000000000000	9000	1,693555555560000	Weekdays
	28	2013	AllUsers	March 13 vs 14	7502,000000000000000	5174	1,449942017780000	Weekdays
	29	2013	AllUsers	March 13 vs 14	16720,000000000000000	9540	1,752620545070000	Weekdays
	30	2013	AllUsers	March 13 vs 14	4178,000000000000000	2976	1,403897849460000	Weekends
	31	2013	AllUsers	March 13 vs 14	8387,000000000000000	5266	1,592669958220000	Weekends
	1	2014	AllUsers	March 13 vs 14	13579,000000000000000	7904	1,717990890690000	Weekends
	2	2014	AllUsers	March 13 vs 14	10610,000000000000000	6373	1,664836026990000	Weekends
	3	2014	AllUsers	March 13 vs 14	13126,000000000000000	7782	1,686712927270000	Weekdays
	4	2014	AllUsers	March 13 vs 14	12202,000000000000000	7278	1,676559494370000	Weekdays
	5	2014	AllUsers	March 13 vs 14	14070,000000000000000	8242	1,707109924780000	Weekdays
	6	2014	AllUsers	March 13 vs 14	12983,000000000000000	7669	1,692919546230000	Weekdays
	7	2014	AllUsers	March 13 vs 14	12700,000000000000000	7738	1,641250969240000	Weekdays
	8	2014	AllUsers	March 13 vs 14	7696,000000000000000	5113	1,505182867200000	Weekends
	9	2014	AllUsers	March 13 vs 14	9996,000000000000000	5977	1,672410908480000	Weekends
	10	2014	AllUsers	March 13 vs 14	11742,000000000000000	7146	1,643157010920000	Weekdays
	11	2014	AllUsers	March 13 vs 14	13826,000000000000000	8138	1,698943229290000	Weekdays
	12	2014	AllUsers	March 13 vs 14	12010,000000000000000	7174	1,674100919990000	Weekdays
	13	2014	AllUsers	March 13 vs 14	14638,000000000000000	8374	1,748029615480000	Weekdays
	14	2014	AllUsers	March 13 vs 14	13572,000000000000000	8144	1,666502946950000	Weekdays
	15	2014	AllUsers	March 13 vs 14	13169,000000000000000	7753	1,698568296140000	Weekends
	16	2014	AllUsers	March 13 vs 14	12186,000000000000000	7204	1,691560244310000	Weekends
	17	2014	AllUsers	March 13 vs 14	15031,000000000000000	8745	1,718810749000000	Weekdays
	18	2014	AllUsers	March 13 vs 14	15668,000000000000000	8954	1,749832477110000	Weekdays
	19	2014	AllUsers	March 13 vs 14	15827,000000000000000	9030	1,752713178290000	Weekdays
	20	2014	AllUsers	March 13 vs 14	15105,000000000000000	8760	1,724315068490000	Weekdays
	21	2014	AllUsers	March 13 vs 14	14562,000000000000000	8574	1,698390482860000	Weekdays
	22	2014	AllUsers	March 13 vs 14	13594,000000000000000	7965	1,706716886380000	Weekends
	23	2014	AllUsers	March 13 vs 14	12809,000000000000000	7530	1,701062417000000	Weekends
	24	2014	AllUsers	March 13 vs 14	15342,000000000000000	8899	1,724013934150000	Weekdays
	25	2014	AllUsers	March 13 vs 14	15542,000000000000000	8916	1,743158366980000	Weekdays
	26	2014	AllUsers	March 13 vs 14	15799,000000000000000	9109	1,734438467450000	Weekdays
	27	2014	AllUsers	March 13 vs 14	15492,000000000000000	8940	1,732885906040000	Weekdays
	28	2014	AllUsers	March 13 vs 14	15645,000000000000000	9104	1,718475395430000	Weekdays
	29	2014	AllUsers	March 13 vs 14	8538,000000000000000	5587	1,528190442100000	Weekends
	30	2014	AllUsers	March 13 vs 14	5627,000000000000000	3732	1,507770632370000	Weekends
	31	2014	AllUsers	March 13 vs 14	5619,000000000000000	3941	1,425780258820000	Weekdays
