# Supplementary material for: Expanding Bicycle-Sharing Systems: Lessons Learnt from an Analysis of Usage
Source: PLoS One. 2016 Dec 15;11(12):e0168604. doi: 10.1371/journal.pone.0168604 (PMC5158202; doi:10.1371/journal.pone.0168604)
Supplement: S1 File — (ZIP) [file pone.0168604.s002.zip › Data/HourlyTrips_UserGroups_Weekdays_2012vs2013.txt]

OID_	Date	Year	UserNote	Compare	Peak	Trips/Hour
	1	2012	FU12	March12 vs 13	EP	746,000000000000000
	1	2012	FU12	March12 vs 13	MP	420,500000000000000
	1	2012	SU1213	March12 vs 13	EP	874,000000000000000
	1	2012	SU1213	March12 vs 13	MP	604,500000000000000
	1	2013	NU13	March12 vs 13	EP	959,000000000000000
	1	2013	NU13	March12 vs 13	MP	776,500000000000000
	1	2013	SU1213	March12 vs 13	EP	774,000000000000000
	1	2013	SU1213	March12 vs 13	MP	699,000000000000000
	2	2012	FU12	March12 vs 13	EP	858,500000000000000
	2	2012	FU12	March12 vs 13	MP	534,500000000000000
	2	2012	SU1213	March12 vs 13	EP	995,000000000000000
	2	2012	SU1213	March12 vs 13	MP	767,000000000000000
	4	2013	NU13	March12 vs 13	EP	1036,000000000000000
	4	2013	NU13	March12 vs 13	MP	791,500000000000000
	4	2013	SU1213	March12 vs 13	EP	798,000000000000000
	4	2013	SU1213	March12 vs 13	MP	662,000000000000000
	5	2012	FU12	March12 vs 13	EP	873,000000000000000
	5	2012	FU12	March12 vs 13	MP	555,000000000000000
	5	2012	SU1213	March12 vs 13	EP	1025,000000000000000
	5	2012	SU1213	March12 vs 13	MP	804,000000000000000
	5	2013	NU13	March12 vs 13	EP	1042,500000000000000
	5	2013	NU13	March12 vs 13	MP	863,500000000000000
	5	2013	SU1213	March12 vs 13	EP	834,500000000000000
	5	2013	SU1213	March12 vs 13	MP	743,500000000000000
	6	2012	FU12	March12 vs 13	EP	877,500000000000000
	6	2012	FU12	March12 vs 13	MP	615,000000000000000
	6	2012	SU1213	March12 vs 13	EP	1025,500000000000000
	6	2012	SU1213	March12 vs 13	MP	848,500000000000000
	6	2013	NU13	March12 vs 13	EP	1085,500000000000000
	6	2013	NU13	March12 vs 13	MP	888,500000000000000
	6	2013	SU1213	March12 vs 13	EP	839,500000000000000
	6	2013	SU1213	March12 vs 13	MP	766,000000000000000
	7	2012	FU12	March12 vs 13	EP	881,000000000000000
	7	2012	FU12	March12 vs 13	MP	648,000000000000000
	7	2012	SU1213	March12 vs 13	EP	995,500000000000000
	7	2012	SU1213	March12 vs 13	MP	841,000000000000000
	7	2013	NU13	March12 vs 13	EP	1059,500000000000000
	7	2013	NU13	March12 vs 13	MP	911,500000000000000
	7	2013	SU1213	March12 vs 13	EP	827,500000000000000
	7	2013	SU1213	March12 vs 13	MP	745,500000000000000
	8	2012	FU12	March12 vs 13	EP	402,000000000000000
	8	2012	FU12	March12 vs 13	MP	485,000000000000000
	8	2012	SU1213	March12 vs 13	EP	464,000000000000000
	8	2012	SU1213	March12 vs 13	MP	638,500000000000000
	8	2013	NU13	March12 vs 13	EP	1055,500000000000000
	8	2013	NU13	March12 vs 13	MP	914,500000000000000
	8	2013	SU1213	March12 vs 13	EP	776,500000000000000
	8	2013	SU1213	March12 vs 13	MP	749,000000000000000
	9	2012	FU12	March12 vs 13	EP	652,000000000000000
	9	2012	FU12	March12 vs 13	MP	499,000000000000000
	9	2012	SU1213	March12 vs 13	EP	819,500000000000000
	9	2012	SU1213	March12 vs 13	MP	671,500000000000000
	11	2013	NU13	March12 vs 13	EP	1096,500000000000000
	11	2013	NU13	March12 vs 13	MP	871,500000000000000
	11	2013	SU1213	March12 vs 13	EP	865,500000000000000
	11	2013	SU1213	March12 vs 13	MP	723,500000000000000
	12	2012	FU12	March12 vs 13	EP	430,000000000000000
	12	2012	FU12	March12 vs 13	MP	446,500000000000000
	12	2012	SU1213	March12 vs 13	EP	531,500000000000000
	12	2012	SU1213	March12 vs 13	MP	652,000000000000000
	12	2013	NU13	March12 vs 13	EP	1092,000000000000000
	12	2013	NU13	March12 vs 13	MP	956,000000000000000
	12	2013	SU1213	March12 vs 13	EP	820,500000000000000
	12	2013	SU1213	March12 vs 13	MP	761,500000000000000
	13	2012	FU12	March12 vs 13	EP	755,000000000000000
	13	2012	FU12	March12 vs 13	MP	455,000000000000000
	13	2012	SU1213	March12 vs 13	EP	948,500000000000000
	13	2012	SU1213	March12 vs 13	MP	670,500000000000000
	13	2013	NU13	March12 vs 13	EP	1134,500000000000000
	13	2013	NU13	March12 vs 13	MP	976,500000000000000
	13	2013	SU1213	March12 vs 13	EP	845,500000000000000
	13	2013	SU1213	March12 vs 13	MP	780,000000000000000
	14	2012	FU12	March12 vs 13	EP	803,000000000000000
	14	2012	FU12	March12 vs 13	MP	497,500000000000000
	14	2012	SU1213	March12 vs 13	EP	958,500000000000000
	14	2012	SU1213	March12 vs 13	MP	670,500000000000000
	14	2013	NU13	March12 vs 13	EP	877,000000000000000
	14	2013	NU13	March12 vs 13	MP	974,000000000000000
	14	2013	SU1213	March12 vs 13	EP	614,000000000000000
	14	2013	SU1213	March12 vs 13	MP	756,000000000000000
	15	2012	FU12	March12 vs 13	EP	804,500000000000000
	15	2012	FU12	March12 vs 13	MP	587,000000000000000
	15	2012	SU1213	March12 vs 13	EP	994,000000000000000
	15	2012	SU1213	March12 vs 13	MP	823,000000000000000
	15	2013	NU13	March12 vs 13	EP	1121,000000000000000
	15	2013	NU13	March12 vs 13	MP	950,000000000000000
	15	2013	SU1213	March12 vs 13	EP	818,500000000000000
	15	2013	SU1213	March12 vs 13	MP	727,000000000000000
	16	2012	FU12	March12 vs 13	EP	854,000000000000000
	16	2012	FU12	March12 vs 13	MP	483,000000000000000
	16	2012	SU1213	March12 vs 13	EP	977,000000000000000
	16	2012	SU1213	March12 vs 13	MP	669,000000000000000
	18	2013	NU13	March12 vs 13	EP	1110,500000000000000
	18	2013	NU13	March12 vs 13	MP	918,500000000000000
	18	2013	SU1213	March12 vs 13	EP	797,000000000000000
	18	2013	SU1213	March12 vs 13	MP	740,500000000000000
	19	2012	FU12	March12 vs 13	EP	894,500000000000000
	19	2012	FU12	March12 vs 13	MP	620,000000000000000
	19	2012	SU1213	March12 vs 13	EP	1087,500000000000000
	19	2012	SU1213	March12 vs 13	MP	835,500000000000000
	19	2013	NU13	March12 vs 13	EP	422,500000000000000
	19	2013	NU13	March12 vs 13	MP	994,000000000000000
	19	2013	SU1213	March12 vs 13	EP	283,000000000000000
	19	2013	SU1213	March12 vs 13	MP	747,000000000000000
	20	2012	FU12	March12 vs 13	EP	907,500000000000000
	20	2012	FU12	March12 vs 13	MP	652,500000000000000
	20	2012	SU1213	March12 vs 13	EP	1084,000000000000000
	20	2012	SU1213	March12 vs 13	MP	907,500000000000000
	20	2013	NU13	March12 vs 13	EP	953,000000000000000
	20	2013	NU13	March12 vs 13	MP	970,000000000000000
	20	2013	SU1213	March12 vs 13	EP	686,500000000000000
	20	2013	SU1213	March12 vs 13	MP	771,500000000000000
	21	2012	FU12	March12 vs 13	EP	932,000000000000000
	21	2012	FU12	March12 vs 13	MP	663,500000000000000
	21	2012	SU1213	March12 vs 13	EP	1067,000000000000000
	21	2012	SU1213	March12 vs 13	MP	952,000000000000000
	21	2013	NU13	March12 vs 13	EP	1194,000000000000000
	21	2013	NU13	March12 vs 13	MP	988,500000000000000
	21	2013	SU1213	March12 vs 13	EP	802,000000000000000
	21	2013	SU1213	March12 vs 13	MP	761,000000000000000
	22	2012	FU12	March12 vs 13	EP	923,500000000000000
	22	2012	FU12	March12 vs 13	MP	692,500000000000000
	22	2012	SU1213	March12 vs 13	EP	1113,500000000000000
	22	2012	SU1213	March12 vs 13	MP	942,500000000000000
	22	2013	NU13	March12 vs 13	EP	1145,000000000000000
	22	2013	NU13	March12 vs 13	MP	1010,000000000000000
	22	2013	SU1213	March12 vs 13	EP	803,500000000000000
	22	2013	SU1213	March12 vs 13	MP	740,500000000000000
	23	2012	FU12	March12 vs 13	EP	718,500000000000000
	23	2012	FU12	March12 vs 13	MP	661,500000000000000
	23	2012	SU1213	March12 vs 13	EP	865,500000000000000
	23	2012	SU1213	March12 vs 13	MP	903,500000000000000
	25	2013	NU13	March12 vs 13	EP	1109,000000000000000
	25	2013	NU13	March12 vs 13	MP	963,500000000000000
	25	2013	SU1213	March12 vs 13	EP	745,000000000000000
	25	2013	SU1213	March12 vs 13	MP	676,500000000000000
	26	2012	FU12	March12 vs 13	EP	909,000000000000000
	26	2012	FU12	March12 vs 13	MP	631,000000000000000
	26	2012	SU1213	March12 vs 13	EP	1108,000000000000000
	26	2012	SU1213	March12 vs 13	MP	920,500000000000000
	26	2013	NU13	March12 vs 13	EP	215,000000000000000
	26	2013	NU13	March12 vs 13	MP	1004,500000000000000
	26	2013	SU1213	March12 vs 13	EP	136,000000000000000
	26	2013	SU1213	March12 vs 13	MP	770,000000000000000
	27	2012	FU12	March12 vs 13	EP	927,500000000000000
	27	2012	FU12	March12 vs 13	MP	686,500000000000000
	27	2012	SU1213	March12 vs 13	EP	1146,500000000000000
	27	2012	SU1213	March12 vs 13	MP	960,500000000000000
	27	2013	NU13	March12 vs 13	EP	1146,500000000000000
	27	2013	NU13	March12 vs 13	MP	1013,500000000000000
	27	2013	SU1213	March12 vs 13	EP	768,500000000000000
	27	2013	SU1213	March12 vs 13	MP	741,000000000000000
	28	2012	FU12	March12 vs 13	EP	879,500000000000000
	28	2012	FU12	March12 vs 13	MP	702,000000000000000
	28	2012	SU1213	March12 vs 13	EP	1158,500000000000000
	28	2012	SU1213	March12 vs 13	MP	968,500000000000000
	28	2013	NU13	March12 vs 13	EP	492,000000000000000
	28	2013	NU13	March12 vs 13	MP	720,500000000000000
	28	2013	SU1213	March12 vs 13	EP	272,000000000000000
	28	2013	SU1213	March12 vs 13	MP	501,500000000000000
	29	2012	FU12	March12 vs 13	EP	854,500000000000000
	29	2012	FU12	March12 vs 13	MP	682,000000000000000
	29	2012	SU1213	March12 vs 13	EP	1132,000000000000000
	29	2012	SU1213	March12 vs 13	MP	961,500000000000000
	29	2013	NU13	March12 vs 13	EP	1142,500000000000000
	29	2013	NU13	March12 vs 13	MP	877,000000000000000
	29	2013	SU1213	March12 vs 13	EP	721,000000000000000
	29	2013	SU1213	March12 vs 13	MP	639,500000000000000
	30	2012	FU12	March12 vs 13	EP	806,500000000000000
	30	2012	FU12	March12 vs 13	MP	658,000000000000000
	30	2012	SU1213	March12 vs 13	EP	1081,500000000000000
	30	2012	SU1213	March12 vs 13	MP	975,500000000000000
