# Supplementary material for: Expanding Bicycle-Sharing Systems: Lessons Learnt from an Analysis of Usage
Source: PLoS One. 2016 Dec 15;11(12):e0168604. doi: 10.1371/journal.pone.0168604 (PMC5158202; doi:10.1371/journal.pone.0168604)
Supplement: S1 File — (ZIP) [file pone.0168604.s002.zip › Data/HourlyTrips_UserGroups_Weekday_2013vs2014.txt]

OID_	Date	Year	UserNote	Compare	Peak	Trips/Hour
	1	2013	FU13	March 13 vs 14	EP	718,000000000000000
	1	2013	FU13	March 13 vs 14	MP	569,500000000000000
	1	2013	SU1314	March 13 vs 14	EP	918,000000000000000
	1	2013	SU1314	March 13 vs 14	MP	832,500000000000000
	3	2014	NU14	March 13 vs 14	EP	747,000000000000000
	3	2014	NU14	March 13 vs 14	MP	703,000000000000000
	3	2014	SU1314	March 13 vs 14	EP	686,000000000000000
	3	2014	SU1314	March 13 vs 14	MP	660,500000000000000
	4	2013	FU13	March 13 vs 14	EP	748,500000000000000
	4	2013	FU13	March 13 vs 14	MP	561,500000000000000
	4	2013	SU1314	March 13 vs 14	EP	990,000000000000000
	4	2013	SU1314	March 13 vs 14	MP	812,500000000000000
	4	2014	NU14	March 13 vs 14	EP	693,500000000000000
	4	2014	NU14	March 13 vs 14	MP	796,500000000000000
	4	2014	SU1314	March 13 vs 14	EP	566,500000000000000
	4	2014	SU1314	March 13 vs 14	MP	750,500000000000000
	5	2013	FU13	March 13 vs 14	EP	800,000000000000000
	5	2013	FU13	March 13 vs 14	MP	623,500000000000000
	5	2013	SU1314	March 13 vs 14	EP	981,000000000000000
	5	2013	SU1314	March 13 vs 14	MP	899,000000000000000
	5	2014	NU14	March 13 vs 14	EP	861,000000000000000
	5	2014	NU14	March 13 vs 14	MP	740,000000000000000
	5	2014	SU1314	March 13 vs 14	EP	765,000000000000000
	5	2014	SU1314	March 13 vs 14	MP	753,000000000000000
	6	2013	FU13	March 13 vs 14	EP	824,500000000000000
	6	2013	FU13	March 13 vs 14	MP	650,500000000000000
	6	2013	SU1314	March 13 vs 14	EP	992,500000000000000
	6	2013	SU1314	March 13 vs 14	MP	918,500000000000000
	6	2014	NU14	March 13 vs 14	EP	809,000000000000000
	6	2014	NU14	March 13 vs 14	MP	789,500000000000000
	6	2014	SU1314	March 13 vs 14	EP	710,500000000000000
	6	2014	SU1314	March 13 vs 14	MP	701,000000000000000
	7	2013	FU13	March 13 vs 14	EP	787,000000000000000
	7	2013	FU13	March 13 vs 14	MP	641,000000000000000
	7	2013	SU1314	March 13 vs 14	EP	1001,000000000000000
	7	2013	SU1314	March 13 vs 14	MP	928,500000000000000
	7	2014	NU14	March 13 vs 14	EP	830,000000000000000
	7	2014	NU14	March 13 vs 14	MP	545,500000000000000
	7	2014	SU1314	March 13 vs 14	EP	738,000000000000000
	7	2014	SU1314	March 13 vs 14	MP	462,000000000000000
	8	2013	FU13	March 13 vs 14	EP	782,000000000000000
	8	2013	FU13	March 13 vs 14	MP	638,000000000000000
	8	2013	SU1314	March 13 vs 14	EP	950,500000000000000
	8	2013	SU1314	March 13 vs 14	MP	940,500000000000000
	10	2014	NU14	March 13 vs 14	EP	802,500000000000000
	10	2014	NU14	March 13 vs 14	MP	470,500000000000000
	10	2014	SU1314	March 13 vs 14	EP	676,000000000000000
	10	2014	SU1314	March 13 vs 14	MP	404,500000000000000
	11	2013	FU13	March 13 vs 14	EP	808,000000000000000
	11	2013	FU13	March 13 vs 14	MP	617,500000000000000
	11	2013	SU1314	March 13 vs 14	EP	1030,500000000000000
	11	2013	SU1314	March 13 vs 14	MP	889,000000000000000
	11	2014	NU14	March 13 vs 14	EP	854,500000000000000
	11	2014	NU14	March 13 vs 14	MP	738,000000000000000
	11	2014	SU1314	March 13 vs 14	EP	751,000000000000000
	11	2014	SU1314	March 13 vs 14	MP	719,500000000000000
	12	2013	FU13	March 13 vs 14	EP	793,000000000000000
	12	2013	FU13	March 13 vs 14	MP	688,000000000000000
	12	2013	SU1314	March 13 vs 14	EP	1016,500000000000000
	12	2013	SU1314	March 13 vs 14	MP	942,500000000000000
	12	2014	NU14	March 13 vs 14	EP	703,000000000000000
	12	2014	NU14	March 13 vs 14	MP	656,000000000000000
	12	2014	SU1314	March 13 vs 14	EP	674,000000000000000
	12	2014	SU1314	March 13 vs 14	MP	605,000000000000000
	13	2013	FU13	March 13 vs 14	EP	835,000000000000000
	13	2013	FU13	March 13 vs 14	MP	690,000000000000000
	13	2013	SU1314	March 13 vs 14	EP	1036,500000000000000
	13	2013	SU1314	March 13 vs 14	MP	983,000000000000000
	13	2014	NU14	March 13 vs 14	EP	911,500000000000000
	13	2014	NU14	March 13 vs 14	MP	762,500000000000000
	13	2014	SU1314	March 13 vs 14	EP	788,500000000000000
	13	2014	SU1314	March 13 vs 14	MP	721,000000000000000
	14	2013	FU13	March 13 vs 14	EP	633,500000000000000
	14	2013	FU13	March 13 vs 14	MP	679,000000000000000
	14	2013	SU1314	March 13 vs 14	EP	776,000000000000000
	14	2013	SU1314	March 13 vs 14	MP	966,500000000000000
	14	2014	NU14	March 13 vs 14	EP	716,000000000000000
	14	2014	NU14	March 13 vs 14	MP	771,000000000000000
	14	2014	SU1314	March 13 vs 14	EP	642,000000000000000
	14	2014	SU1314	March 13 vs 14	MP	750,000000000000000
	15	2013	FU13	March 13 vs 14	EP	775,000000000000000
	15	2013	FU13	March 13 vs 14	MP	655,000000000000000
	15	2013	SU1314	March 13 vs 14	EP	1049,500000000000000
	15	2013	SU1314	March 13 vs 14	MP	939,000000000000000
	17	2014	NU14	March 13 vs 14	EP	898,000000000000000
	17	2014	NU14	March 13 vs 14	MP	796,000000000000000
	17	2014	SU1314	March 13 vs 14	EP	794,000000000000000
	17	2014	SU1314	March 13 vs 14	MP	722,000000000000000
	18	2013	FU13	March 13 vs 14	EP	767,000000000000000
	18	2013	FU13	March 13 vs 14	MP	638,500000000000000
	18	2013	SU1314	March 13 vs 14	EP	1035,500000000000000
	18	2013	SU1314	March 13 vs 14	MP	937,500000000000000
	18	2014	NU14	March 13 vs 14	EP	972,500000000000000
	18	2014	NU14	March 13 vs 14	MP	885,000000000000000
	18	2014	SU1314	March 13 vs 14	EP	808,500000000000000
	18	2014	SU1314	March 13 vs 14	MP	772,500000000000000
	19	2013	FU13	March 13 vs 14	EP	282,500000000000000
	19	2013	FU13	March 13 vs 14	MP	680,500000000000000
	19	2013	SU1314	March 13 vs 14	EP	386,500000000000000
	19	2013	SU1314	March 13 vs 14	MP	967,500000000000000
	19	2014	NU14	March 13 vs 14	EP	943,500000000000000
	19	2014	NU14	March 13 vs 14	MP	863,000000000000000
	19	2014	SU1314	March 13 vs 14	EP	787,000000000000000
	19	2014	SU1314	March 13 vs 14	MP	792,000000000000000
	20	2013	FU13	March 13 vs 14	EP	675,000000000000000
	20	2013	FU13	March 13 vs 14	MP	669,000000000000000
	20	2013	SU1314	March 13 vs 14	EP	866,000000000000000
	20	2013	SU1314	March 13 vs 14	MP	977,500000000000000
	20	2014	NU14	March 13 vs 14	EP	903,500000000000000
	20	2014	NU14	March 13 vs 14	MP	901,500000000000000
	20	2014	SU1314	March 13 vs 14	EP	758,000000000000000
	20	2014	SU1314	March 13 vs 14	MP	796,000000000000000
	21	2013	FU13	March 13 vs 14	EP	825,000000000000000
	21	2013	FU13	March 13 vs 14	MP	685,000000000000000
	21	2013	SU1314	March 13 vs 14	EP	1055,500000000000000
	21	2013	SU1314	March 13 vs 14	MP	977,500000000000000
	21	2014	NU14	March 13 vs 14	EP	883,000000000000000
	21	2014	NU14	March 13 vs 14	MP	836,500000000000000
	21	2014	SU1314	March 13 vs 14	EP	727,500000000000000
	21	2014	SU1314	March 13 vs 14	MP	728,000000000000000
	22	2013	FU13	March 13 vs 14	EP	788,000000000000000
	22	2013	FU13	March 13 vs 14	MP	685,500000000000000
	22	2013	SU1314	March 13 vs 14	EP	1054,500000000000000
	22	2013	SU1314	March 13 vs 14	MP	965,500000000000000
	24	2014	NU14	March 13 vs 14	EP	961,000000000000000
	24	2014	NU14	March 13 vs 14	MP	839,000000000000000
	24	2014	SU1314	March 13 vs 14	EP	812,000000000000000
	24	2014	SU1314	March 13 vs 14	MP	759,000000000000000
	25	2013	FU13	March 13 vs 14	EP	766,000000000000000
	25	2013	FU13	March 13 vs 14	MP	653,500000000000000
	25	2013	SU1314	March 13 vs 14	EP	983,000000000000000
	25	2013	SU1314	March 13 vs 14	MP	898,000000000000000
	25	2014	NU14	March 13 vs 14	EP	951,500000000000000
	25	2014	NU14	March 13 vs 14	MP	909,500000000000000
	25	2014	SU1314	March 13 vs 14	EP	786,500000000000000
	25	2014	SU1314	March 13 vs 14	MP	817,500000000000000
	26	2013	FU13	March 13 vs 14	EP	128,000000000000000
	26	2013	FU13	March 13 vs 14	MP	696,500000000000000
	26	2013	SU1314	March 13 vs 14	EP	201,000000000000000
	26	2013	SU1314	March 13 vs 14	MP	985,500000000000000
	26	2014	NU14	March 13 vs 14	EP	948,500000000000000
	26	2014	NU14	March 13 vs 14	MP	885,500000000000000
	26	2014	SU1314	March 13 vs 14	EP	792,000000000000000
	26	2014	SU1314	March 13 vs 14	MP	818,000000000000000
	27	2013	FU13	March 13 vs 14	EP	789,000000000000000
	27	2013	FU13	March 13 vs 14	MP	684,000000000000000
	27	2013	SU1314	March 13 vs 14	EP	1013,500000000000000
	27	2013	SU1314	March 13 vs 14	MP	972,000000000000000
	27	2014	NU14	March 13 vs 14	EP	959,500000000000000
	27	2014	NU14	March 13 vs 14	MP	901,500000000000000
	27	2014	SU1314	March 13 vs 14	EP	780,500000000000000
	27	2014	SU1314	March 13 vs 14	MP	797,000000000000000
	28	2013	FU13	March 13 vs 14	EP	300,000000000000000
	28	2013	FU13	March 13 vs 14	MP	493,500000000000000
	28	2013	SU1314	March 13 vs 14	EP	418,500000000000000
	28	2013	SU1314	March 13 vs 14	MP	670,000000000000000
	28	2014	NU14	March 13 vs 14	EP	979,000000000000000
	28	2014	NU14	March 13 vs 14	MP	890,500000000000000
	28	2014	SU1314	March 13 vs 14	EP	739,500000000000000
	28	2014	SU1314	March 13 vs 14	MP	787,500000000000000
	29	2013	FU13	March 13 vs 14	EP	752,500000000000000
	29	2013	FU13	March 13 vs 14	MP	597,000000000000000
	29	2013	SU1314	March 13 vs 14	EP	1007,500000000000000
	29	2013	SU1314	March 13 vs 14	MP	837,500000000000000
	31	2014	NU14	March 13 vs 14	EP	450,000000000000000
	31	2014	NU14	March 13 vs 14	MP	337,500000000000000
	31	2014	SU1314	March 13 vs 14	EP	335,000000000000000
	31	2014	SU1314	March 13 vs 14	MP	314,500000000000000
