# Supplementary material for: Expanding Bicycle-Sharing Systems: Lessons Learnt from an Analysis of Usage
Source: PLoS One. 2016 Dec 15;11(12):e0168604. doi: 10.1371/journal.pone.0168604 (PMC5158202; doi:10.1371/journal.pone.0168604)
Supplement: S1 File — (ZIP) [file pone.0168604.s002.zip › Data/HourlyTrips_UserGroups_Weekends_2012vs2013.txt]

OID_	Date	Year	UserNote	Compare	Peak	Trips/Hour
	2	2013	NU13	March12 vs 13	EP	724,000000000000000
	2	2013	NU13	March12 vs 13	MP	577,000000000000000
	2	2013	SU1213	March12 vs 13	EP	492,000000000000000
	2	2013	SU1213	March12 vs 13	MP	394,000000000000000
	3	2012	FU12	March12 vs 13	EP	716,000000000000000
	3	2012	FU12	March12 vs 13	MP	484,000000000000000
	3	2012	SU1213	March12 vs 13	EP	789,500000000000000
	3	2012	SU1213	March12 vs 13	MP	595,000000000000000
	3	2013	NU13	March12 vs 13	EP	624,500000000000000
	3	2013	NU13	March12 vs 13	MP	480,000000000000000
	3	2013	SU1213	March12 vs 13	EP	487,500000000000000
	3	2013	SU1213	March12 vs 13	MP	368,000000000000000
	4	2012	FU12	March12 vs 13	EP	707,500000000000000
	4	2012	FU12	March12 vs 13	MP	377,000000000000000
	4	2012	SU1213	March12 vs 13	EP	748,500000000000000
	4	2012	SU1213	March12 vs 13	MP	483,000000000000000
	9	2013	NU13	March12 vs 13	EP	879,000000000000000
	9	2013	NU13	March12 vs 13	MP	832,000000000000000
	9	2013	SU1213	March12 vs 13	EP	637,500000000000000
	9	2013	SU1213	March12 vs 13	MP	626,000000000000000
	10	2012	FU12	March12 vs 13	EP	633,000000000000000
	10	2012	FU12	March12 vs 13	MP	500,000000000000000
	10	2012	SU1213	March12 vs 13	EP	701,500000000000000
	10	2012	SU1213	March12 vs 13	MP	634,000000000000000
	10	2013	NU13	March12 vs 13	EP	872,000000000000000
	10	2013	NU13	March12 vs 13	MP	637,000000000000000
	10	2013	SU1213	March12 vs 13	EP	575,500000000000000
	10	2013	SU1213	March12 vs 13	MP	476,000000000000000
	11	2012	FU12	March12 vs 13	EP	173,500000000000000
	11	2012	FU12	March12 vs 13	MP	225,000000000000000
	11	2012	SU1213	March12 vs 13	EP	188,500000000000000
	11	2012	SU1213	March12 vs 13	MP	264,000000000000000
	16	2013	NU13	March12 vs 13	EP	942,000000000000000
	16	2013	NU13	March12 vs 13	MP	862,000000000000000
	16	2013	SU1213	March12 vs 13	EP	638,500000000000000
	16	2013	SU1213	March12 vs 13	MP	663,000000000000000
	17	2012	FU12	March12 vs 13	EP	778,500000000000000
	17	2012	FU12	March12 vs 13	MP	596,000000000000000
	17	2012	SU1213	March12 vs 13	EP	856,000000000000000
	17	2012	SU1213	March12 vs 13	MP	764,000000000000000
	17	2013	NU13	March12 vs 13	EP	816,000000000000000
	17	2013	NU13	March12 vs 13	MP	706,000000000000000
	17	2013	SU1213	March12 vs 13	EP	550,000000000000000
	17	2013	SU1213	March12 vs 13	MP	509,000000000000000
	18	2012	FU12	March12 vs 13	EP	746,000000000000000
	18	2012	FU12	March12 vs 13	MP	461,000000000000000
	18	2012	SU1213	March12 vs 13	EP	801,500000000000000
	18	2012	SU1213	March12 vs 13	MP	547,000000000000000
	23	2013	NU13	March12 vs 13	EP	964,500000000000000
	23	2013	NU13	March12 vs 13	MP	918,000000000000000
	23	2013	SU1213	March12 vs 13	EP	596,500000000000000
	23	2013	SU1213	March12 vs 13	MP	646,000000000000000
	24	2012	FU12	March12 vs 13	EP	817,500000000000000
	24	2012	FU12	March12 vs 13	MP	659,000000000000000
	24	2012	SU1213	March12 vs 13	EP	918,500000000000000
	24	2012	SU1213	March12 vs 13	MP	830,000000000000000
	24	2013	NU13	March12 vs 13	EP	844,000000000000000
	24	2013	NU13	March12 vs 13	MP	715,000000000000000
	24	2013	SU1213	March12 vs 13	EP	511,000000000000000
	24	2013	SU1213	March12 vs 13	MP	510,000000000000000
	25	2012	FU12	March12 vs 13	EP	774,500000000000000
	25	2012	FU12	March12 vs 13	MP	482,000000000000000
	25	2012	SU1213	March12 vs 13	EP	901,000000000000000
	25	2012	SU1213	March12 vs 13	MP	575,000000000000000
	30	2013	NU13	March12 vs 13	EP	59,000000000000000
	30	2013	NU13	March12 vs 13	MP	191,000000000000000
	30	2013	SU1213	March12 vs 13	EP	30,000000000000000
	30	2013	SU1213	March12 vs 13	MP	122,000000000000000
	31	2012	FU12	March12 vs 13	EP	831,500000000000000
	31	2012	FU12	March12 vs 13	MP	654,000000000000000
	31	2012	SU1213	March12 vs 13	EP	1048,500000000000000
	31	2012	SU1213	March12 vs 13	MP	970,000000000000000
	31	2013	NU13	March12 vs 13	EP	457,000000000000000
	31	2013	NU13	March12 vs 13	MP	522,000000000000000
	31	2013	SU1213	March12 vs 13	EP	263,000000000000000
	31	2013	SU1213	March12 vs 13	MP	319,000000000000000
