# Supplementary material for: Expanding Bicycle-Sharing Systems: Lessons Learnt from an Analysis of Usage
Source: PLoS One. 2016 Dec 15;11(12):e0168604. doi: 10.1371/journal.pone.0168604 (PMC5158202; doi:10.1371/journal.pone.0168604)
Supplement: S1 File — (ZIP) [file pone.0168604.s002.zip › Data/HourlyTrips_UserGroups_Weekend_2013vs2014.txt]

OID_	Date	Year	UserNote	Compare	Peak	Trips/Hour
	1	2014	NU14	March 13 vs 14	EP	696,000000000000000
	1	2014	NU14	March 13 vs 14	MP	652,000000000000000
	1	2014	SU1314	March 13 vs 14	EP	577,000000000000000
	1	2014	SU1314	March 13 vs 14	MP	638,000000000000000
	2	2013	FU13	March 13 vs 14	EP	528,500000000000000
	2	2013	FU13	March 13 vs 14	MP	394,000000000000000
	2	2013	SU1314	March 13 vs 14	EP	615,500000000000000
	2	2013	SU1314	March 13 vs 14	MP	524,000000000000000
	2	2014	NU14	March 13 vs 14	EP	603,500000000000000
	2	2014	NU14	March 13 vs 14	MP	455,000000000000000
	2	2014	SU1314	March 13 vs 14	EP	456,000000000000000
	2	2014	SU1314	March 13 vs 14	MP	438,000000000000000
	3	2013	FU13	March 13 vs 14	EP	477,500000000000000
	3	2013	FU13	March 13 vs 14	MP	337,000000000000000
	3	2013	SU1314	March 13 vs 14	EP	573,500000000000000
	3	2013	SU1314	March 13 vs 14	MP	476,000000000000000
	8	2014	NU14	March 13 vs 14	EP	251,000000000000000
	8	2014	NU14	March 13 vs 14	MP	624,000000000000000
	8	2014	SU1314	March 13 vs 14	EP	192,000000000000000
	8	2014	SU1314	March 13 vs 14	MP	590,000000000000000
	9	2013	FU13	March 13 vs 14	EP	675,000000000000000
	9	2013	FU13	March 13 vs 14	MP	615,000000000000000
	9	2013	SU1314	March 13 vs 14	EP	758,000000000000000
	9	2013	SU1314	March 13 vs 14	MP	774,000000000000000
	9	2014	NU14	March 13 vs 14	EP	540,500000000000000
	9	2014	NU14	March 13 vs 14	MP	356,000000000000000
	9	2014	SU1314	March 13 vs 14	EP	449,000000000000000
	9	2014	SU1314	March 13 vs 14	MP	293,000000000000000
	10	2013	FU13	March 13 vs 14	EP	646,000000000000000
	10	2013	FU13	March 13 vs 14	MP	469,000000000000000
	10	2013	SU1314	March 13 vs 14	EP	726,000000000000000
	10	2013	SU1314	March 13 vs 14	MP	589,000000000000000
	15	2014	NU14	March 13 vs 14	EP	679,500000000000000
	15	2014	NU14	March 13 vs 14	MP	691,000000000000000
	15	2014	SU1314	March 13 vs 14	EP	550,500000000000000
	15	2014	SU1314	March 13 vs 14	MP	589,000000000000000
	16	2013	FU13	March 13 vs 14	EP	698,000000000000000
	16	2013	FU13	March 13 vs 14	MP	626,000000000000000
	16	2013	SU1314	March 13 vs 14	EP	786,500000000000000
	16	2013	SU1314	March 13 vs 14	MP	836,000000000000000
	16	2014	NU14	March 13 vs 14	EP	689,000000000000000
	16	2014	NU14	March 13 vs 14	MP	483,000000000000000
	16	2014	SU1314	March 13 vs 14	EP	490,000000000000000
	16	2014	SU1314	March 13 vs 14	MP	455,000000000000000
	17	2013	FU13	March 13 vs 14	EP	587,500000000000000
	17	2013	FU13	March 13 vs 14	MP	468,000000000000000
	17	2013	SU1314	March 13 vs 14	EP	699,500000000000000
	17	2013	SU1314	March 13 vs 14	MP	683,000000000000000
	22	2014	NU14	March 13 vs 14	EP	717,500000000000000
	22	2014	NU14	March 13 vs 14	MP	790,000000000000000
	22	2014	SU1314	March 13 vs 14	EP	566,000000000000000
	22	2014	SU1314	March 13 vs 14	MP	629,000000000000000
	23	2013	FU13	March 13 vs 14	EP	664,000000000000000
	23	2013	FU13	March 13 vs 14	MP	622,000000000000000
	23	2013	SU1314	March 13 vs 14	EP	804,000000000000000
	23	2013	SU1314	March 13 vs 14	MP	851,000000000000000
	23	2014	NU14	March 13 vs 14	EP	675,500000000000000
	23	2014	NU14	March 13 vs 14	MP	519,000000000000000
	23	2014	SU1314	March 13 vs 14	EP	526,500000000000000
	23	2014	SU1314	March 13 vs 14	MP	474,000000000000000
	24	2013	FU13	March 13 vs 14	EP	609,500000000000000
	24	2013	FU13	March 13 vs 14	MP	484,000000000000000
	24	2013	SU1314	March 13 vs 14	EP	680,500000000000000
	24	2013	SU1314	March 13 vs 14	MP	687,000000000000000
	29	2014	NU14	March 13 vs 14	EP	522,500000000000000
	29	2014	NU14	March 13 vs 14	MP	763,000000000000000
	29	2014	SU1314	March 13 vs 14	EP	410,500000000000000
	29	2014	SU1314	March 13 vs 14	MP	657,000000000000000
	30	2013	FU13	March 13 vs 14	EP	40,000000000000000
	30	2013	FU13	March 13 vs 14	MP	128,000000000000000
	30	2013	SU1314	March 13 vs 14	EP	46,000000000000000
	30	2013	SU1314	March 13 vs 14	MP	164,000000000000000
	30	2014	NU14	March 13 vs 14	EP	75,500000000000000
	30	2014	NU14	March 13 vs 14	MP	368,000000000000000
	30	2014	SU1314	March 13 vs 14	EP	45,000000000000000
	30	2014	SU1314	March 13 vs 14	MP	274,000000000000000
	31	2013	FU13	March 13 vs 14	EP	296,500000000000000
	31	2013	FU13	March 13 vs 14	MP	340,000000000000000
	31	2013	SU1314	March 13 vs 14	EP	376,500000000000000
	31	2013	SU1314	March 13 vs 14	MP	462,000000000000000
