# Supplementary material for: Expanding Bicycle-Sharing Systems: Lessons Learnt from an Analysis of Usage
Source: PLoS One. 2016 Dec 15;11(12):e0168604. doi: 10.1371/journal.pone.0168604 (PMC5158202; doi:10.1371/journal.pone.0168604)
Supplement: S1 File — (ZIP) [file pone.0168604.s002.zip › Data/Hourly_Trip_AllUsers_Weekdays_2012.2013.2014.txt]

OID_	Date	Year	MEP	Trip/Hour	Day
	1	2012	EP	1624,000000000000000	Weekdays
	1	2012	MP	1025,500000000000000	Weekdays
	1	2013	EP	1734,000000000000000	Weekdays
	1	2013	MP	1479,000000000000000	Weekdays
	2	2012	EP	1855,000000000000000	Weekdays
	2	2012	MP	1303,500000000000000	Weekdays
	3	2014	EP	1434,500000000000000	Weekdays
	3	2014	MP	1365,000000000000000	Weekdays
	4	2013	EP	1837,000000000000000	Weekdays
	4	2013	MP	1456,500000000000000	Weekdays
	4	2014	EP	1262,000000000000000	Weekdays
	4	2014	MP	1548,000000000000000	Weekdays
	5	2012	EP	1903,000000000000000	Weekdays
	5	2012	MP	1359,500000000000000	Weekdays
	5	2013	EP	1878,000000000000000	Weekdays
	5	2013	MP	1609,500000000000000	Weekdays
	5	2014	EP	1628,000000000000000	Weekdays
	5	2014	MP	1494,500000000000000	Weekdays
	6	2012	EP	1907,000000000000000	Weekdays
	6	2012	MP	1465,500000000000000	Weekdays
	6	2013	EP	1927,500000000000000	Weekdays
	6	2013	MP	1656,500000000000000	Weekdays
	6	2014	EP	1523,500000000000000	Weekdays
	6	2014	MP	1492,500000000000000	Weekdays
	7	2012	EP	1878,500000000000000	Weekdays
	7	2012	MP	1491,000000000000000	Weekdays
	7	2013	EP	1890,000000000000000	Weekdays
	7	2013	MP	1661,500000000000000	Weekdays
	7	2014	EP	1572,000000000000000	Weekdays
	7	2014	MP	1008,500000000000000	Weekdays
	8	2012	EP	868,500000000000000	Weekdays
	8	2012	MP	1125,000000000000000	Weekdays
	8	2013	EP	1835,000000000000000	Weekdays
	8	2013	MP	1664,500000000000000	Weekdays
	9	2012	EP	1474,500000000000000	Weekdays
	9	2012	MP	1171,000000000000000	Weekdays
	10	2014	EP	1481,000000000000000	Weekdays
	10	2014	MP	876,500000000000000	Weekdays
	11	2013	EP	1965,500000000000000	Weekdays
	11	2013	MP	1597,500000000000000	Weekdays
	11	2014	EP	1608,000000000000000	Weekdays
	11	2014	MP	1458,500000000000000	Weekdays
	12	2012	EP	965,000000000000000	Weekdays
	12	2012	MP	1099,500000000000000	Weekdays
	12	2013	EP	1918,000000000000000	Weekdays
	12	2013	MP	1721,000000000000000	Weekdays
	12	2014	EP	1378,000000000000000	Weekdays
	12	2014	MP	1262,000000000000000	Weekdays
	13	2012	EP	1708,000000000000000	Weekdays
	13	2012	MP	1126,000000000000000	Weekdays
	13	2013	EP	1983,500000000000000	Weekdays
	13	2013	MP	1760,000000000000000	Weekdays
	13	2014	EP	1702,000000000000000	Weekdays
	13	2014	MP	1486,000000000000000	Weekdays
	14	2012	EP	1764,000000000000000	Weekdays
	14	2012	MP	1169,000000000000000	Weekdays
	14	2013	EP	1493,500000000000000	Weekdays
	14	2013	MP	1732,000000000000000	Weekdays
	14	2014	EP	1360,000000000000000	Weekdays
	14	2014	MP	1523,000000000000000	Weekdays
	15	2012	EP	1802,500000000000000	Weekdays
	15	2012	MP	1411,000000000000000	Weekdays
	15	2013	EP	1942,000000000000000	Weekdays
	15	2013	MP	1679,500000000000000	Weekdays
	16	2012	EP	1834,000000000000000	Weekdays
	16	2012	MP	1153,000000000000000	Weekdays
	17	2014	EP	1695,000000000000000	Weekdays
	17	2014	MP	1519,500000000000000	Weekdays
	18	2013	EP	1910,500000000000000	Weekdays
	18	2013	MP	1661,500000000000000	Weekdays
	18	2014	EP	1783,000000000000000	Weekdays
	18	2014	MP	1660,000000000000000	Weekdays
	19	2012	EP	1985,000000000000000	Weekdays
	19	2012	MP	1456,000000000000000	Weekdays
	19	2013	EP	706,500000000000000	Weekdays
	19	2013	MP	1743,500000000000000	Weekdays
	19	2014	EP	1731,500000000000000	Weekdays
	19	2014	MP	1657,500000000000000	Weekdays
	20	2012	EP	1993,000000000000000	Weekdays
	20	2012	MP	1564,000000000000000	Weekdays
	20	2013	EP	1641,000000000000000	Weekdays
	20	2013	MP	1742,500000000000000	Weekdays
	20	2014	EP	1664,000000000000000	Weekdays
	20	2014	MP	1700,000000000000000	Weekdays
	21	2012	EP	2003,500000000000000	Weekdays
	21	2012	MP	1618,000000000000000	Weekdays
	21	2013	EP	1997,000000000000000	Weekdays
	21	2013	MP	1751,000000000000000	Weekdays
	21	2014	EP	1613,500000000000000	Weekdays
	21	2014	MP	1566,000000000000000	Weekdays
	22	2012	EP	2042,000000000000000	Weekdays
	22	2012	MP	1636,500000000000000	Weekdays
	22	2013	EP	1952,000000000000000	Weekdays
	22	2013	MP	1753,000000000000000	Weekdays
	23	2012	EP	1586,500000000000000	Weekdays
	23	2012	MP	1567,500000000000000	Weekdays
	24	2014	EP	1777,000000000000000	Weekdays
	24	2014	MP	1600,500000000000000	Weekdays
	25	2013	EP	1855,500000000000000	Weekdays
	25	2013	MP	1642,000000000000000	Weekdays
	25	2014	EP	1740,500000000000000	Weekdays
	25	2014	MP	1729,000000000000000	Weekdays
	26	2012	EP	2023,000000000000000	Weekdays
	26	2012	MP	1554,500000000000000	Weekdays
	26	2013	EP	351,000000000000000	Weekdays
	26	2013	MP	1776,000000000000000	Weekdays
	26	2014	EP	1745,500000000000000	Weekdays
	26	2014	MP	1706,500000000000000	Weekdays
	27	2012	EP	2081,000000000000000	Weekdays
	27	2012	MP	1650,500000000000000	Weekdays
	27	2013	EP	1917,500000000000000	Weekdays
	27	2013	MP	1756,500000000000000	Weekdays
	27	2014	EP	1744,000000000000000	Weekdays
	27	2014	MP	1702,500000000000000	Weekdays
	28	2012	EP	2042,000000000000000	Weekdays
	28	2012	MP	1673,500000000000000	Weekdays
	28	2013	EP	764,000000000000000	Weekdays
	28	2013	MP	1224,000000000000000	Weekdays
	28	2014	EP	1721,500000000000000	Weekdays
	28	2014	MP	1680,000000000000000	Weekdays
	29	2012	EP	1991,000000000000000	Weekdays
	29	2012	MP	1647,500000000000000	Weekdays
	29	2013	EP	1866,000000000000000	Weekdays
	29	2013	MP	1518,500000000000000	Weekdays
	30	2012	EP	1894,500000000000000	Weekdays
	30	2012	MP	1637,000000000000000	Weekdays
	31	2014	EP	787,000000000000000	Weekdays
	31	2014	MP	653,500000000000000	Weekdays
