# Supplementary material for: Expanding Bicycle-Sharing Systems: Lessons Learnt from an Analysis of Usage
Source: PLoS One. 2016 Dec 15;11(12):e0168604. doi: 10.1371/journal.pone.0168604 (PMC5158202; doi:10.1371/journal.pone.0168604)
Supplement: S1 File — (ZIP) [file pone.0168604.s002.zip › Data/Hourly_Trip_AllUsers_Weekends_2012.2013.2014.txt]

OID_	Date	Year	MEP	Trips/Hour	Day
	1	2014	EP	1274,500000000000000	Weekends
	1	2014	MP	1291,000000000000000	Weekends
	2	2013	EP	1217,500000000000000	Weekends
	2	2013	MP	973,000000000000000	Weekends
	2	2014	EP	1063,500000000000000	Weekends
	2	2014	MP	893,000000000000000	Weekends
	3	2012	EP	1506,500000000000000	Weekends
	3	2012	MP	1080,000000000000000	Weekends
	3	2013	EP	1114,500000000000000	Weekends
	3	2013	MP	850,000000000000000	Weekends
	4	2012	EP	1458,500000000000000	Weekends
	4	2012	MP	862,000000000000000	Weekends
	8	2014	EP	444,000000000000000	Weekends
	8	2014	MP	1215,000000000000000	Weekends
	9	2013	EP	1521,000000000000000	Weekends
	9	2013	MP	1459,000000000000000	Weekends
	9	2014	EP	990,000000000000000	Weekends
	9	2014	MP	650,000000000000000	Weekends
	10	2012	EP	1336,000000000000000	Weekends
	10	2012	MP	1136,000000000000000	Weekends
	10	2013	EP	1450,000000000000000	Weekends
	10	2013	MP	1115,000000000000000	Weekends
	11	2012	EP	363,500000000000000	Weekends
	11	2012	MP	490,000000000000000	Weekends
	15	2014	EP	1231,500000000000000	Weekends
	15	2014	MP	1282,000000000000000	Weekends
	16	2013	EP	1582,500000000000000	Weekends
	16	2013	MP	1528,000000000000000	Weekends
	16	2014	EP	1181,000000000000000	Weekends
	16	2014	MP	940,000000000000000	Weekends
	17	2012	EP	1638,500000000000000	Weekends
	17	2012	MP	1363,000000000000000	Weekends
	17	2013	EP	1369,000000000000000	Weekends
	17	2013	MP	1215,000000000000000	Weekends
	18	2012	EP	1552,000000000000000	Weekends
	18	2012	MP	1010,000000000000000	Weekends
	22	2014	EP	1285,500000000000000	Weekends
	22	2014	MP	1419,000000000000000	Weekends
	23	2013	EP	1564,500000000000000	Weekends
	23	2013	MP	1566,000000000000000	Weekends
	23	2014	EP	1204,000000000000000	Weekends
	23	2014	MP	997,000000000000000	Weekends
	24	2012	EP	1742,000000000000000	Weekends
	24	2012	MP	1492,000000000000000	Weekends
	24	2013	EP	1356,000000000000000	Weekends
	24	2013	MP	1229,000000000000000	Weekends
	25	2012	EP	1679,500000000000000	Weekends
	25	2012	MP	1062,000000000000000	Weekends
	29	2014	EP	933,500000000000000	Weekends
	29	2014	MP	1420,000000000000000	Weekends
	30	2013	EP	89,000000000000000	Weekends
	30	2013	MP	313,000000000000000	Weekends
	30	2014	EP	120,500000000000000	Weekends
	30	2014	MP	642,000000000000000	Weekends
	31	2012	EP	1883,000000000000000	Weekends
	31	2012	MP	1624,000000000000000	Weekends
	31	2013	EP	720,000000000000000	Weekends
	31	2013	MP	843,000000000000000	Weekends
