# Supplementary material for: Expanding Bicycle-Sharing Systems: Lessons Learnt from an Analysis of Usage
Source: PLoS One. 2016 Dec 15;11(12):e0168604. doi: 10.1371/journal.pone.0168604 (PMC5158202; doi:10.1371/journal.pone.0168604)
Supplement: S1 File — (ZIP) [file pone.0168604.s002.zip › Data/Stations_Location_Capacity.txt]

OID_	BSID	Latitude	Longitude	Slots	Built_Year
	1	22,529893999999999	113,399972000000010	18	Station12
	2	22,527215000000002	113,399642000000000	24	Station12
	3	22,523862000000001	113,398697000000000	24	Station12
	4	22,519098000000000	113,399162000000000	20	Station12
	5	22,515433999999999	113,400713999999990	20	Station12
	6	22,512139999999999	113,401758000000000	20	Station12
	7	22,508472999999999	113,403024000000000	30	Station12
	8	22,505222000000000	113,403654000000000	22	Station12
	9	22,503155000000000	113,403983999999990	30	Station12
	11	22,516100000000002	113,399131000000000	40	Station12-Removed in 2013
	12	22,512516999999999	113,398089000000000	22	Station12
	14	22,502151000000001	113,401371999999990	20	Station12
	15	22,501892000000002	113,402637000000000	24	Station12
	16	22,499065000000002	113,404545000000000	20	Station12
	17	22,491827000000001	113,401525000000010	20	Station12
	18	22,530141000000000	113,398031000000000	28	Station12
	19	22,524795999999998	113,396472000000000	20	Station12
	21	22,519051000000001	113,396514999999990	20	Station12
	22	22,517164999999999	113,396327000000000	20	Station12
	23	22,516100000000002	113,397062000000010	20	Station12
	24	22,513819999999999	113,396557000000000	18	Station12
	25	22,512280000000001	113,396300999999990	20	Station12
	26	22,508804999999999	113,397200000000000	24	Station12
	28	22,502212000000000	113,398443000000000	40	Station12
	29	22,498801000000000	113,397831000000000	30	Station12
	30	22,494807000000002	113,396654000000000	20	Station12
	31	22,530543999999999	113,392751000000000	40	Station13
	32	22,522963000000001	113,390396000000000	20	Station12
	33	22,521833000000001	113,390500000000000	30	Station12
	34	22,520122000000001	113,393525000000000	20	Station12
	35	22,517582000000001	113,390493000000010	30	Station12
	36	22,516100000000002	113,391941000000000	30	Station12
	37	22,516100000000002	113,394377000000010	22	Station12
	38	22,514479999999999	113,390440000000000	30	Station12
	39	22,513207000000001	113,391047000000000	26	Station12
	40	22,512380000000000	113,394001000000000	30	Station12
	41	22,509380000000000	113,390911000000000	30	Station12
	42	22,509012999999999	113,392432000000000	30	Station12
	44	22,508928999999998	113,394709000000010	30	Station12
	45	22,507496000000000	113,390139000000000	40	Station12
	47	22,504648000000000	113,390857999999990	30	Station12
	49	22,502291000000000	113,392387000000000	20	Station12
	50	22,500191999999998	113,390672000000000	22	Station12
	51	22,499320999999998	113,388796000000000	36	Station12
	52	22,497668999999998	113,391266000000000	40	Station12
	54	22,485917000000001	113,391544000000000	30	Station12
	56	22,531410999999999	113,385557000000010	20	Station12
	57	22,532318000000000	113,382960999999990	42	Station12
	58	22,528355000000001	113,380906999999990	20	Station12
	59	22,523458000000002	113,383219000000000	42	Station12
	60	22,521412000000002	113,384153000000000	24	Station12
	62	22,520137999999999	113,388267000000000	20	Station12
	63	22,518612000000001	113,382929000000000	16	Station12
	64	22,519038999999999	113,385515000000000	22	Station12
	65	22,518371999999999	113,381742000000000	20	Station12
	66	22,516779000000000	113,382178999999990	24	Station12
	67	22,516576000000001	113,385744000000000	32	Station12
	68	22,516310000000001	113,388788000000010	24	Station12
	69	22,515471000000002	113,383112999999990	20	Station12
	70	22,515332000000001	113,386390000000010	16	Station12
	71	22,514489000000001	113,388476000000000	20	Station12
	72	22,513420000000000	113,380664999999990	24	Station12
	73	22,512815000000000	113,386180000000000	30	Station12
	74	22,512319000000002	113,381137000000000	30	Station12
	75	22,510573999999998	113,385837000000000	20	Station12
	76	22,509602000000001	113,380429000000010	22	Station12
	77	22,509300000000000	113,383066000000000	20	Station12
	78	22,508530000000000	113,385831000000000	38	Station12
	79	22,509121000000000	113,388133999999990	30	Station12
	80	22,505687999999999	113,385923000000010	30	Station12
	81	22,503855000000001	113,385344000000000	20	Station12
	82	22,501272000000000	113,396885000000000	30	Station12
	83	22,504111999999999	113,379372000000000	16	Station12
	84	22,505163000000000	113,378820000000000	18	Station12
	85	22,523439000000000	113,379357000000000	20	Station12
	86	22,521457000000002	113,376696000000000	30	Station12
	88	22,513943999999999	113,376437999999990	30	Station12
	91	22,516144000000001	113,372833000000000	22	Station12
	92	22,513566999999998	113,372630000000000	20	Station12
	93	22,525908000000001	113,373033000000010	30	Station12
	95	22,519245999999999	113,370763000000000	30	Station12
	96	22,516323000000000	113,369529000000000	30	Station12
	97	22,511125000000000	113,368613000000000	40	Station12
	100	22,517036000000001	113,366502999999990	20	Station12
	102	22,523419000000001	113,365302000000000	20	Station12
	103	22,521872999999999	113,365033000000000	40	Station12
	104	22,519296000000001	113,365450000000000	30	Station13
	106	22,533911000000000	113,400170000000000	38	Station12
	107	22,532852999999999	113,397059000000000	24	Station12
	108	22,534597000000002	113,395957999999990	30	Station12
	109	22,545901000000001	113,393643999999990	40	Station12
	110	22,544626000000001	113,388913000000000	20	Station12
	111	22,541021000000001	113,388205000000000	20	Station12
	113	22,538938000000002	113,391448000000000	30	Station12
	115	22,537305000000000	113,390278000000000	20	Station12
	116	22,542954000000002	113,393339000000000	30	Station12
	117	22,535928999999999	113,384764000000000	24	Station12
	118	22,535471000000001	113,389334000000010	40	Station12
	119	22,534130000000001	113,368185000000000	32	Station13
	121	22,531862000000000	113,377790000000000	18	Station12
	122	22,527025999999999	113,366718000000010	20	Station12
	123	22,527621000000000	113,374142000000010	30	Station12
	124	22,509940000000000	113,364337000000010	30	Station13
	125	22,506039999999999	113,362475000000000	40	Station13
	126	22,509858000000001	113,369285000000000	30	Station13
	127	22,509858000000001	113,371485000000010	30	Station13
	128	22,507076999999999	113,368454000000000	29	Station13
	130	22,525877000000001	113,405599000000000	24	Station12
	132	22,520785000000000	113,403668000000000	20	Station12
	133	22,517731000000001	113,405312000000000	24	Station12
	134	22,519479000000000	113,409676000000000	30	Station12
	136	22,512982000000001	113,406370000000000	40	Station12
	137	22,515235000000001	113,411908000000000	40	Station12
	138	22,515768000000001	113,415985000000010	24	Station12
	139	22,502797000000001	113,410715999999990	30	Station13
	140	22,498839000000000	113,408496000000000	30	Station12
	141	22,502922000000002	113,414568000000000	20	Station12
	142	22,500420999999999	113,415927000000000	20	Station12
	143	22,506405999999998	113,423286000000000	30	Station12
	144	22,501024999999998	113,421792999999990	20	Station12
	145	22,498343999999999	113,420390000000000	20	Station12
	146	22,512692000000001	113,368241000000000	30	Station12
	147	22,536256999999999	113,394935000000000	40	Station13
	148	22,508030999999999	113,353910000000000	30	Station12
	149	22,510991000000001	113,353564000000010	20	Station12
	150	22,516144000000001	113,352835000000000	20	Station12
	151	22,519435000000001	113,357018999999990	30	Station12
	153	22,520485000000001	113,349745000000000	24	Station12
	154	22,521065000000000	113,343742000000010	30	Station12
	155	22,520897000000001	113,355249000000000	30	Station12
	156	22,521338000000000	113,358706000000000	18	Station12
	157	22,521792999999999	113,360130000000000	30	Station12
	159	22,517215000000000	113,361418000000000	20	Station12
	160	22,514379999999999	113,361783000000000	20	Station12
	161	22,538799000000001	113,385225000000010	30	Station13
	162	22,540545000000002	113,381480999999990	20	Station12
	163	22,546216000000001	113,378562000000000	20	Station12
	165	22,552185999999999	113,388433000000010	20	Station12
	166	22,556730000000002	113,390786000000010	20	Station12
	167	22,554632999999999	113,386266000000010	40	Station13
	168	22,557842999999998	113,383154000000000	40	Station12
	169	22,536463000000001	113,379628999999990	20	Station12
	172	22,535063000000001	113,403255000000000	30	Station12
	173	22,534548000000001	113,408882000000010	20	Station12
	174	22,535905000000000	113,409837000000000	20	Station12
	177	22,548331000000001	113,410706000000000	20	Station12
	178	22,557645000000001	113,412272000000000	20	Station12
	179	22,561375000000002	113,410951000000000	30	Station12
	180	22,545397999999999	113,409225000000010	20	Station12
	181	22,516262999999999	113,376964000000000	18	Station12
	182	22,516105000000000	113,375296000000010	24	Station12
	183	22,521000999999998	113,371567000000000	30	Station12
	184	22,523468000000001	113,431909000000000	30	Station13
	185	22,519843999999999	113,436665000000000	30	Station13
	186	22,524345000000000	113,357148000000000	30	Station12
	187	22,526748999999999	113,347748999999990	30	Station12
	188	22,523745999999999	113,348876000000000	30	Station12
	189	22,520999000000000	113,347567000000000	24	Station12
	190	22,526630000000001	113,376846000000000	21	Station12
	191	22,500940000000000	113,383455000000000	20	Station12
	192	22,499983000000000	113,380703000000000	20	Station12
	193	22,496815000000002	113,376906000000010	30	Station13
	194	22,502929000000002	113,376527999999990	30	Station12
	196	22,502645000000001	113,368864000000000	20	Station12
	197	22,490570000000002	113,370482999999990	40	Station13
	199	22,499354000000000	113,363456000000000	20	Station12
	200	22,497689000000001	113,365302000000000	20	Station12
	203	22,500330000000002	113,359342000000000	20	Station12
	204	22,499438000000001	113,356627000000000	20	Station12
	205	22,492335000000001	113,358960000000000	40	Station13
	206	22,489754999999999	113,356606000000000	22	Station12
	207	22,486481999999999	113,358113000000000	30	Station12
	209	22,483155000000000	113,359159000000010	30	Station14
	210	22,485009999999999	113,353334000000000	24	Station12
	211	22,481155000000001	113,350505000000000	40	Station13
	212	22,475180999999999	113,350120000000000	30	Station14
	216	22,468959999999999	113,348682999999990	28	Station12
	246	22,516916999999999	113,357812999999990	30	Station12
	247	22,494873999999999	113,447463000000000	18	Station12
	248	22,501059000000001	113,455659999999990	18	Station12
	249	22,501574000000002	113,460810000000000	18	Station12
	250	22,506174000000001	113,465294000000000	30	Station12
	251	22,508790000000001	113,462119000000000	20	Station12
	252	22,507124999999998	113,457055000000000	16	Station12
	253	22,527858999999999	113,362288000000010	20	Station12
	254	22,530078000000000	113,361352999999990	18	Station12
	256	22,538679999999999	113,354916000000000	20	Station12
	257	22,534637000000000	113,349594999999990	20	Station12
	259	22,543396999999999	113,357567000000000	30	Station14
	260	22,542597000000001	113,360367000000000	30	Station13
	261	22,564819000000000	113,374613999999990	30	Station13
	265	22,546993000000001	113,352970000000000	30	Station13
	266	22,551396000000000	113,347041000000000	30	Station13
	267	22,554341000000001	113,343810000000000	29	Station13
	268	22,557509000000000	113,340663000000010	40	Station13
	269	22,525677999999999	113,412336999999990	20	Station12
	270	22,511025000000000	113,433650000000000	40	Station13
	273	22,517752999999999	113,421794000000010	20	Station12
	328	22,521436999999999	113,417486999999990	20	Station12
	330	22,509582999999999	113,425555000000000	20	Station12
	331	22,512170000000001	113,356911999999990	20	Station12
	332	22,505668000000000	113,352320000000010	30	Station12
	333	22,501584000000001	113,351637999999990	20	Station12
	334	22,480988000000000	113,356048000000000	20	Station14
	361	22,488394000000000	113,359876000000000	30	Station13
	362	22,492871999999998	113,355087999999990	40	Station14
	364	22,485453000000000	113,355974000000000	40	Station13
	379	22,497637000000001	113,340419000000000	40	Station14
	380	22,508520999999998	113,348659000000000	40	Station14
	382	22,503830000000001	113,412882000000000	30	Station13
	384	22,520257000000001	113,383787000000000	20	Station13
	385	22,500568000000001	113,405126999999990	30	Station13
	386	22,526852999999999	113,349583999999990	30	Station13
	390	22,525288000000000	113,409602000000010	30	Station13
	391	22,495398999999999	113,413335000000000	30	Station13
	392	22,497986000000001	113,414322000000000	30	Station13
	396	22,562106000000000	113,336304000000000	26	Station13
	409	22,509962999999999	113,366817999999990	30	Station13
	414	22,486799999999999	113,445939000000000	30	Station14
	416	22,506675000000001	113,426550000000010	30	Station14
	420	22,556063000000002	113,389422999999990	30	Station13
	424	22,511035000000000	113,358740000000000	40	Station13
	446	22,512080999999998	113,359106000000000	30	Station13
	456	22,494634999999999	113,367658000000010	38	Station13
	457	22,557331999999999	113,396501000000000	28	Station13
	459	22,506912000000000	113,379634000000000	30	Station13
	460	22,556804000000000	113,393610000000000	30	Station13
	461	22,554589000000000	113,398722000000010	30	Station14
	462	22,553604000000000	113,394810000000010	30	Station14
	463	22,510213000000000	113,390466000000000	28	Station14
	471	22,534754000000000	113,467601000000000	30	Station14
	472	22,536339000000002	113,474130000000000	20	Station14
	473	22,547008999999999	113,478917000000000	30	Station14
	474	22,549973999999999	113,488686000000000	20	Station14
	909	22,545901000000001	113,392844000000000	30	Station14
	916	22,498564999999999	113,404985000000000	30	Station13
	933	22,520524999999999	113,390471000000010	30	Station12
	954	22,484787000000001	113,390987999999990	30	Station12
	955	22,483716999999999	113,390351999999990	31	Station12
	957	22,533011999999999	113,383455000000000	38	Station12
	994	22,502428999999999	113,375528000000000	39	Station13
	1302	22,523409000000001	113,422282999999990	20	Station14
	1303	22,524787000000000	113,428308000000000	20	Station14
	1344	22,514455000000002	113,446546000000000	20	Station14
	1355	22,527878999999999	113,438902000000000	20	Station14
	13	22,508928999999998	113,400713999999990	22	Station12
