# Supplementary material for: Expanding Bicycle-Sharing Systems: Lessons Learnt from an Analysis of Usage
Source: PLoS One. 2016 Dec 15;11(12):e0168604. doi: 10.1371/journal.pone.0168604 (PMC5158202; doi:10.1371/journal.pone.0168604)
Supplement: S1 File — (ZIP) [file pone.0168604.s002.zip › Data/Station_dailydemand_FU12_Weekday_2012vs2013.txt]

OID_	BS	Demand/Day	Users/Day	DemandperUserperDay
	1	72,500000000000000	57,500000000000000	1,282162000000000
	2	69,500000000000000	53,500000000000000	1,400510000000000
	3	64,000000000000000	45,000000000000000	1,452222000000000
	4	86,000000000000000	63,500000000000000	1,363544000000000
	5	100,500000000000000	69,500000000000000	1,409302000000000
	6	147,000000000000000	105,000000000000000	1,433543000000000
	7	66,500000000000000	46,000000000000000	1,399042000000000
	8	154,500000000000000	101,500000000000000	1,560910000000000
	9	80,500000000000000	61,500000000000000	1,306078000000000
	11	304,000000000000000	225,500000000000000	1,357222000000000
	12	102,000000000000000	76,000000000000000	1,326745000000000
	13	99,000000000000000	70,500000000000000	1,429476000000000
	14	33,000000000000000	27,000000000000000	1,259259000000000
	15	70,000000000000000	51,500000000000000	1,383992000000000
	16	85,000000000000000	61,000000000000000	1,322074000000000
	17	11,000000000000000	10,000000000000000	1,233766000000000
	18	137,000000000000000	96,000000000000000	1,416667000000000
	19	28,500000000000000	18,500000000000000	1,429276000000000
	21	92,500000000000000	65,000000000000000	1,411918000000000
	22	96,500000000000000	67,000000000000000	1,404225000000000
	23	108,000000000000000	92,500000000000000	1,189845000000000
	24	71,000000000000000	50,500000000000000	1,390224000000000
	25	104,500000000000000	79,500000000000000	1,285405000000000
	26	189,000000000000000	130,000000000000000	1,441450000000000
	28	130,500000000000000	88,000000000000000	1,521431000000000
	29	55,500000000000000	41,000000000000000	1,360010000000000
	30	23,000000000000000	17,000000000000000	1,437500000000000
	32	48,000000000000000	39,500000000000000	1,184524000000000
	33	107,500000000000000	87,500000000000000	1,221053000000000
	34	156,000000000000000	112,000000000000000	1,411214000000000
	35	105,000000000000000	77,500000000000000	1,375636000000000
	36	94,500000000000000	65,500000000000000	1,386489000000000
	37	211,500000000000000	153,500000000000000	1,363980000000000
	38	72,500000000000000	53,500000000000000	1,380476000000000
	39	77,500000000000000	58,000000000000000	1,348884000000000
	40	231,500000000000000	162,500000000000000	1,387776000000000
	41	38,000000000000000	27,500000000000000	1,403704000000000
	42	103,500000000000000	73,000000000000000	1,466403000000000
	44	196,000000000000000	131,000000000000000	1,505102000000000
	45	54,000000000000000	41,500000000000000	1,313113000000000
	47	57,000000000000000	42,000000000000000	1,365185000000000
	49	70,000000000000000	47,000000000000000	1,473958000000000
	50	63,500000000000000	49,500000000000000	1,306624000000000
	51	13,000000000000000	9,000000000000000	1,385417000000000
	52	84,000000000000000	59,500000000000000	1,434091000000000
	54	17,000000000000000	15,000000000000000	1,348485000000000
	56	149,500000000000000	110,000000000000000	1,388694000000000
	57	323,500000000000000	234,000000000000000	1,357842000000000
	58	100,500000000000000	72,000000000000000	1,395122000000000
	59	272,500000000000000	188,500000000000000	1,428538000000000
	60	119,500000000000000	90,500000000000000	1,326524000000000
	62	179,500000000000000	134,000000000000000	1,339883000000000
	63	95,000000000000000	66,000000000000000	1,416409000000000
	64	69,000000000000000	48,000000000000000	1,432890000000000
	65	112,000000000000000	82,000000000000000	1,352381000000000
	66	137,500000000000000	109,000000000000000	1,306787000000000
	67	122,500000000000000	89,500000000000000	1,370415000000000
	68	159,500000000000000	110,000000000000000	1,400069000000000
	69	102,500000000000000	69,000000000000000	1,482051000000000
	70	68,000000000000000	45,000000000000000	1,431267000000000
	71	88,000000000000000	60,500000000000000	1,440036000000000
	72	180,000000000000000	123,500000000000000	1,429129000000000
	73	188,000000000000000	136,500000000000000	1,388431000000000
	74	137,500000000000000	102,500000000000000	1,342273000000000
	75	134,000000000000000	97,000000000000000	1,437112000000000
	76	114,500000000000000	85,000000000000000	1,437938000000000
	77	86,000000000000000	59,500000000000000	1,384585000000000
	78	59,000000000000000	46,000000000000000	1,299679000000000
	79	123,500000000000000	85,000000000000000	1,451699000000000
	80	87,500000000000000	63,000000000000000	1,389423000000000
	81	56,500000000000000	41,500000000000000	1,395110000000000
	82	34,500000000000000	22,000000000000000	1,581140000000000
	83	56,000000000000000	42,500000000000000	1,340580000000000
	84	144,000000000000000	110,000000000000000	1,384870000000000
	85	129,500000000000000	89,500000000000000	1,437283000000000
	86	196,500000000000000	138,000000000000000	1,411607000000000
	88	115,000000000000000	77,000000000000000	1,472818000000000
	91	113,500000000000000	77,500000000000000	1,531448000000000
	92	104,500000000000000	69,500000000000000	1,487448000000000
	93	100,500000000000000	76,000000000000000	1,311180000000000
	95	155,000000000000000	111,000000000000000	1,373810000000000
	96	124,500000000000000	84,500000000000000	1,428452000000000
	97	157,000000000000000	113,000000000000000	1,378265000000000
	100	76,000000000000000	52,000000000000000	1,505556000000000
	102	26,000000000000000	21,000000000000000	1,340580000000000
	103	171,000000000000000	132,500000000000000	1,256737000000000
	106	147,000000000000000	101,000000000000000	1,469160000000000
	107	47,500000000000000	34,000000000000000	1,479871000000000
	108	57,000000000000000	43,000000000000000	1,361818000000000
	109	41,500000000000000	21,500000000000000	1,881818000000000
	110	52,000000000000000	38,500000000000000	1,294258000000000
	111	67,000000000000000	54,500000000000000	1,249816000000000
	113	72,500000000000000	49,500000000000000	1,528309000000000
	115	96,500000000000000	69,000000000000000	1,398583000000000
	116	87,500000000000000	59,000000000000000	1,496154000000000
	117	110,500000000000000	81,000000000000000	1,298133000000000
	118	155,500000000000000	112,500000000000000	1,428409000000000
	121	110,500000000000000	77,000000000000000	1,397582000000000
	122	15,000000000000000	10,000000000000000	1,354167000000000
	123	113,500000000000000	85,000000000000000	1,347038000000000
	130	51,000000000000000	34,000000000000000	1,508621000000000
	132	106,000000000000000	78,000000000000000	1,372893000000000
	133	83,000000000000000	54,000000000000000	1,555000000000000
	134	112,000000000000000	77,500000000000000	1,423741000000000
	136	128,500000000000000	78,000000000000000	1,590698000000000
	137	148,000000000000000	102,000000000000000	1,389181000000000
	138	41,000000000000000	32,000000000000000	1,351875000000000
	140	96,500000000000000	68,500000000000000	1,428930000000000
	141	14,000000000000000	10,000000000000000	1,387500000000000
	142	24,000000000000000	17,500000000000000	1,316986000000000
	143	22,000000000000000	14,000000000000000	1,620192000000000
	144	13,500000000000000	9,000000000000000	1,550000000000000
	145	8,500000000000000	7,000000000000000	1,200000000000000
	146	117,000000000000000	84,500000000000000	1,402644000000000
	148	41,000000000000000	30,500000000000000	1,310345000000000
	149	33,500000000000000	23,500000000000000	1,365152000000000
	150	27,000000000000000	18,500000000000000	1,459936000000000
	151	40,000000000000000	32,000000000000000	1,283482000000000
	153	66,000000000000000	48,500000000000000	1,327862000000000
	154	51,000000000000000	39,500000000000000	1,279167000000000
	155	56,000000000000000	40,000000000000000	1,419048000000000
	156	105,500000000000000	86,000000000000000	1,242185000000000
	157	105,000000000000000	78,000000000000000	1,401149000000000
	159	25,500000000000000	20,500000000000000	1,220648000000000
	160	54,500000000000000	34,000000000000000	1,573593000000000
	162	95,500000000000000	65,000000000000000	1,496479000000000
	163	21,500000000000000	13,000000000000000	1,540064000000000
	165	8,000000000000000	5,000000000000000	1,500000000000000
	166	26,500000000000000	19,000000000000000	1,428571000000000
	168	21,000000000000000	15,000000000000000	1,263768000000000
	169	98,000000000000000	65,000000000000000	1,472639000000000
	172	34,000000000000000	25,500000000000000	1,400000000000000
	173	18,000000000000000	12,000000000000000	1,519231000000000
	174	17,500000000000000	11,000000000000000	1,430556000000000
	177	11,000000000000000	7,000000000000000	1,607692000000000
	178	1,000000000000000	1,000000000000000	1,000000000000000
	179	2,000000000000000	1,000000000000000	2,000000000000000
	180	8,000000000000000	6,000000000000000	1,250000000000000
	181	146,500000000000000	109,000000000000000	1,369143000000000
	182	92,500000000000000	66,000000000000000	1,433534000000000
	183	147,500000000000000	103,000000000000000	1,420311000000000
	186	47,500000000000000	31,000000000000000	1,532292000000000
	187	43,000000000000000	31,000000000000000	1,448276000000000
	188	56,000000000000000	40,000000000000000	1,382125000000000
	189	58,500000000000000	45,000000000000000	1,294444000000000
	190	79,000000000000000	57,000000000000000	1,373159000000000
	191	26,500000000000000	18,000000000000000	1,359211000000000
	192	38,500000000000000	27,500000000000000	1,344828000000000
	194	102,000000000000000	73,000000000000000	1,419387000000000
	196	79,500000000000000	56,000000000000000	1,426067000000000
	199	7,000000000000000	5,000000000000000	1,500000000000000
	200	22,500000000000000	19,000000000000000	1,178571000000000
	203	33,000000000000000	20,500000000000000	1,596014000000000
	204	19,500000000000000	12,000000000000000	1,433036000000000
	206	20,500000000000000	15,500000000000000	1,298030000000000
	207	13,000000000000000	10,000000000000000	1,316667000000000
	210	29,500000000000000	19,500000000000000	1,404545000000000
	216	7,500000000000000	6,000000000000000	1,348485000000000
	246	61,000000000000000	41,000000000000000	1,533399000000000
	247	27,500000000000000	18,500000000000000	1,500000000000000
	248	22,000000000000000	14,500000000000000	1,438424000000000
	249	7,000000000000000	6,000000000000000	1,183333000000000
	250	7,000000000000000	5,000000000000000	1,333333000000000
	251	12,000000000000000	8,000000000000000	1,433036000000000
	252	14,000000000000000	8,500000000000000	1,550505000000000
	253	32,500000000000000	21,000000000000000	1,521164000000000
	254	69,000000000000000	39,500000000000000	1,765278000000000
	256	27,500000000000000	20,000000000000000	1,381944000000000
	257	10,500000000000000	8,000000000000000	1,250000000000000
	269	30,500000000000000	17,000000000000000	1,743464000000000
	273	24,500000000000000	17,500000000000000	1,392308000000000
	328	29,000000000000000	22,500000000000000	1,274615000000000
	330	28,000000000000000	19,500000000000000	1,428333000000000
	331	40,500000000000000	27,000000000000000	1,445588000000000
	332	30,000000000000000	22,500000000000000	1,396853000000000
	333	5,500000000000000	4,500000000000000	1,200000000000000
	933	295,500000000000000	216,000000000000000	1,358742000000000
	954	22,000000000000000	15,500000000000000	1,423963000000000
	955	3,000000000000000	2,000000000000000	1,000000000000000
	957	52,000000000000000	47,500000000000000	1,119225000000000
	29999	1,000000000000000	1,000000000000000	1,000000000000000
