# Supplementary material for: Expanding Bicycle-Sharing Systems: Lessons Learnt from an Analysis of Usage
Source: PLoS One. 2016 Dec 15;11(12):e0168604. doi: 10.1371/journal.pone.0168604 (PMC5158202; doi:10.1371/journal.pone.0168604)
Supplement: S1 File — (ZIP) [file pone.0168604.s002.zip › Data/Station_dailydemand_FU12_Weekend_2012vs2013.txt]

OID_	BS	Demand/Day	Users/Day	DemandperUserperDay
	1	89,000000000000000	66,000000000000000	1,311111000000000
	2	54,000000000000000	39,000000000000000	1,357143000000000
	3	72,000000000000000	50,000000000000000	1,400000000000000
	4	85,000000000000000	63,000000000000000	1,312500000000000
	5	72,000000000000000	50,000000000000000	1,293103000000000
	6	99,000000000000000	72,000000000000000	1,408602000000000
	7	56,000000000000000	44,000000000000000	1,302326000000000
	8	107,000000000000000	78,000000000000000	1,371795000000000
	9	66,000000000000000	52,000000000000000	1,266667000000000
	11	320,000000000000000	233,000000000000000	1,398230000000000
	12	48,000000000000000	39,000000000000000	1,318182000000000
	13	62,000000000000000	49,000000000000000	1,369231000000000
	14	31,000000000000000	23,000000000000000	1,291667000000000
	15	78,000000000000000	54,000000000000000	1,422222000000000
	16	89,000000000000000	61,000000000000000	1,407407000000000
	17	12,000000000000000	9,000000000000000	1,285714000000000
	18	140,000000000000000	94,000000000000000	1,411111000000000
	19	23,000000000000000	18,000000000000000	1,478261000000000
	21	83,000000000000000	61,000000000000000	1,400000000000000
	22	108,000000000000000	78,000000000000000	1,378049000000000
	23	114,000000000000000	97,000000000000000	1,190909000000000
	24	46,000000000000000	35,000000000000000	1,300000000000000
	25	80,000000000000000	62,000000000000000	1,316667000000000
	26	175,000000000000000	118,000000000000000	1,440000000000000
	28	90,000000000000000	60,000000000000000	1,492308000000000
	29	62,000000000000000	41,000000000000000	1,377778000000000
	30	56,000000000000000	38,000000000000000	1,561404000000000
	32	39,000000000000000	38,000000000000000	1,173913000000000
	33	54,000000000000000	45,000000000000000	1,162791000000000
	34	144,000000000000000	103,000000000000000	1,446602000000000
	35	172,000000000000000	116,000000000000000	1,482759000000000
	36	46,000000000000000	38,000000000000000	1,280000000000000
	37	159,000000000000000	121,000000000000000	1,309091000000000
	38	45,000000000000000	34,000000000000000	1,323529000000000
	39	57,000000000000000	42,000000000000000	1,325581000000000
	40	226,000000000000000	153,000000000000000	1,422619000000000
	41	22,000000000000000	19,000000000000000	1,125000000000000
	42	69,000000000000000	49,000000000000000	1,359375000000000
	44	185,000000000000000	123,000000000000000	1,485981000000000
	45	93,000000000000000	68,000000000000000	1,394366000000000
	47	67,000000000000000	51,000000000000000	1,323529000000000
	49	83,000000000000000	54,000000000000000	1,537037000000000
	50	137,000000000000000	108,000000000000000	1,347222000000000
	51	17,000000000000000	12,000000000000000	1,384615000000000
	52	127,000000000000000	81,000000000000000	1,465517000000000
	54	68,000000000000000	46,000000000000000	1,440000000000000
	56	173,000000000000000	125,000000000000000	1,405172000000000
	57	350,000000000000000	264,000000000000000	1,325758000000000
	58	124,000000000000000	87,000000000000000	1,313253000000000
	59	223,000000000000000	162,000000000000000	1,400000000000000
	60	110,000000000000000	79,000000000000000	1,365591000000000
	62	158,000000000000000	118,000000000000000	1,333333000000000
	63	72,000000000000000	52,000000000000000	1,296875000000000
	64	62,000000000000000	43,000000000000000	1,511628000000000
	65	112,000000000000000	79,000000000000000	1,388235000000000
	66	110,000000000000000	90,000000000000000	1,265306000000000
	67	104,000000000000000	77,000000000000000	1,350649000000000
	68	183,000000000000000	129,000000000000000	1,480769000000000
	69	80,000000000000000	57,000000000000000	1,452830000000000
	70	48,000000000000000	36,000000000000000	1,406250000000000
	71	73,000000000000000	50,000000000000000	1,529412000000000
	72	156,000000000000000	109,000000000000000	1,450450000000000
	73	126,000000000000000	96,000000000000000	1,326316000000000
	74	142,000000000000000	106,000000000000000	1,351351000000000
	75	120,000000000000000	91,000000000000000	1,365217000000000
	76	110,000000000000000	82,000000000000000	1,362500000000000
	77	81,000000000000000	61,000000000000000	1,363636000000000
	78	66,000000000000000	49,000000000000000	1,360656000000000
	79	118,000000000000000	79,000000000000000	1,428571000000000
	80	130,000000000000000	88,000000000000000	1,400000000000000
	81	68,000000000000000	50,000000000000000	1,375000000000000
	82	15,000000000000000	10,000000000000000	1,631579000000000
	83	51,000000000000000	40,000000000000000	1,315789000000000
	84	146,000000000000000	105,000000000000000	1,348315000000000
	85	137,000000000000000	101,000000000000000	1,357143000000000
	86	229,000000000000000	154,000000000000000	1,409357000000000
	88	82,000000000000000	61,000000000000000	1,392157000000000
	91	107,000000000000000	76,000000000000000	1,455556000000000
	92	78,000000000000000	57,000000000000000	1,418182000000000
	93	99,000000000000000	72,000000000000000	1,402778000000000
	95	172,000000000000000	129,000000000000000	1,348214000000000
	96	109,000000000000000	82,000000000000000	1,380952000000000
	97	115,000000000000000	88,000000000000000	1,306818000000000
	100	71,000000000000000	48,000000000000000	1,433962000000000
	102	24,000000000000000	17,000000000000000	1,181818000000000
	103	156,000000000000000	123,000000000000000	1,246154000000000
	106	137,000000000000000	88,000000000000000	1,493333000000000
	107	47,000000000000000	32,000000000000000	1,484848000000000
	108	46,000000000000000	33,000000000000000	1,393939000000000
	109	32,000000000000000	25,000000000000000	1,424242000000000
	110	63,000000000000000	51,000000000000000	1,394737000000000
	111	73,000000000000000	57,000000000000000	1,263158000000000
	113	95,000000000000000	66,000000000000000	1,417910000000000
	115	110,000000000000000	82,000000000000000	1,469880000000000
	116	113,000000000000000	68,000000000000000	1,606061000000000
	117	120,000000000000000	91,000000000000000	1,333333000000000
	118	168,000000000000000	123,000000000000000	1,448980000000000
	121	103,000000000000000	78,000000000000000	1,350000000000000
	122	12,000000000000000	9,000000000000000	1,333333000000000
	123	140,000000000000000	93,000000000000000	1,436782000000000
	130	48,000000000000000	32,000000000000000	1,487179000000000
	132	113,000000000000000	80,000000000000000	1,440476000000000
	133	84,000000000000000	50,000000000000000	1,525424000000000
	134	110,000000000000000	74,000000000000000	1,465753000000000
	136	153,000000000000000	97,000000000000000	1,637363000000000
	137	134,000000000000000	99,000000000000000	1,367816000000000
	138	31,000000000000000	24,000000000000000	1,235294000000000
	140	88,000000000000000	61,000000000000000	1,400000000000000
	141	25,000000000000000	17,000000000000000	1,333333000000000
	142	22,000000000000000	19,000000000000000	1,176471000000000
	143	26,000000000000000	16,000000000000000	1,591667000000000
	144	9,000000000000000	6,000000000000000	1,428571000000000
	145	5,000000000000000	4,000000000000000	1,250000000000000
	146	108,000000000000000	76,000000000000000	1,386364000000000
	148	49,000000000000000	31,000000000000000	1,431818000000000
	149	25,000000000000000	17,000000000000000	1,291667000000000
	150	32,500000000000000	21,000000000000000	1,576190000000000
	151	31,000000000000000	28,000000000000000	1,225806000000000
	153	59,000000000000000	43,000000000000000	1,346154000000000
	154	55,000000000000000	40,000000000000000	1,300000000000000
	155	51,000000000000000	38,000000000000000	1,341463000000000
	156	113,000000000000000	91,000000000000000	1,264706000000000
	157	90,000000000000000	69,000000000000000	1,317073000000000
	159	21,000000000000000	19,000000000000000	1,208333000000000
	160	71,000000000000000	44,000000000000000	1,613636000000000
	162	98,000000000000000	63,000000000000000	1,483871000000000
	163	27,000000000000000	16,000000000000000	1,588235000000000
	165	17,000000000000000	8,000000000000000	2,000000000000000
	166	28,000000000000000	19,000000000000000	1,562500000000000
	168	21,000000000000000	15,000000000000000	1,166667000000000
	169	102,000000000000000	69,000000000000000	1,521127000000000
	172	34,000000000000000	24,000000000000000	1,375000000000000
	173	13,000000000000000	9,000000000000000	1,416667000000000
	174	17,000000000000000	15,000000000000000	1,333333000000000
	177	9,000000000000000	5,000000000000000	1,285714000000000
	178	1,500000000000000	1,000000000000000	1,000000000000000
	179	2,000000000000000	1,000000000000000	2,000000000000000
	180	7,000000000000000	6,000000000000000	1,200000000000000
	181	165,000000000000000	114,000000000000000	1,363636000000000
	182	94,000000000000000	65,000000000000000	1,468750000000000
	183	159,000000000000000	115,000000000000000	1,375000000000000
	186	42,000000000000000	28,000000000000000	1,466667000000000
	187	49,000000000000000	31,000000000000000	1,466667000000000
	188	61,000000000000000	42,000000000000000	1,342857000000000
	189	56,000000000000000	46,000000000000000	1,254902000000000
	190	85,000000000000000	59,000000000000000	1,340426000000000
	191	27,000000000000000	20,000000000000000	1,333333000000000
	192	54,000000000000000	40,000000000000000	1,510204000000000
	194	85,000000000000000	60,000000000000000	1,415385000000000
	196	87,000000000000000	60,000000000000000	1,434783000000000
	199	6,000000000000000	4,000000000000000	1,500000000000000
	200	22,000000000000000	17,000000000000000	1,312500000000000
	203	29,000000000000000	19,000000000000000	1,666667000000000
	204	19,000000000000000	11,000000000000000	1,666667000000000
	206	22,000000000000000	16,000000000000000	1,315789000000000
	207	17,000000000000000	11,000000000000000	1,416667000000000
	210	31,000000000000000	21,000000000000000	1,500000000000000
	216	10,000000000000000	7,000000000000000	1,300000000000000
	246	56,000000000000000	36,000000000000000	1,526316000000000
	247	33,000000000000000	21,000000000000000	1,650000000000000
	248	30,000000000000000	19,000000000000000	1,541667000000000
	249	18,000000000000000	12,000000000000000	1,571429000000000
	250	19,000000000000000	10,000000000000000	1,700000000000000
	251	17,000000000000000	13,000000000000000	1,642857000000000
	252	18,000000000000000	11,000000000000000	1,454545000000000
	253	30,000000000000000	21,000000000000000	1,428571000000000
	254	53,000000000000000	31,000000000000000	1,729730000000000
	256	28,000000000000000	17,000000000000000	1,470588000000000
	257	14,000000000000000	10,000000000000000	1,400000000000000
	269	21,000000000000000	15,000000000000000	1,600000000000000
	273	11,000000000000000	9,000000000000000	1,230769000000000
	328	35,000000000000000	22,000000000000000	1,300000000000000
	330	29,000000000000000	18,000000000000000	1,526316000000000
	331	35,000000000000000	21,000000000000000	1,555556000000000
	332	40,000000000000000	26,000000000000000	1,500000000000000
	333	13,000000000000000	8,000000000000000	1,444444000000000
	933	309,000000000000000	225,000000000000000	1,337302000000000
	954	80,000000000000000	56,000000000000000	1,469136000000000
	955	14,000000000000000	13,000000000000000	1,043478000000000
	957	82,000000000000000	75,000000000000000	1,093333000000000
