# Supplementary material for: Expanding Bicycle-Sharing Systems: Lessons Learnt from an Analysis of Usage
Source: PLoS One. 2016 Dec 15;11(12):e0168604. doi: 10.1371/journal.pone.0168604 (PMC5158202; doi:10.1371/journal.pone.0168604)
Supplement: S1 File — (ZIP) [file pone.0168604.s002.zip › Data/Station_dailydemand_FU13_Weekday_2013vs2014.txt]

OID_	bsid	Demand/Day	Users/Day	DemandperUserperDay
	1	61,000000000000000	48,000000000000000	1,268293000000000
	2	66,000000000000000	43,000000000000000	1,410256000000000
	3	71,000000000000000	44,000000000000000	1,574468000000000
	4	90,000000000000000	63,000000000000000	1,383562000000000
	5	59,000000000000000	48,000000000000000	1,234043000000000
	6	125,000000000000000	93,000000000000000	1,291139000000000
	7	91,000000000000000	65,000000000000000	1,413793000000000
	8	122,000000000000000	79,000000000000000	1,488372000000000
	9	50,000000000000000	38,000000000000000	1,275862000000000
	11	254,000000000000000	183,000000000000000	1,379147000000000
	12	81,000000000000000	62,000000000000000	1,297297000000000
	14	37,000000000000000	29,000000000000000	1,307692000000000
	15	59,000000000000000	43,000000000000000	1,400000000000000
	16	40,000000000000000	32,000000000000000	1,300000000000000
	17	8,000000000000000	8,000000000000000	1,181818000000000
	18	88,000000000000000	65,000000000000000	1,333333000000000
	19	32,000000000000000	20,000000000000000	1,578947000000000
	21	89,000000000000000	61,000000000000000	1,406250000000000
	22	83,000000000000000	61,000000000000000	1,397059000000000
	23	92,000000000000000	76,000000000000000	1,223881000000000
	24	45,000000000000000	32,000000000000000	1,333333000000000
	25	102,000000000000000	72,000000000000000	1,345679000000000
	26	157,000000000000000	112,000000000000000	1,396040000000000
	28	146,000000000000000	94,000000000000000	1,561798000000000
	29	44,000000000000000	30,000000000000000	1,388889000000000
	30	23,000000000000000	18,000000000000000	1,222222000000000
	31	145,000000000000000	99,000000000000000	1,444444000000000
	32	51,000000000000000	40,000000000000000	1,204545000000000
	33	86,000000000000000	70,000000000000000	1,205479000000000
	34	126,000000000000000	93,000000000000000	1,402062000000000
	35	70,000000000000000	55,000000000000000	1,267857000000000
	36	72,000000000000000	55,000000000000000	1,309091000000000
	37	168,000000000000000	124,000000000000000	1,363636000000000
	38	60,000000000000000	44,000000000000000	1,431373000000000
	39	61,000000000000000	48,000000000000000	1,312500000000000
	40	209,000000000000000	152,000000000000000	1,358974000000000
	41	28,000000000000000	24,000000000000000	1,269231000000000
	42	85,000000000000000	57,000000000000000	1,393443000000000
	44	185,000000000000000	123,000000000000000	1,461538000000000
	45	55,000000000000000	41,000000000000000	1,307692000000000
	47	55,000000000000000	39,000000000000000	1,375000000000000
	49	51,000000000000000	37,000000000000000	1,441860000000000
	50	50,000000000000000	40,000000000000000	1,250000000000000
	51	11,000000000000000	9,000000000000000	1,250000000000000
	52	37,000000000000000	30,000000000000000	1,307692000000000
	54	10,000000000000000	8,000000000000000	1,200000000000000
	56	132,000000000000000	102,000000000000000	1,368932000000000
	57	280,000000000000000	207,000000000000000	1,362637000000000
	58	88,000000000000000	68,000000000000000	1,318182000000000
	59	266,000000000000000	181,000000000000000	1,449438000000000
	60	89,000000000000000	62,000000000000000	1,388889000000000
	62	139,000000000000000	106,000000000000000	1,322581000000000
	63	64,000000000000000	46,000000000000000	1,372881000000000
	64	52,000000000000000	34,000000000000000	1,500000000000000
	65	80,000000000000000	58,000000000000000	1,384615000000000
	66	128,000000000000000	95,000000000000000	1,360000000000000
	67	85,000000000000000	64,000000000000000	1,367647000000000
	68	107,000000000000000	80,000000000000000	1,340659000000000
	69	94,000000000000000	61,000000000000000	1,552239000000000
	70	40,000000000000000	31,000000000000000	1,303030000000000
	71	61,000000000000000	45,000000000000000	1,378378000000000
	72	158,000000000000000	114,000000000000000	1,427273000000000
	73	194,000000000000000	146,000000000000000	1,379085000000000
	74	113,000000000000000	87,000000000000000	1,329114000000000
	75	103,000000000000000	79,000000000000000	1,344444000000000
	76	87,000000000000000	65,000000000000000	1,357143000000000
	77	68,000000000000000	48,000000000000000	1,392157000000000
	78	54,000000000000000	43,000000000000000	1,312500000000000
	79	114,000000000000000	85,000000000000000	1,409091000000000
	80	61,000000000000000	44,000000000000000	1,317073000000000
	81	56,000000000000000	37,000000000000000	1,414634000000000
	82	28,000000000000000	21,000000000000000	1,400000000000000
	83	50,000000000000000	39,000000000000000	1,300000000000000
	84	106,000000000000000	79,000000000000000	1,320000000000000
	85	89,000000000000000	66,000000000000000	1,353846000000000
	86	138,000000000000000	103,000000000000000	1,357143000000000
	88	120,000000000000000	81,000000000000000	1,525641000000000
	91	71,000000000000000	53,000000000000000	1,450000000000000
	92	81,000000000000000	54,000000000000000	1,424242000000000
	93	98,000000000000000	62,000000000000000	1,555556000000000
	95	120,000000000000000	83,000000000000000	1,392523000000000
	96	121,000000000000000	81,000000000000000	1,466667000000000
	97	60,000000000000000	47,000000000000000	1,192308000000000
	100	75,000000000000000	50,000000000000000	1,509804000000000
	102	8,000000000000000	6,000000000000000	1,363636000000000
	103	121,000000000000000	96,000000000000000	1,282609000000000
	104	38,000000000000000	28,000000000000000	1,310345000000000
	106	116,000000000000000	81,000000000000000	1,387500000000000
	107	45,000000000000000	28,000000000000000	1,464286000000000
	108	51,000000000000000	34,000000000000000	1,444444000000000
	109	20,000000000000000	13,000000000000000	1,473684000000000
	110	57,000000000000000	39,000000000000000	1,387097000000000
	111	59,000000000000000	43,000000000000000	1,322034000000000
	113	74,000000000000000	51,000000000000000	1,425000000000000
	115	96,000000000000000	70,000000000000000	1,394366000000000
	116	77,000000000000000	52,000000000000000	1,480769000000000
	117	99,000000000000000	70,000000000000000	1,407407000000000
	118	142,000000000000000	99,000000000000000	1,416667000000000
	119	60,000000000000000	42,000000000000000	1,390244000000000
	121	69,000000000000000	52,000000000000000	1,326923000000000
	122	12,000000000000000	10,000000000000000	1,300000000000000
	123	113,000000000000000	77,000000000000000	1,483871000000000
	124	39,000000000000000	25,000000000000000	1,576923000000000
	125	41,000000000000000	27,000000000000000	1,409091000000000
	126	38,000000000000000	28,000000000000000	1,291667000000000
	127	44,000000000000000	28,000000000000000	1,571429000000000
	128	68,000000000000000	47,000000000000000	1,435484000000000
	130	55,000000000000000	38,000000000000000	1,372093000000000
	132	99,000000000000000	71,000000000000000	1,397059000000000
	133	59,000000000000000	40,000000000000000	1,513514000000000
	134	114,000000000000000	80,000000000000000	1,448980000000000
	136	107,000000000000000	79,000000000000000	1,381579000000000
	137	144,000000000000000	107,000000000000000	1,323529000000000
	138	48,000000000000000	35,000000000000000	1,333333000000000
	139	23,000000000000000	16,000000000000000	1,437500000000000
	140	71,000000000000000	57,000000000000000	1,279412000000000
	141	15,000000000000000	12,000000000000000	1,363636000000000
	142	19,000000000000000	15,000000000000000	1,222222000000000
	143	21,000000000000000	15,000000000000000	1,380952000000000
	144	22,000000000000000	14,000000000000000	1,500000000000000
	145	6,000000000000000	6,000000000000000	1,125000000000000
	146	76,000000000000000	53,000000000000000	1,358491000000000
	147	42,000000000000000	29,000000000000000	1,382353000000000
	148	23,000000000000000	18,000000000000000	1,250000000000000
	149	19,000000000000000	16,000000000000000	1,190476000000000
	150	29,000000000000000	20,000000000000000	1,500000000000000
	151	40,000000000000000	29,000000000000000	1,400000000000000
	153	60,000000000000000	42,000000000000000	1,418182000000000
	154	41,000000000000000	30,000000000000000	1,285714000000000
	155	43,000000000000000	29,000000000000000	1,523810000000000
	156	92,000000000000000	69,000000000000000	1,272727000000000
	157	67,000000000000000	49,000000000000000	1,340000000000000
	159	23,000000000000000	18,000000000000000	1,307692000000000
	160	39,000000000000000	26,000000000000000	1,480000000000000
	161	27,000000000000000	21,000000000000000	1,266667000000000
	162	73,000000000000000	50,000000000000000	1,372093000000000
	163	20,000000000000000	11,000000000000000	1,777778000000000
	165	20,000000000000000	14,000000000000000	1,500000000000000
	166	15,000000000000000	13,000000000000000	1,125000000000000
	167	6,000000000000000	5,000000000000000	1,000000000000000
	168	18,000000000000000	13,000000000000000	1,272727000000000
	169	65,000000000000000	52,000000000000000	1,290909000000000
	172	33,000000000000000	24,000000000000000	1,357143000000000
	173	16,000000000000000	11,000000000000000	1,444444000000000
	174	21,000000000000000	14,000000000000000	1,500000000000000
	177	7,000000000000000	5,000000000000000	1,500000000000000
	178	1,000000000000000	1,000000000000000	1,000000000000000
	179	2,000000000000000	1,000000000000000	2,000000000000000
	180	6,000000000000000	5,000000000000000	1,400000000000000
	181	112,000000000000000	82,000000000000000	1,379310000000000
	182	89,000000000000000	60,000000000000000	1,393443000000000
	183	138,000000000000000	98,000000000000000	1,444444000000000
	184	12,000000000000000	10,000000000000000	1,250000000000000
	185	6,000000000000000	4,000000000000000	1,250000000000000
	186	43,000000000000000	27,000000000000000	1,656250000000000
	187	33,000000000000000	22,000000000000000	1,416667000000000
	188	51,000000000000000	38,000000000000000	1,365854000000000
	189	35,000000000000000	29,000000000000000	1,235294000000000
	190	72,000000000000000	49,000000000000000	1,489796000000000
	191	29,000000000000000	19,000000000000000	1,444444000000000
	192	53,000000000000000	37,000000000000000	1,405405000000000
	193	35,000000000000000	23,000000000000000	1,541667000000000
	194	61,000000000000000	46,000000000000000	1,280000000000000
	196	45,000000000000000	35,000000000000000	1,311111000000000
	197	12,000000000000000	8,000000000000000	1,625000000000000
	199	15,000000000000000	9,000000000000000	1,555556000000000
	200	24,000000000000000	18,000000000000000	1,272727000000000
	203	15,000000000000000	10,000000000000000	1,545455000000000
	204	10,000000000000000	8,000000000000000	1,187500000000000
	205	32,000000000000000	26,000000000000000	1,272727000000000
	206	13,000000000000000	9,000000000000000	1,500000000000000
	207	6,000000000000000	5,000000000000000	1,250000000000000
	210	22,000000000000000	16,000000000000000	1,416667000000000
	211	9,000000000000000	7,000000000000000	1,300000000000000
	216	8,000000000000000	6,000000000000000	1,333333000000000
	246	42,000000000000000	32,000000000000000	1,375000000000000
	247	11,000000000000000	7,000000000000000	1,444444000000000
	248	6,000000000000000	5,000000000000000	1,222222000000000
	249	4,000000000000000	3,000000000000000	1,500000000000000
	250	8,000000000000000	4,000000000000000	1,428571000000000
	251	4,000000000000000	2,000000000000000	1,714286000000000
	252	7,000000000000000	5,000000000000000	1,354167000000000
	253	21,000000000000000	14,000000000000000	1,400000000000000
	254	45,000000000000000	27,000000000000000	1,562500000000000
	256	38,000000000000000	24,000000000000000	1,607143000000000
	257	18,000000000000000	11,000000000000000	1,533333000000000
	260	31,000000000000000	20,000000000000000	1,500000000000000
	261	10,000000000000000	7,000000000000000	1,333333000000000
	265	6,000000000000000	4,000000000000000	1,416667000000000
	266	14,000000000000000	9,000000000000000	1,400000000000000
	267	13,000000000000000	10,000000000000000	1,333333000000000
	268	17,000000000000000	14,000000000000000	1,400000000000000
	269	12,000000000000000	10,000000000000000	1,307692000000000
	270	23,000000000000000	15,000000000000000	1,476190000000000
	273	23,000000000000000	19,000000000000000	1,263158000000000
	328	30,000000000000000	20,000000000000000	1,444444000000000
	330	18,000000000000000	15,000000000000000	1,200000000000000
	331	38,000000000000000	25,000000000000000	1,517241000000000
	332	25,000000000000000	17,000000000000000	1,476190000000000
	333	9,000000000000000	6,000000000000000	1,600000000000000
	361	15,000000000000000	11,000000000000000	1,388889000000000
	364	16,000000000000000	12,000000000000000	1,428571000000000
	382	9,000000000000000	7,000000000000000	1,250000000000000
	384	31,000000000000000	24,000000000000000	1,173913000000000
	385	49,000000000000000	39,000000000000000	1,279070000000000
	386	39,000000000000000	25,000000000000000	1,535714000000000
	390	41,000000000000000	29,000000000000000	1,482759000000000
	391	12,000000000000000	8,000000000000000	1,545455000000000
	392	14,000000000000000	13,000000000000000	1,200000000000000
	396	3,000000000000000	2,000000000000000	1,000000000000000
	409	24,000000000000000	17,000000000000000	1,320000000000000
	420	22,000000000000000	18,000000000000000	1,263158000000000
	424	25,000000000000000	17,000000000000000	1,380952000000000
	446	13,000000000000000	8,000000000000000	1,384615000000000
	456	15,000000000000000	10,000000000000000	1,500000000000000
	457	19,000000000000000	14,000000000000000	1,352941000000000
	459	67,000000000000000	49,000000000000000	1,357143000000000
	460	15,000000000000000	12,000000000000000	1,315789000000000
	916	16,000000000000000	13,000000000000000	1,250000000000000
	933	210,000000000000000	155,000000000000000	1,326203000000000
	954	14,000000000000000	10,000000000000000	1,400000000000000
	955	1,500000000000000	1,500000000000000	1,000000000000000
	957	49,000000000000000	44,000000000000000	1,112903000000000
	994	52,000000000000000	43,000000000000000	1,212766000000000
