# Supplementary material for: Expanding Bicycle-Sharing Systems: Lessons Learnt from an Analysis of Usage
Source: PLoS One. 2016 Dec 15;11(12):e0168604. doi: 10.1371/journal.pone.0168604 (PMC5158202; doi:10.1371/journal.pone.0168604)
Supplement: S1 File — (ZIP) [file pone.0168604.s002.zip › Data/Station_dailydemand_FU13_Weekend_2013vs2014.txt]

OID_	bsid	Demand/Day	Users/Day	DemandperUserperDay
	1	72,000000000000000	54,000000000000000	1,359959000000000
	2	54,500000000000000	37,500000000000000	1,450957000000000
	3	46,000000000000000	33,500000000000000	1,424145000000000
	4	78,500000000000000	54,000000000000000	1,496032000000000
	5	50,500000000000000	37,000000000000000	1,303309000000000
	6	69,000000000000000	58,000000000000000	1,284131000000000
	7	79,500000000000000	53,000000000000000	1,434865000000000
	8	78,500000000000000	56,000000000000000	1,453373000000000
	9	32,500000000000000	27,500000000000000	1,212903000000000
	11	281,000000000000000	199,000000000000000	1,374251000000000
	12	48,500000000000000	39,500000000000000	1,208654000000000
	14	41,500000000000000	29,500000000000000	1,444444000000000
	15	46,500000000000000	33,000000000000000	1,309524000000000
	16	43,000000000000000	32,500000000000000	1,303030000000000
	17	5,000000000000000	5,000000000000000	1,000000000000000
	18	81,000000000000000	60,000000000000000	1,350097000000000
	19	22,000000000000000	16,000000000000000	1,258170000000000
	21	78,500000000000000	51,000000000000000	1,465453000000000
	22	75,000000000000000	52,000000000000000	1,500122000000000
	23	91,000000000000000	72,000000000000000	1,314484000000000
	24	39,000000000000000	26,500000000000000	1,379310000000000
	25	92,500000000000000	70,000000000000000	1,338095000000000
	26	161,000000000000000	114,500000000000000	1,365139000000000
	28	98,000000000000000	61,500000000000000	1,571607000000000
	29	37,000000000000000	29,000000000000000	1,375000000000000
	30	24,000000000000000	16,500000000000000	1,443452000000000
	31	124,000000000000000	83,000000000000000	1,416408000000000
	32	38,000000000000000	31,000000000000000	1,236111000000000
	33	43,000000000000000	36,000000000000000	1,193182000000000
	34	101,000000000000000	72,000000000000000	1,452979000000000
	35	72,500000000000000	55,500000000000000	1,258445000000000
	36	31,500000000000000	27,000000000000000	1,189904000000000
	37	131,000000000000000	94,500000000000000	1,351569000000000
	38	28,000000000000000	20,000000000000000	1,414286000000000
	39	38,000000000000000	30,000000000000000	1,277389000000000
	40	172,500000000000000	126,000000000000000	1,353937000000000
	41	19,000000000000000	13,500000000000000	1,308333000000000
	42	53,500000000000000	38,000000000000000	1,364618000000000
	44	152,500000000000000	106,000000000000000	1,451643000000000
	45	68,500000000000000	50,000000000000000	1,366275000000000
	47	62,500000000000000	41,500000000000000	1,473389000000000
	49	45,500000000000000	31,000000000000000	1,445319000000000
	50	56,000000000000000	41,000000000000000	1,273715000000000
	51	5,000000000000000	5,000000000000000	1,250000000000000
	52	46,500000000000000	31,500000000000000	1,428922000000000
	54	28,000000000000000	25,000000000000000	1,400000000000000
	56	136,000000000000000	101,000000000000000	1,425253000000000
	57	315,000000000000000	227,000000000000000	1,353704000000000
	58	92,000000000000000	69,000000000000000	1,333333000000000
	59	226,000000000000000	153,500000000000000	1,411550000000000
	60	83,000000000000000	55,000000000000000	1,421978000000000
	62	121,000000000000000	89,500000000000000	1,328458000000000
	63	50,500000000000000	35,000000000000000	1,393704000000000
	64	56,500000000000000	35,500000000000000	1,610723000000000
	65	71,000000000000000	54,500000000000000	1,361818000000000
	66	99,500000000000000	74,000000000000000	1,300000000000000
	67	85,000000000000000	55,500000000000000	1,432104000000000
	68	116,000000000000000	82,000000000000000	1,389152000000000
	69	69,500000000000000	46,500000000000000	1,495687000000000
	70	24,000000000000000	18,500000000000000	1,322917000000000
	71	52,500000000000000	36,000000000000000	1,445820000000000
	72	153,500000000000000	102,000000000000000	1,455873000000000
	73	138,000000000000000	99,500000000000000	1,316544000000000
	74	100,000000000000000	73,000000000000000	1,324752000000000
	75	95,000000000000000	68,500000000000000	1,370224000000000
	76	70,500000000000000	55,000000000000000	1,296296000000000
	77	50,000000000000000	35,000000000000000	1,392622000000000
	78	46,000000000000000	34,500000000000000	1,307895000000000
	79	86,000000000000000	60,000000000000000	1,415230000000000
	80	83,000000000000000	56,500000000000000	1,430952000000000
	81	60,500000000000000	41,500000000000000	1,446099000000000
	82	10,500000000000000	7,500000000000000	1,337500000000000
	83	42,500000000000000	32,000000000000000	1,298574000000000
	84	99,500000000000000	73,000000000000000	1,325053000000000
	85	84,500000000000000	59,500000000000000	1,365726000000000
	86	141,000000000000000	105,000000000000000	1,350380000000000
	88	80,500000000000000	50,000000000000000	1,500871000000000
	91	69,000000000000000	48,500000000000000	1,446387000000000
	92	59,000000000000000	43,500000000000000	1,392119000000000
	93	94,500000000000000	64,000000000000000	1,456884000000000
	95	111,500000000000000	82,500000000000000	1,326136000000000
	96	93,500000000000000	65,500000000000000	1,406590000000000
	97	44,500000000000000	37,000000000000000	1,206653000000000
	100	74,000000000000000	52,000000000000000	1,462912000000000
	102	8,000000000000000	5,500000000000000	1,325000000000000
	103	99,000000000000000	81,500000000000000	1,264581000000000
	104	41,000000000000000	30,500000000000000	1,271060000000000
	106	106,500000000000000	74,000000000000000	1,444374000000000
	107	37,000000000000000	25,000000000000000	1,422925000000000
	108	43,000000000000000	25,500000000000000	1,660256000000000
	109	29,500000000000000	23,000000000000000	1,298889000000000
	110	55,500000000000000	38,000000000000000	1,506098000000000
	111	54,500000000000000	41,000000000000000	1,299266000000000
	113	69,500000000000000	48,000000000000000	1,457074000000000
	115	93,000000000000000	65,500000000000000	1,439829000000000
	116	84,000000000000000	53,500000000000000	1,541074000000000
	117	92,500000000000000	69,500000000000000	1,332424000000000
	118	146,000000000000000	102,000000000000000	1,433912000000000
	119	63,500000000000000	44,500000000000000	1,468455000000000
	121	62,000000000000000	44,000000000000000	1,319462000000000
	122	12,500000000000000	8,500000000000000	1,404040000000000
	123	102,000000000000000	67,000000000000000	1,524027000000000
	124	31,000000000000000	20,000000000000000	1,535897000000000
	125	28,000000000000000	18,000000000000000	1,472222000000000
	126	22,500000000000000	16,500000000000000	1,245215000000000
	127	40,000000000000000	23,000000000000000	1,693980000000000
	128	48,500000000000000	30,000000000000000	1,372414000000000
	130	44,000000000000000	27,500000000000000	1,449126000000000
	132	87,000000000000000	61,500000000000000	1,406680000000000
	133	58,000000000000000	37,500000000000000	1,432963000000000
	134	122,000000000000000	77,000000000000000	1,500473000000000
	136	100,500000000000000	66,500000000000000	1,440972000000000
	137	126,500000000000000	92,500000000000000	1,319597000000000
	138	29,500000000000000	23,500000000000000	1,354376000000000
	139	6,500000000000000	5,500000000000000	1,250000000000000
	140	61,500000000000000	38,500000000000000	1,431386000000000
	141	11,500000000000000	9,000000000000000	1,281250000000000
	142	18,500000000000000	15,000000000000000	1,195238000000000
	143	13,500000000000000	10,500000000000000	1,250000000000000
	144	15,000000000000000	8,500000000000000	1,625874000000000
	145	5,000000000000000	3,000000000000000	1,333333000000000
	146	68,500000000000000	51,000000000000000	1,343077000000000
	147	29,000000000000000	20,000000000000000	1,455769000000000
	148	19,000000000000000	14,000000000000000	1,292857000000000
	149	12,000000000000000	9,500000000000000	1,236111000000000
	150	26,000000000000000	17,000000000000000	1,514706000000000
	151	24,000000000000000	17,000000000000000	1,420000000000000
	153	44,000000000000000	32,000000000000000	1,376689000000000
	154	40,000000000000000	33,000000000000000	1,250000000000000
	155	28,500000000000000	19,000000000000000	1,435606000000000
	156	88,000000000000000	64,500000000000000	1,331062000000000
	157	52,000000000000000	41,000000000000000	1,280357000000000
	159	22,500000000000000	18,500000000000000	1,224014000000000
	160	42,500000000000000	30,500000000000000	1,380556000000000
	161	28,500000000000000	20,500000000000000	1,354167000000000
	162	63,000000000000000	47,500000000000000	1,379808000000000
	163	21,000000000000000	12,000000000000000	1,796970000000000
	165	25,000000000000000	17,500000000000000	1,726721000000000
	166	11,500000000000000	9,500000000000000	1,088462000000000
	167	7,000000000000000	5,000000000000000	1,166667000000000
	168	16,500000000000000	15,000000000000000	1,142857000000000
	169	62,500000000000000	47,500000000000000	1,359631000000000
	172	28,500000000000000	20,500000000000000	1,417874000000000
	173	17,500000000000000	10,000000000000000	1,522727000000000
	174	17,500000000000000	12,000000000000000	1,552381000000000
	177	7,000000000000000	4,000000000000000	1,600000000000000
	178	1,000000000000000	1,000000000000000	1,000000000000000
	179	1,000000000000000	1,000000000000000	1,000000000000000
	180	6,000000000000000	4,000000000000000	1,250000000000000
	181	117,000000000000000	83,500000000000000	1,428928000000000
	182	77,500000000000000	55,500000000000000	1,384211000000000
	183	147,500000000000000	102,000000000000000	1,437017000000000
	184	7,500000000000000	5,000000000000000	1,236111000000000
	185	3,000000000000000	3,000000000000000	1,000000000000000
	186	39,000000000000000	26,500000000000000	1,508621000000000
	187	28,000000000000000	19,000000000000000	1,379808000000000
	188	38,500000000000000	29,000000000000000	1,438920000000000
	189	28,500000000000000	24,000000000000000	1,210227000000000
	190	71,500000000000000	52,000000000000000	1,482297000000000
	191	20,500000000000000	15,500000000000000	1,345238000000000
	192	46,000000000000000	30,000000000000000	1,453501000000000
	193	32,000000000000000	23,000000000000000	1,456439000000000
	194	43,000000000000000	33,500000000000000	1,300481000000000
	196	39,500000000000000	32,500000000000000	1,348485000000000
	197	24,000000000000000	13,500000000000000	1,673333000000000
	199	12,500000000000000	9,000000000000000	1,472222000000000
	200	20,000000000000000	14,000000000000000	1,345238000000000
	203	18,000000000000000	11,500000000000000	1,446023000000000
	204	3,500000000000000	3,000000000000000	1,194444000000000
	205	27,000000000000000	19,000000000000000	1,464286000000000
	206	10,500000000000000	8,000000000000000	1,301471000000000
	207	5,000000000000000	3,000000000000000	1,333333000000000
	210	20,500000000000000	15,000000000000000	1,378571000000000
	211	10,000000000000000	7,500000000000000	1,333333000000000
	216	7,500000000000000	5,000000000000000	1,366667000000000
	246	34,500000000000000	24,000000000000000	1,434058000000000
	247	16,500000000000000	11,500000000000000	1,408333000000000
	248	8,500000000000000	7,000000000000000	1,416667000000000
	249	7,000000000000000	5,500000000000000	1,266667000000000
	250	10,000000000000000	8,000000000000000	1,277778000000000
	251	5,000000000000000	3,500000000000000	1,366667000000000
	252	9,500000000000000	7,000000000000000	1,500000000000000
	253	14,500000000000000	11,000000000000000	1,353846000000000
	254	41,500000000000000	23,500000000000000	1,741830000000000
	256	36,500000000000000	22,500000000000000	1,569231000000000
	257	9,000000000000000	8,000000000000000	1,555556000000000
	260	38,000000000000000	21,000000000000000	1,598814000000000
	261	8,000000000000000	6,000000000000000	1,333333000000000
	265	6,000000000000000	4,000000000000000	1,291667000000000
	266	10,000000000000000	6,000000000000000	1,464286000000000
	267	12,000000000000000	10,000000000000000	1,200000000000000
	268	21,000000000000000	14,500000000000000	1,441667000000000
	269	13,000000000000000	8,500000000000000	1,562500000000000
	270	34,500000000000000	21,500000000000000	1,611667000000000
	273	13,000000000000000	10,000000000000000	1,296703000000000
	328	20,500000000000000	12,500000000000000	1,411765000000000
	330	17,000000000000000	13,500000000000000	1,257895000000000
	331	33,000000000000000	23,000000000000000	1,550505000000000
	332	18,500000000000000	13,000000000000000	1,422619000000000
	333	6,000000000000000	4,500000000000000	1,312500000000000
	361	17,500000000000000	11,500000000000000	1,500000000000000
	364	13,500000000000000	10,500000000000000	1,459596000000000
	382	9,000000000000000	7,000000000000000	1,396104000000000
	384	16,000000000000000	14,500000000000000	1,169935000000000
	385	43,500000000000000	33,000000000000000	1,266499000000000
	386	34,000000000000000	22,500000000000000	1,445652000000000
	390	56,000000000000000	33,500000000000000	1,592954000000000
	391	13,500000000000000	8,500000000000000	1,416667000000000
	392	16,500000000000000	13,000000000000000	1,310096000000000
	396	2,500000000000000	2,000000000000000	1,000000000000000
	409	15,500000000000000	12,000000000000000	1,285714000000000
	420	20,000000000000000	14,500000000000000	1,397321000000000
	424	29,500000000000000	19,000000000000000	1,472222000000000
	446	12,500000000000000	8,500000000000000	1,527778000000000
	456	17,500000000000000	11,000000000000000	1,696970000000000
	457	19,500000000000000	13,000000000000000	1,488095000000000
	459	70,000000000000000	49,500000000000000	1,447612000000000
	460	15,000000000000000	10,000000000000000	1,261364000000000
	916	17,500000000000000	13,500000000000000	1,229097000000000
	933	164,000000000000000	122,000000000000000	1,286536000000000
	954	34,000000000000000	24,500000000000000	1,470000000000000
	955	2,000000000000000	2,000000000000000	1,000000000000000
	957	62,000000000000000	55,500000000000000	1,095455000000000
	994	49,500000000000000	39,000000000000000	1,329457000000000
