# Supplementary material for: Expanding Bicycle-Sharing Systems: Lessons Learnt from an Analysis of Usage
Source: PLoS One. 2016 Dec 15;11(12):e0168604. doi: 10.1371/journal.pone.0168604 (PMC5158202; doi:10.1371/journal.pone.0168604)
Supplement: S1 File — (ZIP) [file pone.0168604.s002.zip › Data/Station_dailydemand_NU13_Weekday_2012vs2013.txt]

OID_	BS	Demand/Day	Users/Day	DemandperUserperDay
	1	95,000000000000000	69,000000000000000	1,338462000000000
	2	97,000000000000000	67,000000000000000	1,436364000000000
	3	78,000000000000000	50,000000000000000	1,500000000000000
	4	109,000000000000000	82,000000000000000	1,368421000000000
	5	103,000000000000000	80,000000000000000	1,283784000000000
	6	174,000000000000000	126,000000000000000	1,360000000000000
	7	122,000000000000000	84,000000000000000	1,488095000000000
	8	180,000000000000000	119,000000000000000	1,546667000000000
	9	65,000000000000000	51,000000000000000	1,277778000000000
	11	365,000000000000000	262,000000000000000	1,393130000000000
	12	141,000000000000000	101,000000000000000	1,386139000000000
	14	60,000000000000000	40,000000000000000	1,514286000000000
	15	63,000000000000000	44,000000000000000	1,418182000000000
	16	58,000000000000000	45,000000000000000	1,333333000000000
	17	11,000000000000000	9,000000000000000	1,166667000000000
	18	111,000000000000000	85,000000000000000	1,305556000000000
	19	33,000000000000000	23,000000000000000	1,500000000000000
	21	144,000000000000000	95,000000000000000	1,520000000000000
	22	124,000000000000000	83,000000000000000	1,441860000000000
	23	134,000000000000000	106,000000000000000	1,208333000000000
	24	71,000000000000000	49,000000000000000	1,403509000000000
	25	130,000000000000000	95,000000000000000	1,380531000000000
	26	218,000000000000000	158,000000000000000	1,400000000000000
	28	201,000000000000000	124,000000000000000	1,579310000000000
	29	59,000000000000000	40,000000000000000	1,441176000000000
	30	27,000000000000000	21,000000000000000	1,238095000000000
	31	207,000000000000000	131,000000000000000	1,559441000000000
	32	68,000000000000000	57,000000000000000	1,214286000000000
	33	120,000000000000000	94,000000000000000	1,273504000000000
	34	205,000000000000000	135,000000000000000	1,470199000000000
	35	97,000000000000000	77,000000000000000	1,262500000000000
	36	112,000000000000000	76,000000000000000	1,428571000000000
	37	244,000000000000000	178,000000000000000	1,392265000000000
	38	81,000000000000000	54,000000000000000	1,491803000000000
	39	91,000000000000000	71,000000000000000	1,338235000000000
	40	291,000000000000000	207,000000000000000	1,409091000000000
	41	39,000000000000000	32,000000000000000	1,200000000000000
	42	110,000000000000000	75,000000000000000	1,418605000000000
	44	253,000000000000000	171,000000000000000	1,463087000000000
	45	76,000000000000000	55,000000000000000	1,300000000000000
	47	71,000000000000000	53,000000000000000	1,418182000000000
	49	70,000000000000000	46,000000000000000	1,538462000000000
	50	66,000000000000000	51,000000000000000	1,310345000000000
	51	20,000000000000000	15,000000000000000	1,384615000000000
	52	54,000000000000000	39,000000000000000	1,382979000000000
	54	18,000000000000000	13,000000000000000	1,304348000000000
	56	184,000000000000000	131,000000000000000	1,412214000000000
	57	364,000000000000000	272,000000000000000	1,363914000000000
	58	111,000000000000000	86,000000000000000	1,342466000000000
	59	348,000000000000000	239,000000000000000	1,456274000000000
	60	127,000000000000000	88,000000000000000	1,448598000000000
	62	184,000000000000000	138,000000000000000	1,314815000000000
	63	86,000000000000000	60,000000000000000	1,408451000000000
	64	69,000000000000000	48,000000000000000	1,500000000000000
	65	99,000000000000000	72,000000000000000	1,400000000000000
	66	166,000000000000000	126,000000000000000	1,333333000000000
	67	121,000000000000000	87,000000000000000	1,411765000000000
	68	163,000000000000000	117,000000000000000	1,373832000000000
	69	114,000000000000000	78,000000000000000	1,500000000000000
	70	60,000000000000000	42,000000000000000	1,447368000000000
	71	102,000000000000000	71,000000000000000	1,458333000000000
	72	214,000000000000000	150,000000000000000	1,416000000000000
	73	269,000000000000000	193,000000000000000	1,439306000000000
	74	159,000000000000000	117,000000000000000	1,338710000000000
	75	126,000000000000000	94,000000000000000	1,387755000000000
	76	123,000000000000000	88,000000000000000	1,405063000000000
	77	79,000000000000000	55,000000000000000	1,421053000000000
	78	64,000000000000000	50,000000000000000	1,280702000000000
	79	160,000000000000000	105,000000000000000	1,485437000000000
	80	80,000000000000000	59,000000000000000	1,358491000000000
	81	70,000000000000000	47,000000000000000	1,490909000000000
	82	40,000000000000000	27,000000000000000	1,428571000000000
	83	71,000000000000000	54,000000000000000	1,333333000000000
	84	150,000000000000000	116,000000000000000	1,310924000000000
	85	142,000000000000000	100,000000000000000	1,405172000000000
	86	187,000000000000000	137,000000000000000	1,380368000000000
	88	165,000000000000000	109,000000000000000	1,532787000000000
	91	97,000000000000000	64,000000000000000	1,539683000000000
	92	105,000000000000000	73,000000000000000	1,478261000000000
	93	136,000000000000000	90,000000000000000	1,500000000000000
	95	152,000000000000000	111,000000000000000	1,350427000000000
	96	150,000000000000000	100,000000000000000	1,490385000000000
	97	81,000000000000000	68,000000000000000	1,186047000000000
	100	97,000000000000000	65,000000000000000	1,442623000000000
	102	12,000000000000000	8,000000000000000	1,333333000000000
	103	163,000000000000000	123,000000000000000	1,318182000000000
	104	52,000000000000000	40,000000000000000	1,295455000000000
	106	155,000000000000000	109,000000000000000	1,400000000000000
	107	60,000000000000000	39,000000000000000	1,523810000000000
	108	68,000000000000000	48,000000000000000	1,400000000000000
	109	32,000000000000000	20,000000000000000	1,571429000000000
	110	73,000000000000000	50,000000000000000	1,413793000000000
	111	77,000000000000000	59,000000000000000	1,353846000000000
	113	104,000000000000000	69,000000000000000	1,523077000000000
	115	134,000000000000000	93,000000000000000	1,442857000000000
	116	91,000000000000000	65,000000000000000	1,407895000000000
	117	127,000000000000000	91,000000000000000	1,415094000000000
	118	190,000000000000000	129,000000000000000	1,444444000000000
	119	101,000000000000000	69,000000000000000	1,463768000000000
	121	109,000000000000000	79,000000000000000	1,400000000000000
	122	21,000000000000000	17,000000000000000	1,300000000000000
	123	159,000000000000000	107,000000000000000	1,495726000000000
	124	90,000000000000000	52,000000000000000	1,714286000000000
	125	86,000000000000000	54,000000000000000	1,584906000000000
	126	52,000000000000000	38,000000000000000	1,312500000000000
	127	63,000000000000000	41,000000000000000	1,564103000000000
	128	110,000000000000000	75,000000000000000	1,432432000000000
	130	73,000000000000000	52,000000000000000	1,403846000000000
	132	142,000000000000000	97,000000000000000	1,433333000000000
	133	95,000000000000000	61,000000000000000	1,553571000000000
	134	181,000000000000000	121,000000000000000	1,516667000000000
	136	153,000000000000000	106,000000000000000	1,414414000000000
	137	193,000000000000000	137,000000000000000	1,377953000000000
	138	63,000000000000000	43,000000000000000	1,361111000000000
	139	35,000000000000000	22,000000000000000	1,440000000000000
	140	89,000000000000000	66,000000000000000	1,338983000000000
	141	20,000000000000000	14,000000000000000	1,357143000000000
	142	26,000000000000000	20,000000000000000	1,347826000000000
	143	40,000000000000000	24,000000000000000	1,678571000000000
	144	27,000000000000000	18,000000000000000	1,562500000000000
	145	9,000000000000000	7,000000000000000	1,230769000000000
	146	128,000000000000000	90,000000000000000	1,375000000000000
	147	77,000000000000000	49,000000000000000	1,540000000000000
	148	44,000000000000000	34,000000000000000	1,324324000000000
	149	28,000000000000000	23,000000000000000	1,280000000000000
	150	40,000000000000000	29,000000000000000	1,450000000000000
	151	43,000000000000000	34,000000000000000	1,320000000000000
	153	84,000000000000000	62,000000000000000	1,347826000000000
	154	52,000000000000000	42,000000000000000	1,270270000000000
	155	64,000000000000000	43,000000000000000	1,472222000000000
	156	131,000000000000000	98,000000000000000	1,320388000000000
	157	88,000000000000000	66,000000000000000	1,359375000000000
	159	43,000000000000000	29,000000000000000	1,413793000000000
	160	64,000000000000000	41,000000000000000	1,500000000000000
	161	40,000000000000000	29,000000000000000	1,333333000000000
	162	103,000000000000000	73,000000000000000	1,447059000000000
	163	23,000000000000000	14,000000000000000	1,727273000000000
	165	38,000000000000000	26,000000000000000	1,464286000000000
	166	20,000000000000000	16,000000000000000	1,166667000000000
	167	10,000000000000000	8,000000000000000	1,230769000000000
	168	30,000000000000000	23,000000000000000	1,346154000000000
	169	89,000000000000000	66,000000000000000	1,357143000000000
	172	53,000000000000000	36,000000000000000	1,340909000000000
	173	19,000000000000000	14,000000000000000	1,388889000000000
	174	27,000000000000000	17,000000000000000	1,533333000000000
	177	16,000000000000000	10,000000000000000	1,600000000000000
	178	2,000000000000000	1,000000000000000	1,500000000000000
	179	3,000000000000000	2,000000000000000	1,500000000000000
	180	8,000000000000000	6,000000000000000	1,400000000000000
	181	157,000000000000000	108,000000000000000	1,465347000000000
	182	116,000000000000000	80,000000000000000	1,409639000000000
	183	189,000000000000000	129,000000000000000	1,430556000000000
	184	17,000000000000000	13,000000000000000	1,214286000000000
	185	10,000000000000000	7,000000000000000	1,400000000000000
	186	67,000000000000000	39,000000000000000	1,673913000000000
	187	46,000000000000000	30,000000000000000	1,550000000000000
	188	60,000000000000000	46,000000000000000	1,318182000000000
	189	59,000000000000000	46,000000000000000	1,272727000000000
	190	99,000000000000000	69,000000000000000	1,452830000000000
	191	40,000000000000000	25,000000000000000	1,481481000000000
	192	69,000000000000000	51,000000000000000	1,396226000000000
	193	55,000000000000000	36,000000000000000	1,525000000000000
	194	98,000000000000000	75,000000000000000	1,308642000000000
	196	73,000000000000000	54,000000000000000	1,378378000000000
	197	27,000000000000000	16,000000000000000	1,714286000000000
	199	20,000000000000000	12,000000000000000	1,571429000000000
	200	36,000000000000000	26,000000000000000	1,388889000000000
	203	33,000000000000000	20,000000000000000	1,652174000000000
	204	21,000000000000000	14,000000000000000	1,500000000000000
	205	49,000000000000000	36,000000000000000	1,333333000000000
	206	27,000000000000000	17,000000000000000	1,600000000000000
	207	9,000000000000000	7,000000000000000	1,375000000000000
	210	34,000000000000000	24,000000000000000	1,473684000000000
	211	19,000000000000000	14,000000000000000	1,333333000000000
	216	16,000000000000000	10,000000000000000	1,500000000000000
	246	67,000000000000000	44,000000000000000	1,404762000000000
	247	12,000000000000000	8,000000000000000	1,272727000000000
	248	9,000000000000000	7,000000000000000	1,500000000000000
	249	4,000000000000000	3,000000000000000	1,333333000000000
	250	6,000000000000000	4,500000000000000	1,450000000000000
	251	5,000000000000000	3,000000000000000	1,571429000000000
	252	6,000000000000000	4,000000000000000	1,250000000000000
	253	33,000000000000000	19,000000000000000	1,695652000000000
	254	45,000000000000000	31,000000000000000	1,468750000000000
	256	47,000000000000000	30,000000000000000	1,551724000000000
	257	14,000000000000000	9,000000000000000	1,533333000000000
	260	44,000000000000000	29,000000000000000	1,483871000000000
	261	13,000000000000000	8,000000000000000	1,428571000000000
	265	9,000000000000000	7,000000000000000	1,285714000000000
	266	22,000000000000000	16,000000000000000	1,428571000000000
	267	20,000000000000000	15,000000000000000	1,250000000000000
	268	29,000000000000000	21,000000000000000	1,312500000000000
	269	20,000000000000000	15,000000000000000	1,250000000000000
	270	44,000000000000000	30,000000000000000	1,416667000000000
	273	38,000000000000000	30,000000000000000	1,333333000000000
	328	35,000000000000000	25,000000000000000	1,400000000000000
	330	32,000000000000000	25,000000000000000	1,256410000000000
	331	47,000000000000000	30,000000000000000	1,476190000000000
	332	32,000000000000000	22,000000000000000	1,360000000000000
	333	11,000000000000000	7,000000000000000	1,666667000000000
	361	28,000000000000000	19,000000000000000	1,416667000000000
	364	24,000000000000000	18,000000000000000	1,428571000000000
	382	13,000000000000000	10,000000000000000	1,285714000000000
	384	43,000000000000000	35,000000000000000	1,185185000000000
	385	73,000000000000000	55,000000000000000	1,266667000000000
	386	53,000000000000000	35,000000000000000	1,472222000000000
	390	89,000000000000000	58,000000000000000	1,487179000000000
	391	25,000000000000000	16,000000000000000	1,444444000000000
	392	20,000000000000000	15,000000000000000	1,250000000000000
	396	3,000000000000000	3,000000000000000	1,333333000000000
	409	42,000000000000000	30,000000000000000	1,375000000000000
	420	31,000000000000000	26,000000000000000	1,192308000000000
	424	39,000000000000000	28,000000000000000	1,392857000000000
	446	38,000000000000000	25,000000000000000	1,586207000000000
	456	27,000000000000000	17,000000000000000	1,578947000000000
	457	27,000000000000000	19,000000000000000	1,421053000000000
	459	94,000000000000000	69,000000000000000	1,376344000000000
	460	20,000000000000000	17,000000000000000	1,294118000000000
	916	22,000000000000000	18,000000000000000	1,250000000000000
	933	284,000000000000000	212,000000000000000	1,343750000000000
	954	26,000000000000000	18,000000000000000	1,409091000000000
	955	1,000000000000000	1,000000000000000	1,000000000000000
	957	68,000000000000000	62,000000000000000	1,093333000000000
	994	75,000000000000000	63,000000000000000	1,218182000000000
	998	11,000000000000000	1,000000000000000	8,000000000000000
	999	3,000000000000000	1,000000000000000	3,000000000000000
	9109	10,000000000000000	8,000000000000000	1,222222000000000
	29999	1,000000000000000	1,000000000000000	1,000000000000000
