# Supplementary material for: Expanding Bicycle-Sharing Systems: Lessons Learnt from an Analysis of Usage
Source: PLoS One. 2016 Dec 15;11(12):e0168604. doi: 10.1371/journal.pone.0168604 (PMC5158202; doi:10.1371/journal.pone.0168604)
Supplement: S1 File — (ZIP) [file pone.0168604.s002.zip › Data/Station_dailydemand_NU13_Weekend_2012vs2013.txt]

OID_	BS	Demand/Day	Users/Day	DemandperUserperDay
	1	110,500000000000000	81,500000000000000	1,367600000000000
	2	80,000000000000000	52,500000000000000	1,467688000000000
	3	67,500000000000000	45,500000000000000	1,440796000000000
	4	94,500000000000000	67,000000000000000	1,466547000000000
	5	71,500000000000000	52,500000000000000	1,288538000000000
	6	114,500000000000000	86,000000000000000	1,317546000000000
	7	105,000000000000000	67,500000000000000	1,510600000000000
	8	103,500000000000000	73,500000000000000	1,406024000000000
	9	44,500000000000000	36,000000000000000	1,233806000000000
	11	375,500000000000000	276,500000000000000	1,399735000000000
	12	69,000000000000000	54,000000000000000	1,322994000000000
	14	78,500000000000000	45,500000000000000	1,575000000000000
	15	53,000000000000000	36,000000000000000	1,428571000000000
	16	45,000000000000000	33,000000000000000	1,355958000000000
	17	5,500000000000000	4,500000000000000	1,000000000000000
	18	114,500000000000000	82,000000000000000	1,376081000000000
	19	22,000000000000000	16,000000000000000	1,264912000000000
	21	119,000000000000000	78,000000000000000	1,505283000000000
	22	99,500000000000000	67,000000000000000	1,509615000000000
	23	117,500000000000000	95,500000000000000	1,242985000000000
	24	61,000000000000000	41,000000000000000	1,446678000000000
	25	111,500000000000000	84,500000000000000	1,360254000000000
	26	213,000000000000000	154,500000000000000	1,367772000000000
	28	125,000000000000000	74,000000000000000	1,621025000000000
	29	46,000000000000000	32,500000000000000	1,382308000000000
	30	29,500000000000000	18,500000000000000	1,560307000000000
	31	195,000000000000000	130,500000000000000	1,444335000000000
	32	49,000000000000000	39,500000000000000	1,264479000000000
	33	70,500000000000000	56,500000000000000	1,235703000000000
	34	147,000000000000000	99,500000000000000	1,452886000000000
	35	96,500000000000000	75,000000000000000	1,262829000000000
	36	62,500000000000000	46,500000000000000	1,312698000000000
	37	186,500000000000000	133,500000000000000	1,373185000000000
	38	49,000000000000000	34,500000000000000	1,479730000000000
	39	64,000000000000000	52,000000000000000	1,282156000000000
	40	246,500000000000000	172,500000000000000	1,423192000000000
	41	29,000000000000000	22,000000000000000	1,270833000000000
	42	72,500000000000000	51,500000000000000	1,393225000000000
	44	219,000000000000000	148,000000000000000	1,484568000000000
	45	90,500000000000000	67,500000000000000	1,338323000000000
	47	77,000000000000000	50,000000000000000	1,382205000000000
	49	55,500000000000000	40,500000000000000	1,486954000000000
	50	83,000000000000000	60,500000000000000	1,351598000000000
	51	12,000000000000000	9,500000000000000	1,291667000000000
	52	62,000000000000000	40,000000000000000	1,483333000000000
	54	40,000000000000000	35,000000000000000	1,394737000000000
	56	189,500000000000000	131,500000000000000	1,412281000000000
	57	390,000000000000000	282,500000000000000	1,369481000000000
	58	121,000000000000000	90,500000000000000	1,325794000000000
	59	297,500000000000000	209,500000000000000	1,405227000000000
	60	114,500000000000000	81,500000000000000	1,455121000000000
	62	159,500000000000000	119,500000000000000	1,347573000000000
	63	76,500000000000000	49,500000000000000	1,454145000000000
	64	78,500000000000000	51,000000000000000	1,597166000000000
	65	90,500000000000000	67,000000000000000	1,311158000000000
	66	110,500000000000000	90,000000000000000	1,300407000000000
	67	106,000000000000000	75,500000000000000	1,390457000000000
	68	153,000000000000000	105,000000000000000	1,436559000000000
	69	93,000000000000000	59,000000000000000	1,519737000000000
	70	40,000000000000000	27,500000000000000	1,410022000000000
	71	89,500000000000000	58,500000000000000	1,582955000000000
	72	194,500000000000000	135,000000000000000	1,431281000000000
	73	202,500000000000000	146,500000000000000	1,341128000000000
	74	124,500000000000000	90,500000000000000	1,340255000000000
	75	123,000000000000000	88,500000000000000	1,423867000000000
	76	94,500000000000000	74,500000000000000	1,342992000000000
	77	62,500000000000000	45,000000000000000	1,396825000000000
	78	48,500000000000000	36,500000000000000	1,251754000000000
	79	120,000000000000000	82,000000000000000	1,400223000000000
	80	114,000000000000000	79,500000000000000	1,432018000000000
	81	74,500000000000000	52,000000000000000	1,433160000000000
	82	16,500000000000000	10,500000000000000	1,366667000000000
	83	56,000000000000000	42,000000000000000	1,332855000000000
	84	141,000000000000000	105,500000000000000	1,362490000000000
	85	134,000000000000000	91,500000000000000	1,443510000000000
	86	196,500000000000000	144,000000000000000	1,392753000000000
	88	110,000000000000000	75,500000000000000	1,442892000000000
	91	84,000000000000000	58,500000000000000	1,467611000000000
	92	77,500000000000000	55,000000000000000	1,363636000000000
	93	145,500000000000000	96,000000000000000	1,507837000000000
	95	149,000000000000000	113,000000000000000	1,347339000000000
	96	121,500000000000000	83,000000000000000	1,421458000000000
	97	76,000000000000000	62,500000000000000	1,216560000000000
	100	90,000000000000000	59,500000000000000	1,444397000000000
	102	11,500000000000000	8,500000000000000	1,291667000000000
	103	142,500000000000000	112,500000000000000	1,304330000000000
	104	56,500000000000000	42,500000000000000	1,271577000000000
	106	165,000000000000000	113,000000000000000	1,502358000000000
	107	57,500000000000000	37,000000000000000	1,455769000000000
	108	49,000000000000000	32,000000000000000	1,507188000000000
	109	38,000000000000000	29,500000000000000	1,239683000000000
	110	76,000000000000000	46,000000000000000	1,520543000000000
	111	64,500000000000000	45,000000000000000	1,353573000000000
	113	87,500000000000000	59,500000000000000	1,549837000000000
	115	132,000000000000000	90,000000000000000	1,492270000000000
	116	108,500000000000000	69,000000000000000	1,528571000000000
	117	127,000000000000000	93,000000000000000	1,353140000000000
	118	176,000000000000000	126,000000000000000	1,450551000000000
	119	92,500000000000000	61,500000000000000	1,479583000000000
	121	98,500000000000000	70,500000000000000	1,404607000000000
	122	18,500000000000000	14,000000000000000	1,400000000000000
	123	137,000000000000000	90,000000000000000	1,468121000000000
	124	67,000000000000000	41,000000000000000	1,549679000000000
	125	66,000000000000000	40,500000000000000	1,549708000000000
	126	34,000000000000000	26,500000000000000	1,330000000000000
	127	52,500000000000000	36,000000000000000	1,544156000000000
	128	78,500000000000000	50,500000000000000	1,383945000000000
	130	50,000000000000000	36,000000000000000	1,427154000000000
	132	134,000000000000000	88,500000000000000	1,465133000000000
	133	87,500000000000000	58,500000000000000	1,481119000000000
	134	167,000000000000000	112,000000000000000	1,490826000000000
	136	146,500000000000000	97,000000000000000	1,440805000000000
	137	170,000000000000000	121,000000000000000	1,390673000000000
	138	35,000000000000000	28,000000000000000	1,401786000000000
	139	12,500000000000000	10,500000000000000	1,283688000000000
	140	82,500000000000000	55,500000000000000	1,356004000000000
	141	20,500000000000000	15,000000000000000	1,369318000000000
	142	22,000000000000000	17,000000000000000	1,333333000000000
	143	23,500000000000000	18,500000000000000	1,335185000000000
	144	25,500000000000000	15,500000000000000	1,511905000000000
	145	5,000000000000000	4,000000000000000	1,333333000000000
	146	105,500000000000000	77,000000000000000	1,402899000000000
	147	60,500000000000000	34,500000000000000	1,641667000000000
	148	40,500000000000000	26,500000000000000	1,379041000000000
	149	20,500000000000000	14,500000000000000	1,285000000000000
	150	29,000000000000000	20,000000000000000	1,431677000000000
	151	33,500000000000000	26,000000000000000	1,327381000000000
	153	62,000000000000000	43,500000000000000	1,425397000000000
	154	55,500000000000000	44,500000000000000	1,257143000000000
	155	42,000000000000000	30,500000000000000	1,444992000000000
	156	126,000000000000000	92,500000000000000	1,346294000000000
	157	78,500000000000000	58,500000000000000	1,326068000000000
	159	41,000000000000000	31,500000000000000	1,305556000000000
	160	67,000000000000000	46,000000000000000	1,438811000000000
	161	35,500000000000000	25,000000000000000	1,366667000000000
	162	94,500000000000000	69,000000000000000	1,435855000000000
	163	28,000000000000000	16,000000000000000	1,647059000000000
	165	42,000000000000000	25,500000000000000	1,675595000000000
	166	13,500000000000000	12,000000000000000	1,128788000000000
	167	11,000000000000000	8,000000000000000	1,380952000000000
	168	27,500000000000000	23,000000000000000	1,218071000000000
	169	87,000000000000000	64,000000000000000	1,391414000000000
	172	41,000000000000000	28,000000000000000	1,379332000000000
	173	16,000000000000000	12,500000000000000	1,414286000000000
	174	22,000000000000000	16,000000000000000	1,539474000000000
	177	13,500000000000000	8,000000000000000	1,707143000000000
	178	2,000000000000000	1,000000000000000	2,000000000000000
	179	4,000000000000000	2,500000000000000	1,583333000000000
	180	10,000000000000000	6,500000000000000	1,354167000000000
	181	160,500000000000000	113,000000000000000	1,485690000000000
	182	111,500000000000000	77,000000000000000	1,432634000000000
	183	202,500000000000000	140,500000000000000	1,411140000000000
	184	14,000000000000000	10,500000000000000	1,267857000000000
	185	7,000000000000000	5,000000000000000	1,450000000000000
	186	56,000000000000000	36,000000000000000	1,588989000000000
	187	44,000000000000000	27,500000000000000	1,547315000000000
	188	49,500000000000000	34,500000000000000	1,461538000000000
	189	37,000000000000000	31,500000000000000	1,225755000000000
	190	99,500000000000000	69,000000000000000	1,426614000000000
	191	36,000000000000000	21,000000000000000	1,633929000000000
	192	63,000000000000000	41,500000000000000	1,488636000000000
	193	52,500000000000000	35,000000000000000	1,534959000000000
	194	69,500000000000000	55,000000000000000	1,333333000000000
	196	74,000000000000000	53,000000000000000	1,393548000000000
	197	37,500000000000000	21,500000000000000	1,714493000000000
	199	16,500000000000000	10,500000000000000	1,633333000000000
	200	32,500000000000000	23,000000000000000	1,357060000000000
	203	36,000000000000000	21,500000000000000	1,672241000000000
	204	13,000000000000000	10,000000000000000	1,324675000000000
	205	51,500000000000000	33,500000000000000	1,465428000000000
	206	20,000000000000000	14,500000000000000	1,483333000000000
	207	7,000000000000000	5,500000000000000	1,342857000000000
	210	31,500000000000000	23,000000000000000	1,381897000000000
	211	22,000000000000000	16,500000000000000	1,408333000000000
	216	17,000000000000000	10,000000000000000	1,618182000000000
	246	50,000000000000000	35,000000000000000	1,533333000000000
	247	16,500000000000000	13,000000000000000	1,343137000000000
	248	13,500000000000000	9,500000000000000	1,408333000000000
	249	7,500000000000000	6,000000000000000	1,211111000000000
	250	7,500000000000000	6,000000000000000	1,366667000000000
	251	7,000000000000000	5,000000000000000	1,400000000000000
	252	8,500000000000000	5,500000000000000	1,602273000000000
	253	23,500000000000000	14,000000000000000	1,680921000000000
	254	47,000000000000000	28,500000000000000	1,666872000000000
	256	38,000000000000000	26,500000000000000	1,483889000000000
	257	9,000000000000000	6,000000000000000	1,600000000000000
	260	46,500000000000000	29,500000000000000	1,658216000000000
	261	10,000000000000000	6,500000000000000	1,291667000000000
	265	8,500000000000000	7,000000000000000	1,354167000000000
	266	17,500000000000000	12,500000000000000	1,423077000000000
	267	20,000000000000000	15,000000000000000	1,289916000000000
	268	31,000000000000000	21,500000000000000	1,377976000000000
	269	17,000000000000000	10,500000000000000	1,406593000000000
	270	51,000000000000000	32,500000000000000	1,521465000000000
	273	20,000000000000000	15,000000000000000	1,300752000000000
	328	22,500000000000000	14,000000000000000	1,428571000000000
	330	28,000000000000000	21,000000000000000	1,363636000000000
	331	32,500000000000000	22,000000000000000	1,527778000000000
	332	20,500000000000000	13,000000000000000	1,519231000000000
	333	6,500000000000000	4,500000000000000	1,414286000000000
	361	26,000000000000000	17,000000000000000	1,480769000000000
	364	24,000000000000000	17,000000000000000	1,438750000000000
	382	16,000000000000000	12,000000000000000	1,350877000000000
	384	23,000000000000000	18,500000000000000	1,231111000000000
	385	67,000000000000000	50,000000000000000	1,275240000000000
	386	41,500000000000000	27,000000000000000	1,479871000000000
	390	99,500000000000000	60,500000000000000	1,616150000000000
	391	33,000000000000000	21,000000000000000	1,571429000000000
	392	20,500000000000000	15,500000000000000	1,333333000000000
	396	5,000000000000000	3,000000000000000	1,400000000000000
	409	33,000000000000000	23,500000000000000	1,319444000000000
	420	30,000000000000000	22,000000000000000	1,398095000000000
	424	45,500000000000000	29,500000000000000	1,506757000000000
	446	34,000000000000000	19,500000000000000	1,609524000000000
	456	28,000000000000000	16,500000000000000	1,625000000000000
	457	26,000000000000000	17,500000000000000	1,486111000000000
	459	93,500000000000000	69,000000000000000	1,400304000000000
	460	19,500000000000000	14,000000000000000	1,291667000000000
	916	21,000000000000000	15,000000000000000	1,266667000000000
	933	232,000000000000000	173,500000000000000	1,313393000000000
	954	40,500000000000000	29,000000000000000	1,422549000000000
	955	2,000000000000000	2,000000000000000	1,000000000000000
	957	81,500000000000000	71,000000000000000	1,122628000000000
	994	59,500000000000000	44,500000000000000	1,311779000000000
	998	8,500000000000000	1,000000000000000	8,500000000000000
	9109	15,500000000000000	11,000000000000000	1,366071000000000
	29999	1,500000000000000	1,500000000000000	1,000000000000000
	Total	51,000000000000000	36,000000000000000	1,404255000000000
