# Supplementary material for: Expanding Bicycle-Sharing Systems: Lessons Learnt from an Analysis of Usage
Source: PLoS One. 2016 Dec 15;11(12):e0168604. doi: 10.1371/journal.pone.0168604 (PMC5158202; doi:10.1371/journal.pone.0168604)
Supplement: S1 File — (ZIP) [file pone.0168604.s002.zip › Data/Station_dailydemand_NU14_Weekday_2013vs2014.txt]

OID_	bsid	Demand/Day	Users/Day	DemandperUserperDay
	1	97,000000000000000	67,000000000000000	1,447761000000000
	2	80,000000000000000	58,000000000000000	1,446429000000000
	3	49,000000000000000	34,000000000000000	1,447368000000000
	4	80,000000000000000	58,000000000000000	1,359375000000000
	5	94,000000000000000	65,000000000000000	1,433333000000000
	6	125,000000000000000	93,000000000000000	1,344086000000000
	7	93,000000000000000	66,000000000000000	1,406250000000000
	8	134,000000000000000	91,000000000000000	1,451923000000000
	9	48,000000000000000	36,000000000000000	1,321429000000000
	11	269,000000000000000	198,000000000000000	1,397790000000000
	12	94,000000000000000	70,000000000000000	1,347826000000000
	14	45,000000000000000	33,000000000000000	1,392857000000000
	15	38,000000000000000	29,000000000000000	1,259259000000000
	16	43,000000000000000	33,000000000000000	1,344828000000000
	17	17,000000000000000	13,000000000000000	1,266667000000000
	18	105,000000000000000	71,000000000000000	1,455696000000000
	19	38,000000000000000	27,000000000000000	1,448276000000000
	21	98,000000000000000	65,000000000000000	1,472222000000000
	22	81,000000000000000	53,000000000000000	1,433962000000000
	23	100,000000000000000	84,000000000000000	1,204545000000000
	24	52,000000000000000	39,000000000000000	1,312500000000000
	25	113,000000000000000	84,000000000000000	1,349515000000000
	26	179,000000000000000	134,000000000000000	1,366667000000000
	28	184,000000000000000	119,000000000000000	1,625000000000000
	29	50,000000000000000	34,000000000000000	1,500000000000000
	30	28,000000000000000	21,000000000000000	1,368421000000000
	31	164,000000000000000	113,000000000000000	1,462185000000000
	32	45,000000000000000	39,000000000000000	1,178571000000000
	33	102,000000000000000	79,000000000000000	1,283333000000000
	34	137,000000000000000	96,000000000000000	1,473684000000000
	35	72,000000000000000	52,000000000000000	1,310345000000000
	36	82,000000000000000	59,000000000000000	1,343284000000000
	37	204,000000000000000	140,000000000000000	1,433566000000000
	38	76,000000000000000	50,000000000000000	1,533333000000000
	39	81,000000000000000	58,000000000000000	1,355932000000000
	40	277,000000000000000	199,000000000000000	1,396825000000000
	41	29,000000000000000	22,000000000000000	1,250000000000000
	42	87,000000000000000	58,000000000000000	1,462500000000000
	44	197,000000000000000	144,000000000000000	1,365269000000000
	45	51,000000000000000	36,000000000000000	1,265306000000000
	47	58,000000000000000	44,000000000000000	1,295455000000000
	49	70,000000000000000	45,000000000000000	1,511111000000000
	50	57,000000000000000	43,000000000000000	1,307692000000000
	51	10,000000000000000	7,000000000000000	1,400000000000000
	52	45,000000000000000	35,000000000000000	1,365854000000000
	54	9,000000000000000	7,000000000000000	1,228758000000000
	56	149,000000000000000	102,000000000000000	1,421687000000000
	57	302,000000000000000	215,000000000000000	1,356757000000000
	58	111,000000000000000	79,000000000000000	1,365591000000000
	59	272,000000000000000	185,000000000000000	1,463158000000000
	60	105,000000000000000	74,000000000000000	1,420290000000000
	62	108,000000000000000	82,000000000000000	1,272727000000000
	63	50,000000000000000	40,000000000000000	1,350000000000000
	64	64,000000000000000	43,000000000000000	1,500000000000000
	65	77,000000000000000	56,000000000000000	1,383333000000000
	66	128,000000000000000	99,000000000000000	1,338983000000000
	67	102,000000000000000	72,000000000000000	1,472222000000000
	68	104,000000000000000	77,000000000000000	1,403226000000000
	69	92,000000000000000	62,000000000000000	1,543478000000000
	70	51,000000000000000	33,000000000000000	1,531250000000000
	71	59,000000000000000	40,000000000000000	1,447368000000000
	72	188,000000000000000	134,000000000000000	1,423611000000000
	73	216,000000000000000	154,000000000000000	1,398844000000000
	74	137,000000000000000	99,000000000000000	1,352273000000000
	75	96,000000000000000	71,000000000000000	1,366667000000000
	76	62,000000000000000	46,000000000000000	1,333333000000000
	77	72,000000000000000	46,000000000000000	1,571429000000000
	78	58,000000000000000	45,000000000000000	1,296296000000000
	79	112,000000000000000	74,000000000000000	1,506667000000000
	80	59,000000000000000	42,000000000000000	1,382353000000000
	81	66,000000000000000	46,000000000000000	1,433962000000000
	82	42,000000000000000	25,000000000000000	1,695652000000000
	83	54,000000000000000	40,000000000000000	1,323529000000000
	84	111,000000000000000	82,000000000000000	1,343750000000000
	85	106,000000000000000	77,000000000000000	1,427083000000000
	86	118,000000000000000	85,000000000000000	1,376344000000000
	88	84,000000000000000	64,000000000000000	1,387500000000000
	91	89,000000000000000	59,000000000000000	1,509434000000000
	92	89,000000000000000	60,000000000000000	1,430380000000000
	93	105,000000000000000	74,000000000000000	1,406250000000000
	95	137,000000000000000	97,000000000000000	1,378641000000000
	96	116,000000000000000	80,000000000000000	1,438356000000000
	97	88,000000000000000	67,000000000000000	1,253968000000000
	100	84,000000000000000	51,000000000000000	1,615385000000000
	102	40,000000000000000	28,000000000000000	1,400000000000000
	103	49,000000000000000	41,000000000000000	1,250000000000000
	104	76,000000000000000	52,000000000000000	1,392157000000000
	106	112,000000000000000	80,000000000000000	1,422819000000000
	107	53,000000000000000	35,000000000000000	1,571429000000000
	108	33,000000000000000	24,000000000000000	1,440000000000000
	109	6,000000000000000	5,000000000000000	1,200000000000000
	110	51,000000000000000	34,000000000000000	1,444444000000000
	111	66,000000000000000	52,000000000000000	1,306122000000000
	113	71,000000000000000	49,000000000000000	1,460000000000000
	115	87,000000000000000	61,000000000000000	1,426230000000000
	116	62,000000000000000	43,000000000000000	1,404762000000000
	117	108,000000000000000	69,000000000000000	1,567164000000000
	118	124,000000000000000	84,000000000000000	1,449438000000000
	119	80,000000000000000	55,000000000000000	1,444444000000000
	121	77,000000000000000	56,000000000000000	1,375000000000000
	122	22,000000000000000	17,000000000000000	1,380952000000000
	123	99,000000000000000	73,000000000000000	1,320988000000000
	124	55,000000000000000	36,000000000000000	1,473684000000000
	125	61,000000000000000	39,000000000000000	1,514286000000000
	126	58,000000000000000	42,000000000000000	1,361702000000000
	127	78,000000000000000	51,000000000000000	1,545455000000000
	128	106,000000000000000	76,000000000000000	1,402985000000000
	130	49,000000000000000	37,000000000000000	1,413043000000000
	132	89,000000000000000	65,000000000000000	1,373134000000000
	133	68,000000000000000	44,000000000000000	1,545455000000000
	134	153,000000000000000	106,000000000000000	1,515152000000000
	136	115,000000000000000	76,000000000000000	1,542169000000000
	137	142,000000000000000	101,000000000000000	1,384615000000000
	138	38,000000000000000	29,000000000000000	1,384615000000000
	139	33,000000000000000	23,000000000000000	1,423077000000000
	140	77,000000000000000	57,000000000000000	1,350877000000000
	141	11,000000000000000	8,000000000000000	1,200000000000000
	142	21,000000000000000	16,000000000000000	1,312500000000000
	143	17,000000000000000	13,000000000000000	1,416667000000000
	144	29,000000000000000	20,000000000000000	1,555556000000000
	145	10,000000000000000	7,000000000000000	1,333333000000000
	146	74,000000000000000	53,000000000000000	1,388060000000000
	147	65,000000000000000	45,000000000000000	1,476190000000000
	148	26,000000000000000	20,000000000000000	1,318182000000000
	149	28,000000000000000	18,000000000000000	1,409091000000000
	150	25,000000000000000	16,000000000000000	1,562500000000000
	151	50,000000000000000	34,000000000000000	1,500000000000000
	153	65,000000000000000	52,000000000000000	1,260000000000000
	154	52,000000000000000	41,000000000000000	1,285714000000000
	155	56,000000000000000	36,000000000000000	1,542857000000000
	156	90,000000000000000	72,000000000000000	1,274725000000000
	157	56,000000000000000	45,000000000000000	1,333333000000000
	159	27,000000000000000	21,000000000000000	1,240000000000000
	160	49,000000000000000	34,000000000000000	1,410256000000000
	161	54,000000000000000	35,000000000000000	1,479167000000000
	162	87,000000000000000	61,000000000000000	1,433962000000000
	163	12,000000000000000	7,000000000000000	1,500000000000000
	165	27,000000000000000	19,000000000000000	1,421053000000000
	166	33,000000000000000	27,000000000000000	1,250000000000000
	167	12,000000000000000	9,000000000000000	1,266667000000000
	168	27,000000000000000	21,000000000000000	1,260870000000000
	169	93,000000000000000	67,000000000000000	1,419753000000000
	172	48,000000000000000	30,000000000000000	1,545455000000000
	173	10,000000000000000	8,000000000000000	1,200000000000000
	174	19,000000000000000	13,000000000000000	1,727273000000000
	177	6,000000000000000	4,000000000000000	1,500000000000000
	178	2,000000000000000	1,000000000000000	1,000000000000000
	179	2,000000000000000	1,000000000000000	2,000000000000000
	180	15,000000000000000	10,000000000000000	1,428571000000000
	181	119,000000000000000	83,000000000000000	1,448276000000000
	182	82,000000000000000	56,000000000000000	1,394737000000000
	183	138,000000000000000	96,000000000000000	1,417722000000000
	184	24,000000000000000	19,000000000000000	1,190476000000000
	185	22,000000000000000	17,000000000000000	1,238095000000000
	186	42,000000000000000	27,000000000000000	1,628571000000000
	187	37,000000000000000	28,000000000000000	1,310345000000000
	188	54,000000000000000	38,000000000000000	1,384615000000000
	189	45,000000000000000	38,000000000000000	1,200000000000000
	190	64,000000000000000	45,000000000000000	1,488372000000000
	191	40,000000000000000	26,000000000000000	1,531250000000000
	192	69,000000000000000	49,000000000000000	1,500000000000000
	193	65,000000000000000	42,000000000000000	1,473684000000000
	194	84,000000000000000	65,000000000000000	1,272727000000000
	196	81,000000000000000	56,000000000000000	1,472727000000000
	197	25,000000000000000	15,000000000000000	1,666667000000000
	199	15,000000000000000	9,000000000000000	1,555556000000000
	200	24,000000000000000	18,000000000000000	1,357143000000000
	203	34,000000000000000	23,000000000000000	1,500000000000000
	204	19,000000000000000	14,000000000000000	1,400000000000000
	205	47,000000000000000	36,000000000000000	1,378378000000000
	206	24,000000000000000	18,000000000000000	1,437500000000000
	207	9,000000000000000	7,000000000000000	1,285714000000000
	209	20,000000000000000	13,500000000000000	1,538462000000000
	210	41,000000000000000	30,000000000000000	1,333333000000000
	211	17,000000000000000	13,000000000000000	1,238095000000000
	212	8,000000000000000	6,000000000000000	1,333333000000000
	216	13,000000000000000	9,000000000000000	1,384615000000000
	246	62,000000000000000	40,000000000000000	1,566038000000000
	247	16,000000000000000	11,000000000000000	1,466667000000000
	248	9,000000000000000	6,000000000000000	1,333333000000000
	249	10,000000000000000	6,000000000000000	1,400000000000000
	250	10,000000000000000	7,000000000000000	1,375000000000000
	251	4,000000000000000	3,000000000000000	1,285714000000000
	252	7,000000000000000	5,000000000000000	1,428571000000000
	253	20,000000000000000	15,000000000000000	1,357143000000000
	254	64,000000000000000	35,000000000000000	1,777778000000000
	256	37,000000000000000	26,000000000000000	1,434783000000000
	257	12,000000000000000	9,000000000000000	1,333333000000000
	259	12,000000000000000	10,000000000000000	1,166667000000000
	260	26,000000000000000	19,000000000000000	1,277778000000000
	261	3,000000000000000	3,000000000000000	1,333333000000000
	265	2,000000000000000	2,000000000000000	1,100000000000000
	266	13,000000000000000	9,000000000000000	1,500000000000000
	267	13,000000000000000	11,000000000000000	1,230769000000000
	268	17,000000000000000	12,000000000000000	1,500000000000000
	269	19,000000000000000	14,000000000000000	1,333333000000000
	270	28,000000000000000	18,000000000000000	1,500000000000000
	273	26,000000000000000	21,000000000000000	1,285714000000000
	328	27,000000000000000	19,000000000000000	1,388889000000000
	330	33,000000000000000	22,000000000000000	1,478261000000000
	331	41,000000000000000	28,000000000000000	1,531250000000000
	332	31,000000000000000	20,000000000000000	1,434783000000000
	333	8,000000000000000	4,000000000000000	1,750000000000000
	334	9,500000000000000	3,500000000000000	2,500000000000000
	361	32,000000000000000	23,000000000000000	1,478261000000000
	362	43,000000000000000	26,000000000000000	1,433333000000000
	364	39,000000000000000	24,000000000000000	1,470588000000000
	379	14,000000000000000	10,000000000000000	1,333333000000000
	380	32,000000000000000	23,000000000000000	1,416667000000000
	382	14,000000000000000	11,000000000000000	1,428571000000000
	384	48,000000000000000	36,000000000000000	1,340909000000000
	385	95,000000000000000	68,000000000000000	1,375000000000000
	386	48,000000000000000	30,000000000000000	1,482759000000000
	390	73,000000000000000	50,000000000000000	1,477273000000000
	391	20,000000000000000	15,000000000000000	1,352941000000000
	392	31,000000000000000	21,000000000000000	1,520000000000000
	396	2,000000000000000	2,000000000000000	1,000000000000000
	409	36,000000000000000	24,000000000000000	1,533333000000000
	414	2,000000000000000	2,000000000000000	1,000000000000000
	416	16,000000000000000	12,000000000000000	1,312500000000000
	420	43,000000000000000	32,000000000000000	1,350000000000000
	424	45,000000000000000	30,000000000000000	1,416667000000000
	446	28,000000000000000	16,000000000000000	1,695652000000000
	456	33,000000000000000	22,000000000000000	1,464286000000000
	457	55,000000000000000	38,000000000000000	1,457143000000000
	459	121,000000000000000	85,000000000000000	1,409091000000000
	460	27,000000000000000	19,000000000000000	1,400000000000000
	461	29,000000000000000	20,000000000000000	1,500000000000000
	462	2,000000000000000	2,000000000000000	1,000000000000000
	463	49,000000000000000	32,000000000000000	1,517241000000000
	471	7,000000000000000	5,000000000000000	1,375000000000000
	472	7,000000000000000	4,000000000000000	1,750000000000000
	473	17,000000000000000	13,000000000000000	1,352941000000000
	474	7,000000000000000	5,000000000000000	1,200000000000000
	909	18,000000000000000	13,000000000000000	1,500000000000000
	916	29,000000000000000	22,000000000000000	1,285714000000000
	933	193,000000000000000	143,000000000000000	1,342657000000000
	954	9,000000000000000	7,500000000000000	1,354167000000000
	955	2,000000000000000	2,000000000000000	2,000000000000000
	957	48,000000000000000	41,000000000000000	1,108108000000000
	994	78,000000000000000	61,000000000000000	1,278689000000000
	1303	1,000000000000000	1,000000000000000	1,000000000000000
	1344	2,000000000000000	2,000000000000000	1,000000000000000
	1355	1,000000000000000	1,000000000000000	1,000000000000000
