# Supplementary material for: Expanding Bicycle-Sharing Systems: Lessons Learnt from an Analysis of Usage
Source: PLoS One. 2016 Dec 15;11(12):e0168604. doi: 10.1371/journal.pone.0168604 (PMC5158202; doi:10.1371/journal.pone.0168604)
Supplement: S1 File — (ZIP) [file pone.0168604.s002.zip › Data/Station_dailydemand_NU14_Weekend_2013vs2014.txt]

OID_	bsid	Demand/Day	Users/Day	DemandperUserperDay
	1	78,500000000000000	56,000000000000000	1,409946000000000
	2	52,000000000000000	38,000000000000000	1,452703000000000
	3	33,000000000000000	27,000000000000000	1,296875000000000
	4	65,000000000000000	48,000000000000000	1,345034000000000
	5	55,500000000000000	40,500000000000000	1,330303000000000
	6	81,500000000000000	58,000000000000000	1,344915000000000
	7	58,000000000000000	44,000000000000000	1,424286000000000
	8	94,500000000000000	65,000000000000000	1,475806000000000
	9	32,500000000000000	23,000000000000000	1,325275000000000
	11	270,000000000000000	189,500000000000000	1,395079000000000
	12	42,000000000000000	31,500000000000000	1,348516000000000
	14	42,000000000000000	28,500000000000000	1,485294000000000
	15	29,500000000000000	21,500000000000000	1,345395000000000
	16	36,500000000000000	27,000000000000000	1,350000000000000
	17	8,500000000000000	6,000000000000000	1,333333000000000
	18	85,500000000000000	58,000000000000000	1,474130000000000
	19	25,000000000000000	16,500000000000000	1,466403000000000
	21	63,000000000000000	49,000000000000000	1,326674000000000
	22	57,000000000000000	44,000000000000000	1,403704000000000
	23	84,000000000000000	73,000000000000000	1,217483000000000
	24	27,000000000000000	23,500000000000000	1,262112000000000
	25	74,000000000000000	57,500000000000000	1,256444000000000
	26	148,000000000000000	105,500000000000000	1,400396000000000
	28	107,500000000000000	67,000000000000000	1,671900000000000
	29	45,500000000000000	28,000000000000000	1,590278000000000
	30	19,500000000000000	16,000000000000000	1,292857000000000
	31	123,000000000000000	87,000000000000000	1,391878000000000
	32	36,000000000000000	29,000000000000000	1,220346000000000
	33	37,000000000000000	30,000000000000000	1,170290000000000
	34	93,500000000000000	68,000000000000000	1,415927000000000
	35	57,000000000000000	47,500000000000000	1,343137000000000
	36	33,000000000000000	29,000000000000000	1,200855000000000
	37	146,000000000000000	109,500000000000000	1,353848000000000
	38	37,000000000000000	24,500000000000000	1,403866000000000
	39	44,000000000000000	36,500000000000000	1,233512000000000
	40	246,500000000000000	157,500000000000000	1,442775000000000
	41	13,500000000000000	11,500000000000000	1,194570000000000
	42	51,000000000000000	35,500000000000000	1,384100000000000
	44	166,000000000000000	119,500000000000000	1,358974000000000
	45	50,000000000000000	36,500000000000000	1,367896000000000
	47	46,000000000000000	36,000000000000000	1,286364000000000
	49	48,000000000000000	31,500000000000000	1,518445000000000
	50	43,000000000000000	32,000000000000000	1,242477000000000
	51	5,500000000000000	4,500000000000000	1,250000000000000
	52	50,000000000000000	33,500000000000000	1,379545000000000
	54	23,000000000000000	16,500000000000000	1,363636000000000
	56	131,000000000000000	91,500000000000000	1,395084000000000
	57	288,000000000000000	218,000000000000000	1,297860000000000
	58	74,500000000000000	60,000000000000000	1,269706000000000
	59	210,000000000000000	148,500000000000000	1,423886000000000
	60	89,000000000000000	59,000000000000000	1,407831000000000
	62	87,500000000000000	64,500000000000000	1,295844000000000
	63	41,500000000000000	29,500000000000000	1,301994000000000
	64	59,500000000000000	38,500000000000000	1,493590000000000
	65	65,000000000000000	47,000000000000000	1,292735000000000
	66	85,500000000000000	67,500000000000000	1,212406000000000
	67	89,000000000000000	62,000000000000000	1,390783000000000
	68	101,500000000000000	73,000000000000000	1,470520000000000
	69	52,500000000000000	37,000000000000000	1,521429000000000
	70	27,000000000000000	18,000000000000000	1,477273000000000
	71	36,000000000000000	27,500000000000000	1,424632000000000
	72	159,500000000000000	109,000000000000000	1,406178000000000
	73	138,500000000000000	103,500000000000000	1,334699000000000
	74	112,000000000000000	80,000000000000000	1,323293000000000
	75	69,500000000000000	54,500000000000000	1,329167000000000
	76	59,500000000000000	42,500000000000000	1,348512000000000
	77	58,500000000000000	38,000000000000000	1,541020000000000
	78	36,000000000000000	29,000000000000000	1,243590000000000
	79	80,000000000000000	57,500000000000000	1,453476000000000
	80	55,000000000000000	39,500000000000000	1,364943000000000
	81	52,000000000000000	32,500000000000000	1,411765000000000
	82	10,000000000000000	6,500000000000000	1,464286000000000
	83	42,500000000000000	28,500000000000000	1,430952000000000
	84	102,500000000000000	75,000000000000000	1,337546000000000
	85	80,000000000000000	58,000000000000000	1,332148000000000
	86	108,000000000000000	79,500000000000000	1,300000000000000
	88	67,500000000000000	51,500000000000000	1,315422000000000
	91	61,500000000000000	41,500000000000000	1,499775000000000
	92	62,000000000000000	45,500000000000000	1,367302000000000
	93	88,500000000000000	63,500000000000000	1,430976000000000
	95	110,000000000000000	84,500000000000000	1,284034000000000
	96	76,500000000000000	55,000000000000000	1,402406000000000
	97	54,000000000000000	44,500000000000000	1,219727000000000
	100	63,500000000000000	43,000000000000000	1,428571000000000
	102	28,000000000000000	23,500000000000000	1,304147000000000
	103	40,500000000000000	36,000000000000000	1,166179000000000
	104	76,000000000000000	51,000000000000000	1,443806000000000
	106	111,000000000000000	81,000000000000000	1,407628000000000
	107	30,000000000000000	20,000000000000000	1,452273000000000
	108	24,000000000000000	18,500000000000000	1,281746000000000
	109	16,500000000000000	14,000000000000000	1,126566000000000
	110	36,000000000000000	26,000000000000000	1,475294000000000
	111	60,000000000000000	41,500000000000000	1,377976000000000
	113	60,000000000000000	41,500000000000000	1,418182000000000
	115	83,000000000000000	59,500000000000000	1,383162000000000
	116	51,500000000000000	36,500000000000000	1,453922000000000
	117	100,500000000000000	72,000000000000000	1,376768000000000
	118	125,500000000000000	83,500000000000000	1,505021000000000
	119	75,000000000000000	50,000000000000000	1,500000000000000
	121	67,000000000000000	49,500000000000000	1,317829000000000
	122	19,000000000000000	14,000000000000000	1,305556000000000
	123	86,500000000000000	63,500000000000000	1,326499000000000
	124	46,000000000000000	33,500000000000000	1,364389000000000
	125	48,000000000000000	32,000000000000000	1,406818000000000
	126	29,500000000000000	23,000000000000000	1,262821000000000
	127	70,000000000000000	41,500000000000000	1,630682000000000
	128	70,500000000000000	49,000000000000000	1,387213000000000
	130	41,000000000000000	30,500000000000000	1,385490000000000
	132	82,000000000000000	55,500000000000000	1,443939000000000
	133	53,500000000000000	37,000000000000000	1,397368000000000
	134	112,500000000000000	76,000000000000000	1,436120000000000
	136	106,500000000000000	75,500000000000000	1,468418000000000
	137	110,500000000000000	76,500000000000000	1,397921000000000
	138	22,500000000000000	17,500000000000000	1,370915000000000
	139	15,500000000000000	12,500000000000000	1,330882000000000
	140	65,000000000000000	47,500000000000000	1,410930000000000
	141	6,000000000000000	5,500000000000000	1,162500000000000
	142	17,500000000000000	15,000000000000000	1,178947000000000
	143	12,000000000000000	8,000000000000000	1,535714000000000
	144	20,500000000000000	14,000000000000000	1,433333000000000
	145	8,000000000000000	6,500000000000000	1,339286000000000
	146	66,000000000000000	47,500000000000000	1,355429000000000
	147	51,000000000000000	32,500000000000000	1,576705000000000
	148	21,000000000000000	16,000000000000000	1,343750000000000
	149	22,500000000000000	16,000000000000000	1,408730000000000
	150	18,000000000000000	11,000000000000000	1,544444000000000
	151	33,000000000000000	20,000000000000000	1,526224000000000
	153	46,000000000000000	38,000000000000000	1,265838000000000
	154	44,000000000000000	38,000000000000000	1,201861000000000
	155	42,500000000000000	30,500000000000000	1,523784000000000
	156	78,500000000000000	59,500000000000000	1,341270000000000
	157	58,500000000000000	40,500000000000000	1,411960000000000
	159	20,000000000000000	16,500000000000000	1,142157000000000
	160	39,000000000000000	25,500000000000000	1,390917000000000
	161	29,500000000000000	22,500000000000000	1,311265000000000
	162	75,000000000000000	50,000000000000000	1,498872000000000
	163	10,500000000000000	7,000000000000000	1,240385000000000
	165	24,000000000000000	15,500000000000000	1,547917000000000
	166	24,000000000000000	20,000000000000000	1,178125000000000
	167	12,000000000000000	9,500000000000000	1,202020000000000
	168	26,000000000000000	20,000000000000000	1,257488000000000
	169	90,000000000000000	61,500000000000000	1,461857000000000
	172	35,500000000000000	22,500000000000000	1,408333000000000
	173	10,500000000000000	7,500000000000000	1,414286000000000
	174	18,500000000000000	13,000000000000000	1,495475000000000
	177	6,000000000000000	4,000000000000000	1,428571000000000
	178	3,000000000000000	1,500000000000000	2,000000000000000
	179	2,000000000000000	1,000000000000000	2,000000000000000
	180	12,000000000000000	8,000000000000000	1,500000000000000
	181	100,500000000000000	68,500000000000000	1,413592000000000
	182	68,000000000000000	47,000000000000000	1,396788000000000
	183	141,000000000000000	101,000000000000000	1,407888000000000
	184	20,000000000000000	16,000000000000000	1,174242000000000
	185	19,000000000000000	15,000000000000000	1,282895000000000
	186	30,000000000000000	20,500000000000000	1,561250000000000
	187	31,500000000000000	25,000000000000000	1,378734000000000
	188	41,500000000000000	30,000000000000000	1,422619000000000
	189	31,000000000000000	26,000000000000000	1,150997000000000
	190	55,000000000000000	40,000000000000000	1,390476000000000
	191	33,500000000000000	21,000000000000000	1,507576000000000
	192	60,500000000000000	39,000000000000000	1,513167000000000
	193	49,000000000000000	36,000000000000000	1,412963000000000
	194	51,500000000000000	41,000000000000000	1,261224000000000
	196	61,000000000000000	41,500000000000000	1,408191000000000
	197	26,500000000000000	15,500000000000000	1,611667000000000
	199	13,000000000000000	9,000000000000000	1,400000000000000
	200	16,000000000000000	12,000000000000000	1,250000000000000
	203	30,500000000000000	17,500000000000000	1,551839000000000
	204	17,000000000000000	9,500000000000000	1,593407000000000
	205	41,000000000000000	27,500000000000000	1,453305000000000
	206	18,500000000000000	15,000000000000000	1,337500000000000
	207	7,000000000000000	5,000000000000000	1,348485000000000
	209	15,500000000000000	10,000000000000000	1,477273000000000
	210	40,000000000000000	29,000000000000000	1,334472000000000
	211	19,500000000000000	14,500000000000000	1,333333000000000
	212	12,500000000000000	8,000000000000000	1,480769000000000
	216	13,500000000000000	8,500000000000000	1,416667000000000
	246	42,500000000000000	26,500000000000000	1,576389000000000
	247	15,500000000000000	9,000000000000000	1,607692000000000
	248	9,500000000000000	8,000000000000000	1,337500000000000
	249	11,000000000000000	8,500000000000000	1,577778000000000
	250	8,000000000000000	6,000000000000000	1,464286000000000
	251	5,000000000000000	4,000000000000000	1,400000000000000
	252	7,000000000000000	5,000000000000000	1,555556000000000
	253	18,500000000000000	14,500000000000000	1,242647000000000
	254	56,000000000000000	28,500000000000000	1,838520000000000
	256	26,000000000000000	18,500000000000000	1,361818000000000
	257	8,500000000000000	6,000000000000000	1,414286000000000
	259	9,000000000000000	8,000000000000000	1,183333000000000
	260	27,000000000000000	19,000000000000000	1,382784000000000
	261	2,000000000000000	2,000000000000000	1,000000000000000
	265	2,000000000000000	2,000000000000000	1,000000000000000
	266	11,500000000000000	7,000000000000000	1,585714000000000
	267	9,000000000000000	8,000000000000000	1,215909000000000
	268	18,000000000000000	11,500000000000000	1,414286000000000
	269	15,500000000000000	11,000000000000000	1,366071000000000
	270	24,500000000000000	18,500000000000000	1,475000000000000
	273	12,500000000000000	9,500000000000000	1,275000000000000
	328	17,000000000000000	13,000000000000000	1,375000000000000
	330	23,000000000000000	15,500000000000000	1,348485000000000
	331	32,000000000000000	20,000000000000000	1,675439000000000
	332	25,500000000000000	17,000000000000000	1,504464000000000
	333	7,500000000000000	4,500000000000000	1,666667000000000
	334	3,000000000000000	2,000000000000000	1,000000000000000
	361	29,000000000000000	21,000000000000000	1,443452000000000
	362	34,500000000000000	22,000000000000000	1,600644000000000
	364	30,500000000000000	21,500000000000000	1,495463000000000
	379	14,000000000000000	9,500000000000000	1,547009000000000
	380	23,500000000000000	17,500000000000000	1,401961000000000
	382	17,000000000000000	11,000000000000000	1,414530000000000
	384	27,000000000000000	20,000000000000000	1,254630000000000
	385	76,000000000000000	55,000000000000000	1,377521000000000
	386	42,500000000000000	27,000000000000000	1,535897000000000
	390	64,000000000000000	43,000000000000000	1,498671000000000
	391	17,500000000000000	13,500000000000000	1,226190000000000
	392	24,000000000000000	19,000000000000000	1,578755000000000
	396	2,000000000000000	2,000000000000000	1,000000000000000
	409	26,000000000000000	20,000000000000000	1,371241000000000
	414	2,500000000000000	2,000000000000000	1,214286000000000
	416	9,000000000000000	7,500000000000000	1,267857000000000
	420	34,500000000000000	25,500000000000000	1,357494000000000
	424	44,500000000000000	30,000000000000000	1,479699000000000
	446	16,000000000000000	12,000000000000000	1,620192000000000
	456	26,000000000000000	18,500000000000000	1,454044000000000
	457	42,500000000000000	28,500000000000000	1,491379000000000
	459	92,000000000000000	66,000000000000000	1,331290000000000
	460	18,000000000000000	14,500000000000000	1,313846000000000
	461	24,000000000000000	16,500000000000000	1,455882000000000
	462	4,500000000000000	2,500000000000000	1,450000000000000
	463	20,500000000000000	14,000000000000000	1,458042000000000
	471	12,000000000000000	6,500000000000000	1,386905000000000
	472	4,500000000000000	2,000000000000000	1,625000000000000
	473	26,500000000000000	16,000000000000000	1,696970000000000
	474	8,000000000000000	6,500000000000000	1,285714000000000
	909	29,500000000000000	20,000000000000000	1,215385000000000
	916	28,500000000000000	23,500000000000000	1,178947000000000
	933	126,500000000000000	93,500000000000000	1,311201000000000
	954	25,500000000000000	18,500000000000000	1,447368000000000
	955	3,000000000000000	2,000000000000000	1,600000000000000
	957	69,500000000000000	62,000000000000000	1,091179000000000
	994	42,500000000000000	34,000000000000000	1,263707000000000
	1302	1,000000000000000	1,000000000000000	1,000000000000000
	1303	1,000000000000000	1,000000000000000	1,000000000000000
