# Supplementary material for: Expanding Bicycle-Sharing Systems: Lessons Learnt from an Analysis of Usage
Source: PLoS One. 2016 Dec 15;11(12):e0168604. doi: 10.1371/journal.pone.0168604 (PMC5158202; doi:10.1371/journal.pone.0168604)
Supplement: S1 File — (ZIP) [file pone.0168604.s002.zip › Data/Station_dailydemand_SU12_Weekday_2012vs2013.txt]

OID_	BS	Demand/Day	Users/Day	DemandperUserperDay
	1	71,000000000000000	54,500000000000000	1,356349000000000
	2	75,000000000000000	54,500000000000000	1,330669000000000
	3	89,500000000000000	55,500000000000000	1,664799000000000
	4	125,500000000000000	93,500000000000000	1,369740000000000
	5	131,000000000000000	89,500000000000000	1,467852000000000
	6	165,500000000000000	117,000000000000000	1,394276000000000
	7	68,000000000000000	48,500000000000000	1,356471000000000
	8	180,000000000000000	118,500000000000000	1,465709000000000
	9	76,500000000000000	60,000000000000000	1,283176000000000
	11	384,000000000000000	275,500000000000000	1,400631000000000
	12	146,500000000000000	103,000000000000000	1,407597000000000
	13	101,000000000000000	72,500000000000000	1,373016000000000
	14	38,500000000000000	29,500000000000000	1,333333000000000
	15	101,000000000000000	72,500000000000000	1,375812000000000
	16	97,000000000000000	68,500000000000000	1,372727000000000
	17	13,500000000000000	11,000000000000000	1,209957000000000
	18	115,000000000000000	89,000000000000000	1,297708000000000
	19	31,000000000000000	24,000000000000000	1,291005000000000
	21	135,000000000000000	84,000000000000000	1,553571000000000
	22	143,500000000000000	95,500000000000000	1,474038000000000
	23	156,000000000000000	128,000000000000000	1,241966000000000
	24	97,500000000000000	67,000000000000000	1,470365000000000
	25	158,500000000000000	114,500000000000000	1,374651000000000
	26	211,000000000000000	150,500000000000000	1,393788000000000
	28	178,000000000000000	115,000000000000000	1,517969000000000
	29	67,500000000000000	50,000000000000000	1,375484000000000
	30	35,000000000000000	25,000000000000000	1,358262000000000
	32	55,000000000000000	45,500000000000000	1,198039000000000
	33	153,000000000000000	118,500000000000000	1,273028000000000
	34	215,500000000000000	140,500000000000000	1,551221000000000
	35	141,500000000000000	103,500000000000000	1,380708000000000
	36	123,500000000000000	91,000000000000000	1,353914000000000
	37	326,500000000000000	223,000000000000000	1,462057000000000
	38	108,000000000000000	74,500000000000000	1,404877000000000
	39	107,000000000000000	80,000000000000000	1,310165000000000
	40	357,000000000000000	247,500000000000000	1,394272000000000
	41	70,000000000000000	51,000000000000000	1,344898000000000
	42	139,000000000000000	94,500000000000000	1,451804000000000
	44	224,500000000000000	153,000000000000000	1,464980000000000
	45	84,000000000000000	62,500000000000000	1,342160000000000
	47	82,000000000000000	56,000000000000000	1,442810000000000
	49	100,500000000000000	68,000000000000000	1,449990000000000
	50	75,000000000000000	61,000000000000000	1,191899000000000
	51	8,000000000000000	6,000000000000000	1,166667000000000
	52	90,500000000000000	62,000000000000000	1,434874000000000
	54	17,000000000000000	12,000000000000000	1,595455000000000
	56	142,500000000000000	101,000000000000000	1,371462000000000
	57	320,500000000000000	239,500000000000000	1,356519000000000
	58	128,000000000000000	90,000000000000000	1,392407000000000
	59	299,500000000000000	211,500000000000000	1,426221000000000
	60	178,500000000000000	123,000000000000000	1,430286000000000
	62	158,500000000000000	122,000000000000000	1,261493000000000
	63	103,500000000000000	72,500000000000000	1,418860000000000
	64	88,500000000000000	55,500000000000000	1,577198000000000
	65	132,500000000000000	97,000000000000000	1,366366000000000
	66	205,500000000000000	149,000000000000000	1,386656000000000
	67	147,500000000000000	106,000000000000000	1,373770000000000
	68	190,000000000000000	136,500000000000000	1,373234000000000
	69	140,500000000000000	93,000000000000000	1,523556000000000
	70	79,500000000000000	59,000000000000000	1,326389000000000
	71	114,000000000000000	79,000000000000000	1,460204000000000
	72	227,000000000000000	146,500000000000000	1,524510000000000
	73	266,500000000000000	190,500000000000000	1,419317000000000
	74	185,000000000000000	133,000000000000000	1,415802000000000
	75	191,000000000000000	129,000000000000000	1,506758000000000
	76	145,000000000000000	100,500000000000000	1,464282000000000
	77	113,000000000000000	81,500000000000000	1,422876000000000
	78	84,500000000000000	65,000000000000000	1,267946000000000
	79	202,000000000000000	136,000000000000000	1,481733000000000
	80	108,500000000000000	76,000000000000000	1,451249000000000
	81	79,000000000000000	55,500000000000000	1,415502000000000
	82	45,500000000000000	29,500000000000000	1,500000000000000
	83	78,500000000000000	57,500000000000000	1,329004000000000
	84	157,500000000000000	120,500000000000000	1,294495000000000
	85	140,500000000000000	98,000000000000000	1,419513000000000
	86	229,000000000000000	151,500000000000000	1,457528000000000
	88	148,500000000000000	98,500000000000000	1,503165000000000
	91	136,000000000000000	91,000000000000000	1,489984000000000
	92	102,500000000000000	74,000000000000000	1,444500000000000
	93	150,000000000000000	108,000000000000000	1,408327000000000
	95	171,500000000000000	120,500000000000000	1,416338000000000
	96	168,500000000000000	112,000000000000000	1,443056000000000
	97	169,500000000000000	127,000000000000000	1,331301000000000
	100	90,500000000000000	61,500000000000000	1,463333000000000
	102	27,000000000000000	21,500000000000000	1,183502000000000
	103	189,500000000000000	145,500000000000000	1,257216000000000
	106	123,000000000000000	84,000000000000000	1,441670000000000
	107	72,500000000000000	41,500000000000000	1,644149000000000
	108	73,500000000000000	50,500000000000000	1,400000000000000
	109	38,000000000000000	24,000000000000000	1,550505000000000
	110	65,000000000000000	51,500000000000000	1,259239000000000
	111	89,500000000000000	64,000000000000000	1,297297000000000
	113	58,000000000000000	42,000000000000000	1,325203000000000
	115	106,000000000000000	78,000000000000000	1,372465000000000
	116	130,000000000000000	85,500000000000000	1,467253000000000
	117	120,500000000000000	87,500000000000000	1,367177000000000
	118	174,500000000000000	120,500000000000000	1,458624000000000
	121	120,500000000000000	86,500000000000000	1,391919000000000
	122	23,500000000000000	15,500000000000000	1,513158000000000
	123	139,500000000000000	108,000000000000000	1,340934000000000
	130	58,500000000000000	41,000000000000000	1,436508000000000
	132	136,000000000000000	94,000000000000000	1,458075000000000
	133	99,500000000000000	65,500000000000000	1,577424000000000
	134	142,000000000000000	98,000000000000000	1,466544000000000
	136	142,500000000000000	93,500000000000000	1,524079000000000
	137	175,500000000000000	125,500000000000000	1,388757000000000
	138	54,500000000000000	41,500000000000000	1,393797000000000
	140	107,000000000000000	74,000000000000000	1,488088000000000
	141	26,500000000000000	17,500000000000000	1,354167000000000
	142	24,000000000000000	18,000000000000000	1,348485000000000
	143	17,000000000000000	12,000000000000000	1,428571000000000
	144	7,500000000000000	6,000000000000000	1,309524000000000
	145	12,000000000000000	8,500000000000000	1,333333000000000
	146	123,000000000000000	94,000000000000000	1,310965000000000
	148	40,000000000000000	32,500000000000000	1,237903000000000
	149	42,000000000000000	30,000000000000000	1,319444000000000
	150	58,500000000000000	34,000000000000000	1,676190000000000
	151	64,000000000000000	44,000000000000000	1,359238000000000
	153	76,500000000000000	53,000000000000000	1,405313000000000
	154	33,000000000000000	25,500000000000000	1,290404000000000
	155	45,500000000000000	30,500000000000000	1,484375000000000
	156	98,500000000000000	75,500000000000000	1,299037000000000
	157	72,000000000000000	56,500000000000000	1,302086000000000
	159	36,500000000000000	29,000000000000000	1,250654000000000
	160	59,000000000000000	42,500000000000000	1,384671000000000
	162	101,500000000000000	68,500000000000000	1,510274000000000
	163	21,500000000000000	14,000000000000000	1,555556000000000
	165	8,000000000000000	5,500000000000000	1,571429000000000
	166	39,000000000000000	26,500000000000000	1,418860000000000
	168	17,500000000000000	13,500000000000000	1,285714000000000
	169	92,500000000000000	64,000000000000000	1,434847000000000
	172	40,000000000000000	27,000000000000000	1,428571000000000
	173	13,000000000000000	10,000000000000000	1,303309000000000
	174	14,000000000000000	10,500000000000000	1,460606000000000
	177	4,000000000000000	3,000000000000000	1,500000000000000
	178	2,000000000000000	1,000000000000000	1,000000000000000
	179	1,000000000000000	1,000000000000000	1,000000000000000
	180	6,000000000000000	5,000000000000000	1,267857000000000
	181	192,500000000000000	138,000000000000000	1,384268000000000
	182	125,000000000000000	89,500000000000000	1,411806000000000
	183	158,500000000000000	110,000000000000000	1,406672000000000
	186	34,500000000000000	23,000000000000000	1,491935000000000
	187	47,500000000000000	32,000000000000000	1,528125000000000
	188	64,000000000000000	44,000000000000000	1,431525000000000
	189	42,500000000000000	33,000000000000000	1,340580000000000
	190	132,500000000000000	91,000000000000000	1,466292000000000
	191	42,500000000000000	28,500000000000000	1,458896000000000
	192	67,000000000000000	47,500000000000000	1,437690000000000
	194	164,500000000000000	112,000000000000000	1,429454000000000
	196	95,500000000000000	68,000000000000000	1,384907000000000
	199	8,500000000000000	8,500000000000000	1,100000000000000
	200	23,000000000000000	20,000000000000000	1,222222000000000
	203	30,000000000000000	20,000000000000000	1,458333000000000
	204	33,000000000000000	21,000000000000000	1,555556000000000
	206	20,000000000000000	15,500000000000000	1,285714000000000
	207	13,500000000000000	8,000000000000000	1,645833000000000
	210	29,500000000000000	19,000000000000000	1,587121000000000
	216	6,000000000000000	5,000000000000000	1,250000000000000
	246	84,500000000000000	55,500000000000000	1,500000000000000
	247	15,500000000000000	10,000000000000000	1,593407000000000
	248	13,000000000000000	9,000000000000000	1,428571000000000
	249	11,500000000000000	7,000000000000000	1,428571000000000
	250	5,500000000000000	4,000000000000000	1,333333000000000
	251	10,000000000000000	6,500000000000000	1,500000000000000
	252	11,000000000000000	6,000000000000000	1,727273000000000
	253	33,500000000000000	20,500000000000000	1,665909000000000
	254	34,000000000000000	24,000000000000000	1,477230000000000
	256	31,000000000000000	21,000000000000000	1,381963000000000
	257	12,000000000000000	8,000000000000000	1,477273000000000
	269	36,500000000000000	22,000000000000000	1,635789000000000
	273	32,500000000000000	26,500000000000000	1,221095000000000
	328	37,500000000000000	28,000000000000000	1,395652000000000
	330	31,500000000000000	21,000000000000000	1,440972000000000
	331	77,500000000000000	53,000000000000000	1,461481000000000
	332	39,500000000000000	27,500000000000000	1,403704000000000
	333	14,000000000000000	8,500000000000000	1,500000000000000
	933	321,500000000000000	234,500000000000000	1,345336000000000
	954	18,500000000000000	14,000000000000000	1,571429000000000
	955	2,000000000000000	2,000000000000000	1,000000000000000
	957	59,000000000000000	53,000000000000000	1,107639000000000
