# Supplementary material for: Expanding Bicycle-Sharing Systems: Lessons Learnt from an Analysis of Usage
Source: PLoS One. 2016 Dec 15;11(12):e0168604. doi: 10.1371/journal.pone.0168604 (PMC5158202; doi:10.1371/journal.pone.0168604)
Supplement: S1 File — (ZIP) [file pone.0168604.s002.zip › Data/Station_dailydemand_SU12_Weekend_2012vs2013.txt]

OID_	BS	Demand/Day	Users/Day	DemandperUserperDay
	1	79,000000000000000	60,000000000000000	1,321429000000000
	2	61,000000000000000	46,000000000000000	1,384615000000000
	3	99,000000000000000	66,000000000000000	1,607143000000000
	4	104,000000000000000	74,000000000000000	1,352113000000000
	5	93,000000000000000	65,000000000000000	1,394737000000000
	6	124,000000000000000	84,000000000000000	1,400000000000000
	7	64,000000000000000	49,000000000000000	1,345455000000000
	8	128,000000000000000	82,000000000000000	1,526316000000000
	9	73,000000000000000	59,000000000000000	1,250000000000000
	11	426,000000000000000	283,000000000000000	1,426332000000000
	12	66,000000000000000	50,000000000000000	1,385965000000000
	13	83,000000000000000	58,000000000000000	1,406780000000000
	14	29,000000000000000	23,000000000000000	1,205882000000000
	15	110,000000000000000	75,000000000000000	1,523077000000000
	16	93,000000000000000	72,000000000000000	1,333333000000000
	17	10,000000000000000	8,000000000000000	1,153846000000000
	18	142,000000000000000	96,000000000000000	1,376068000000000
	19	34,000000000000000	25,000000000000000	1,363636000000000
	21	121,000000000000000	83,000000000000000	1,454545000000000
	22	141,000000000000000	94,000000000000000	1,450980000000000
	23	165,000000000000000	137,000000000000000	1,204380000000000
	24	69,000000000000000	51,000000000000000	1,372549000000000
	25	131,000000000000000	93,000000000000000	1,346939000000000
	26	210,000000000000000	147,000000000000000	1,390244000000000
	28	94,000000000000000	69,000000000000000	1,409091000000000
	29	62,000000000000000	47,000000000000000	1,345455000000000
	30	48,000000000000000	28,000000000000000	1,468085000000000
	32	38,000000000000000	31,000000000000000	1,166667000000000
	33	60,000000000000000	49,000000000000000	1,166667000000000
	34	166,000000000000000	111,000000000000000	1,450000000000000
	35	227,000000000000000	151,000000000000000	1,443038000000000
	36	72,000000000000000	57,000000000000000	1,312500000000000
	37	265,000000000000000	181,000000000000000	1,403315000000000
	38	64,000000000000000	46,000000000000000	1,434783000000000
	39	70,000000000000000	54,000000000000000	1,320000000000000
	40	337,000000000000000	231,000000000000000	1,423237000000000
	41	27,000000000000000	22,000000000000000	1,238095000000000
	42	84,000000000000000	57,000000000000000	1,396226000000000
	44	202,000000000000000	144,000000000000000	1,432432000000000
	45	123,000000000000000	79,000000000000000	1,418182000000000
	47	91,000000000000000	64,000000000000000	1,369863000000000
	49	94,000000000000000	62,000000000000000	1,466667000000000
	50	120,000000000000000	93,000000000000000	1,318519000000000
	51	13,000000000000000	10,500000000000000	1,333333000000000
	52	105,000000000000000	71,000000000000000	1,420000000000000
	54	50,000000000000000	36,000000000000000	1,444444000000000
	56	172,000000000000000	123,000000000000000	1,416667000000000
	57	369,000000000000000	269,000000000000000	1,291667000000000
	58	142,000000000000000	101,000000000000000	1,329412000000000
	59	242,000000000000000	176,000000000000000	1,402516000000000
	60	142,000000000000000	98,000000000000000	1,427184000000000
	62	142,000000000000000	107,000000000000000	1,319149000000000
	63	87,000000000000000	63,000000000000000	1,378049000000000
	64	85,000000000000000	53,000000000000000	1,557377000000000
	65	141,000000000000000	102,000000000000000	1,379032000000000
	66	158,000000000000000	116,000000000000000	1,362069000000000
	67	130,000000000000000	94,000000000000000	1,355140000000000
	68	235,000000000000000	160,000000000000000	1,416244000000000
	69	110,000000000000000	74,000000000000000	1,531250000000000
	70	53,000000000000000	38,000000000000000	1,325000000000000
	71	87,000000000000000	57,000000000000000	1,479167000000000
	72	215,000000000000000	139,000000000000000	1,545455000000000
	73	137,000000000000000	114,000000000000000	1,250000000000000
	74	169,000000000000000	127,000000000000000	1,385246000000000
	75	165,000000000000000	114,000000000000000	1,421053000000000
	76	135,000000000000000	89,000000000000000	1,480000000000000
	77	105,000000000000000	77,000000000000000	1,363636000000000
	78	74,000000000000000	58,000000000000000	1,262295000000000
	79	163,000000000000000	105,000000000000000	1,467391000000000
	80	114,000000000000000	83,000000000000000	1,402597000000000
	81	87,000000000000000	62,000000000000000	1,484375000000000
	82	18,000000000000000	12,000000000000000	1,478261000000000
	83	72,000000000000000	48,000000000000000	1,385965000000000
	84	164,000000000000000	121,000000000000000	1,355372000000000
	85	154,000000000000000	106,000000000000000	1,412844000000000
	86	231,000000000000000	163,000000000000000	1,379679000000000
	88	111,000000000000000	77,000000000000000	1,477612000000000
	91	124,000000000000000	82,000000000000000	1,473118000000000
	92	68,000000000000000	49,000000000000000	1,404762000000000
	93	152,000000000000000	106,000000000000000	1,459459000000000
	95	184,000000000000000	139,000000000000000	1,393939000000000
	96	137,000000000000000	89,000000000000000	1,470588000000000
	97	127,000000000000000	100,000000000000000	1,306931000000000
	100	82,000000000000000	62,000000000000000	1,347222000000000
	102	24,000000000000000	20,000000000000000	1,285714000000000
	103	153,000000000000000	127,000000000000000	1,220183000000000
	106	147,000000000000000	97,000000000000000	1,463768000000000
	107	56,000000000000000	37,000000000000000	1,525000000000000
	108	56,000000000000000	41,000000000000000	1,365854000000000
	109	40,000000000000000	29,000000000000000	1,379310000000000
	110	65,000000000000000	50,000000000000000	1,263158000000000
	111	89,000000000000000	71,000000000000000	1,316456000000000
	113	74,000000000000000	49,000000000000000	1,402778000000000
	115	117,000000000000000	87,000000000000000	1,360465000000000
	116	146,000000000000000	96,000000000000000	1,523256000000000
	117	122,000000000000000	97,000000000000000	1,402299000000000
	118	196,000000000000000	128,000000000000000	1,459854000000000
	121	106,000000000000000	72,000000000000000	1,431579000000000
	122	17,000000000000000	12,000000000000000	1,333333000000000
	123	142,000000000000000	102,000000000000000	1,362832000000000
	130	49,000000000000000	38,000000000000000	1,400000000000000
	132	123,000000000000000	85,000000000000000	1,481928000000000
	133	105,000000000000000	64,000000000000000	1,590909000000000
	134	130,000000000000000	87,000000000000000	1,474227000000000
	136	155,000000000000000	102,000000000000000	1,549020000000000
	137	170,000000000000000	118,000000000000000	1,440678000000000
	138	41,000000000000000	28,000000000000000	1,352941000000000
	140	75,000000000000000	50,000000000000000	1,518519000000000
	141	24,000000000000000	16,000000000000000	1,275862000000000
	142	19,000000000000000	15,000000000000000	1,200000000000000
	143	17,000000000000000	12,000000000000000	1,500000000000000
	144	8,000000000000000	5,000000000000000	1,416667000000000
	145	9,000000000000000	7,000000000000000	1,428571000000000
	146	101,000000000000000	78,000000000000000	1,297872000000000
	148	45,000000000000000	36,000000000000000	1,357143000000000
	149	41,000000000000000	33,000000000000000	1,250000000000000
	150	52,000000000000000	30,000000000000000	1,687500000000000
	151	44,000000000000000	32,000000000000000	1,250000000000000
	153	75,000000000000000	52,000000000000000	1,423077000000000
	154	35,000000000000000	27,000000000000000	1,294118000000000
	155	37,000000000000000	26,000000000000000	1,387097000000000
	156	104,000000000000000	78,000000000000000	1,304348000000000
	157	58,000000000000000	48,000000000000000	1,250000000000000
	159	25,000000000000000	21,000000000000000	1,206897000000000
	160	64,000000000000000	45,000000000000000	1,457627000000000
	162	88,000000000000000	60,000000000000000	1,414286000000000
	163	23,000000000000000	15,000000000000000	1,466667000000000
	165	20,000000000000000	10,000000000000000	1,800000000000000
	166	39,000000000000000	28,000000000000000	1,400000000000000
	168	20,000000000000000	17,000000000000000	1,176471000000000
	169	96,000000000000000	68,000000000000000	1,455882000000000
	172	34,000000000000000	24,000000000000000	1,406250000000000
	173	9,000000000000000	8,000000000000000	1,200000000000000
	174	14,000000000000000	12,000000000000000	1,555556000000000
	177	3,000000000000000	2,000000000000000	1,333333000000000
	178	2,000000000000000	1,000000000000000	2,000000000000000
	179	1,000000000000000	1,000000000000000	1,000000000000000
	180	7,000000000000000	4,000000000000000	1,166667000000000
	181	196,000000000000000	146,000000000000000	1,410448000000000
	182	115,000000000000000	79,000000000000000	1,436170000000000
	183	184,000000000000000	125,000000000000000	1,396040000000000
	186	38,000000000000000	26,000000000000000	1,500000000000000
	187	49,000000000000000	32,000000000000000	1,486486000000000
	188	65,000000000000000	46,000000000000000	1,387755000000000
	189	48,000000000000000	34,000000000000000	1,294118000000000
	190	124,000000000000000	87,000000000000000	1,435897000000000
	191	36,000000000000000	24,000000000000000	1,500000000000000
	192	76,000000000000000	55,000000000000000	1,404762000000000
	194	116,000000000000000	83,000000000000000	1,455556000000000
	196	100,000000000000000	70,000000000000000	1,388889000000000
	199	8,000000000000000	6,000000000000000	1,166667000000000
	200	18,000000000000000	15,000000000000000	1,176471000000000
	203	45,000000000000000	25,000000000000000	1,548387000000000
	204	28,000000000000000	17,000000000000000	1,652174000000000
	206	16,000000000000000	14,000000000000000	1,250000000000000
	207	16,000000000000000	11,000000000000000	1,500000000000000
	210	27,000000000000000	19,000000000000000	1,428571000000000
	216	8,000000000000000	6,000000000000000	1,285714000000000
	246	67,000000000000000	45,000000000000000	1,509091000000000
	247	22,000000000000000	12,000000000000000	1,833333000000000
	248	15,000000000000000	10,000000000000000	1,454545000000000
	249	21,000000000000000	13,000000000000000	1,642857000000000
	250	6,000000000000000	4,000000000000000	1,375000000000000
	251	17,000000000000000	11,000000000000000	1,750000000000000
	252	10,000000000000000	7,000000000000000	1,555556000000000
	253	29,000000000000000	15,000000000000000	1,500000000000000
	254	33,000000000000000	22,000000000000000	1,409091000000000
	256	35,000000000000000	22,000000000000000	1,529412000000000
	257	10,000000000000000	5,000000000000000	1,500000000000000
	269	48,000000000000000	26,000000000000000	1,700000000000000
	273	15,000000000000000	13,000000000000000	1,153846000000000
	328	30,000000000000000	24,000000000000000	1,312500000000000
	330	26,000000000000000	18,000000000000000	1,392857000000000
	331	66,000000000000000	48,000000000000000	1,361702000000000
	332	34,000000000000000	24,000000000000000	1,423077000000000
	333	13,000000000000000	9,000000000000000	1,666667000000000
	933	292,000000000000000	226,000000000000000	1,331897000000000
	954	71,000000000000000	49,000000000000000	1,448980000000000
	955	15,000000000000000	12,000000000000000	1,130435000000000
	957	77,000000000000000	67,000000000000000	1,118421000000000
	Total	68,000000000000000	49,000000000000000	1,400000000000000
