# Supplementary material for: Expanding Bicycle-Sharing Systems: Lessons Learnt from an Analysis of Usage
Source: PLoS One. 2016 Dec 15;11(12):e0168604. doi: 10.1371/journal.pone.0168604 (PMC5158202; doi:10.1371/journal.pone.0168604)
Supplement: S1 File — (ZIP) [file pone.0168604.s002.zip › Data/Station_dailydemand_SU13_Weekday_2012vs2013.txt]

OID_	BS	Demand/Day	Users/Day	DemandperUserperDay	BSID
	1	45,000000000000000	37,000000000000000	1,258065000000000	1
	2	50,000000000000000	38,000000000000000	1,325000000000000	2
	3	65,000000000000000	45,000000000000000	1,425532000000000	3
	4	89,000000000000000	67,000000000000000	1,328358000000000	4
	5	81,000000000000000	59,000000000000000	1,355932000000000	5
	6	118,000000000000000	88,000000000000000	1,308642000000000	6
	7	74,000000000000000	51,000000000000000	1,347826000000000	7
	8	130,000000000000000	88,000000000000000	1,505376000000000	8
	9	61,000000000000000	45,000000000000000	1,291667000000000	9
	11	305,000000000000000	222,000000000000000	1,370536000000000	11
	12	119,000000000000000	91,000000000000000	1,337079000000000	12
	14	50,000000000000000	36,000000000000000	1,400000000000000	14
	15	74,000000000000000	57,000000000000000	1,320000000000000	15
	16	60,000000000000000	48,000000000000000	1,250000000000000	16
	17	13,000000000000000	12,000000000000000	1,142857000000000	17
	18	91,000000000000000	64,000000000000000	1,378788000000000	18
	19	29,000000000000000	22,000000000000000	1,321429000000000	19
	21	96,000000000000000	69,000000000000000	1,393443000000000	21
	22	114,000000000000000	76,000000000000000	1,476744000000000	22
	23	102,000000000000000	87,000000000000000	1,156627000000000	23
	24	65,000000000000000	48,000000000000000	1,358974000000000	24
	25	109,000000000000000	85,000000000000000	1,250000000000000	25
	26	168,000000000000000	120,000000000000000	1,377049000000000	26
	28	142,000000000000000	100,000000000000000	1,448980000000000	28
	29	58,000000000000000	43,000000000000000	1,300000000000000	29
	30	26,000000000000000	20,000000000000000	1,347826000000000	30
	31	52,000000000000000	39,000000000000000	1,256410000000000	31
	32	32,000000000000000	28,000000000000000	1,157895000000000	32
	33	109,000000000000000	83,000000000000000	1,271605000000000	33
	34	154,000000000000000	104,000000000000000	1,487500000000000	34
	35	104,000000000000000	80,000000000000000	1,281690000000000	35
	36	90,000000000000000	70,000000000000000	1,360000000000000	36
	37	214,000000000000000	161,000000000000000	1,338235000000000	37
	38	85,000000000000000	62,000000000000000	1,419355000000000	38
	39	81,000000000000000	64,000000000000000	1,277778000000000	39
	40	253,000000000000000	186,000000000000000	1,345946000000000	40
	41	47,000000000000000	36,000000000000000	1,348837000000000	41
	42	111,000000000000000	78,000000000000000	1,430233000000000	42
	44	167,000000000000000	122,000000000000000	1,387597000000000	44
	45	58,000000000000000	45,000000000000000	1,276923000000000	45
	47	72,000000000000000	55,000000000000000	1,309859000000000	47
	49	74,000000000000000	51,000000000000000	1,420000000000000	49
	50	46,000000000000000	38,000000000000000	1,210526000000000	50
	51	13,000000000000000	11,000000000000000	1,250000000000000	51
	52	51,000000000000000	37,000000000000000	1,314286000000000	52
	54	11,000000000000000	7,000000000000000	1,400000000000000	54
	56	108,000000000000000	78,000000000000000	1,348837000000000	56
	57	208,000000000000000	157,000000000000000	1,315152000000000	57
	58	75,000000000000000	62,000000000000000	1,253968000000000	58
	59	243,000000000000000	167,000000000000000	1,401070000000000	59
	60	96,000000000000000	69,000000000000000	1,344262000000000	60
	62	137,000000000000000	103,000000000000000	1,292929000000000	62
	63	50,000000000000000	40,000000000000000	1,256410000000000	63
	64	49,000000000000000	36,000000000000000	1,312500000000000	64
	65	101,000000000000000	74,000000000000000	1,337662000000000	65
	66	151,000000000000000	116,000000000000000	1,319328000000000	66
	67	101,000000000000000	74,000000000000000	1,345238000000000	67
	68	132,000000000000000	96,000000000000000	1,419355000000000	68
	69	118,000000000000000	79,000000000000000	1,500000000000000	69
	70	71,000000000000000	53,000000000000000	1,326087000000000	70
	71	85,000000000000000	60,000000000000000	1,428571000000000	71
	72	170,000000000000000	119,000000000000000	1,437037000000000	72
	73	204,000000000000000	163,000000000000000	1,306011000000000	73
	74	111,000000000000000	88,000000000000000	1,300000000000000	74
	75	125,000000000000000	91,000000000000000	1,394231000000000	75
	76	97,000000000000000	67,000000000000000	1,447761000000000	76
	77	82,000000000000000	58,000000000000000	1,397260000000000	77
	78	52,000000000000000	43,000000000000000	1,242424000000000	78
	79	162,000000000000000	113,000000000000000	1,440367000000000	79
	80	71,000000000000000	52,000000000000000	1,310345000000000	80
	81	69,000000000000000	48,000000000000000	1,392157000000000	81
	82	36,000000000000000	24,000000000000000	1,518519000000000	82
	83	61,000000000000000	46,000000000000000	1,291667000000000	83
	84	89,000000000000000	74,000000000000000	1,233766000000000	84
	85	96,000000000000000	65,000000000000000	1,421687000000000	85
	86	159,000000000000000	107,000000000000000	1,525000000000000	86
	88	136,000000000000000	90,000000000000000	1,493827000000000	88
	91	80,000000000000000	56,000000000000000	1,400000000000000	91
	92	91,000000000000000	59,000000000000000	1,492537000000000	92
	93	107,000000000000000	72,000000000000000	1,431818000000000	93
	95	119,000000000000000	80,000000000000000	1,468354000000000	95
	96	144,000000000000000	99,000000000000000	1,436893000000000	96
	97	68,000000000000000	54,000000000000000	1,222222000000000	97
	100	65,000000000000000	45,000000000000000	1,472222000000000	100
	102	12,000000000000000	9,000000000000000	1,500000000000000	102
	103	119,000000000000000	92,000000000000000	1,293478000000000	103
	104	40,000000000000000	32,000000000000000	1,294118000000000	104
	106	81,000000000000000	61,000000000000000	1,351852000000000	106
	107	45,000000000000000	30,000000000000000	1,451613000000000	107
	108	58,000000000000000	42,000000000000000	1,434783000000000	108
	109	31,000000000000000	20,000000000000000	1,555556000000000	109
	110	49,000000000000000	39,000000000000000	1,294118000000000	110
	111	64,000000000000000	48,000000000000000	1,311475000000000	111
	113	69,000000000000000	49,000000000000000	1,384615000000000	113
	115	77,000000000000000	59,000000000000000	1,272727000000000	115
	116	111,000000000000000	71,000000000000000	1,507246000000000	116
	117	90,000000000000000	69,000000000000000	1,383562000000000	117
	118	143,000000000000000	106,000000000000000	1,361538000000000	118
	119	28,000000000000000	22,000000000000000	1,263158000000000	119
	121	83,000000000000000	65,000000000000000	1,328767000000000	121
	122	12,000000000000000	8,000000000000000	1,500000000000000	122
	123	108,000000000000000	80,000000000000000	1,317073000000000	123
	124	26,000000000000000	17,000000000000000	1,384615000000000	124
	125	36,000000000000000	25,000000000000000	1,454545000000000	125
	126	41,000000000000000	31,000000000000000	1,243902000000000	126
	127	47,000000000000000	30,000000000000000	1,444444000000000	127
	128	56,000000000000000	44,000000000000000	1,340909000000000	128
	130	49,000000000000000	34,000000000000000	1,393939000000000	130
	132	98,000000000000000	73,000000000000000	1,360465000000000	132
	133	63,000000000000000	43,000000000000000	1,488372000000000	133
	134	113,000000000000000	79,000000000000000	1,389474000000000	134
	136	118,000000000000000	81,000000000000000	1,423529000000000	136
	137	134,000000000000000	101,000000000000000	1,323232000000000	137
	138	34,000000000000000	28,000000000000000	1,264706000000000	138
	139	20,000000000000000	14,000000000000000	1,357143000000000	139
	140	67,000000000000000	48,000000000000000	1,300000000000000	140
	141	12,000000000000000	11,000000000000000	1,125000000000000	141
	142	16,000000000000000	13,000000000000000	1,230769000000000	142
	143	8,000000000000000	7,000000000000000	1,166667000000000	143
	144	9,000000000000000	8,000000000000000	1,285714000000000	144
	145	5,000000000000000	4,000000000000000	1,333333000000000	145
	146	81,000000000000000	63,000000000000000	1,349206000000000	146
	147	37,000000000000000	28,000000000000000	1,318182000000000	147
	148	26,000000000000000	21,000000000000000	1,200000000000000	148
	149	21,000000000000000	18,000000000000000	1,250000000000000	149
	150	40,000000000000000	24,000000000000000	1,578947000000000	150
	151	41,000000000000000	30,000000000000000	1,344828000000000	151
	153	55,000000000000000	41,000000000000000	1,395349000000000	153
	154	27,000000000000000	22,000000000000000	1,272727000000000	154
	155	24,000000000000000	18,000000000000000	1,357143000000000	155
	156	78,000000000000000	61,000000000000000	1,285714000000000	156
	157	39,000000000000000	30,000000000000000	1,281250000000000	157
	159	32,000000000000000	25,000000000000000	1,240000000000000	159
	160	42,000000000000000	33,000000000000000	1,257143000000000	160
	161	20,000000000000000	16,000000000000000	1,333333000000000	161
	162	63,000000000000000	45,000000000000000	1,380000000000000	162
	163	18,000000000000000	10,000000000000000	1,666667000000000	163
	165	9,000000000000000	6,000000000000000	1,555556000000000	165
	166	12,000000000000000	9,000000000000000	1,230769000000000	166
	167	7,000000000000000	6,000000000000000	1,222222000000000	167
	168	9,000000000000000	7,000000000000000	1,142857000000000	168
	169	72,000000000000000	54,000000000000000	1,333333000000000	169
	172	31,000000000000000	22,000000000000000	1,346154000000000	172
	173	18,000000000000000	13,000000000000000	1,285714000000000	173
	174	11,000000000000000	7,000000000000000	1,555556000000000	174
	177	1,500000000000000	1,500000000000000	1,000000000000000	177
	178	1,000000000000000	1,000000000000000	1,000000000000000	178
	179	1,000000000000000	1,000000000000000	1,000000000000000	179
	180	6,000000000000000	4,000000000000000	1,200000000000000	180
	181	115,000000000000000	88,000000000000000	1,318182000000000	181
	182	111,000000000000000	76,000000000000000	1,402439000000000	182
	183	114,000000000000000	82,000000000000000	1,342466000000000	183
	184	15,000000000000000	10,000000000000000	1,555556000000000	184
	185	3,000000000000000	2,000000000000000	1,291667000000000	185
	186	28,000000000000000	18,000000000000000	1,500000000000000	186
	187	31,000000000000000	22,000000000000000	1,413793000000000	187
	188	38,000000000000000	29,000000000000000	1,300000000000000	188
	189	27,000000000000000	22,000000000000000	1,185185000000000	189
	190	88,000000000000000	63,000000000000000	1,368421000000000	190
	191	36,000000000000000	26,000000000000000	1,333333000000000	191
	192	71,000000000000000	49,000000000000000	1,463415000000000	192
	193	33,000000000000000	23,000000000000000	1,421053000000000	193
	194	69,000000000000000	55,000000000000000	1,261538000000000	194
	196	56,000000000000000	42,000000000000000	1,327273000000000	196
	197	18,000000000000000	11,000000000000000	1,687500000000000	197
	199	5,000000000000000	4,000000000000000	1,500000000000000	199
	200	20,000000000000000	16,000000000000000	1,250000000000000	200
	203	32,000000000000000	19,000000000000000	1,578947000000000	203
	204	20,000000000000000	14,000000000000000	1,214286000000000	204
	205	24,000000000000000	19,000000000000000	1,217391000000000	205
	206	9,000000000000000	8,000000000000000	1,333333000000000	206
	207	5,000000000000000	4,000000000000000	1,291667000000000	207
	210	17,000000000000000	13,000000000000000	1,384615000000000	210
	211	5,000000000000000	4,000000000000000	1,000000000000000	211
	216	4,000000000000000	3,000000000000000	1,500000000000000	216
	246	70,000000000000000	45,000000000000000	1,538462000000000	246
	247	15,000000000000000	9,000000000000000	1,611111000000000	247
	248	7,500000000000000	6,000000000000000	1,300000000000000	248
	249	5,000000000000000	3,000000000000000	1,333333000000000	249
	250	5,000000000000000	3,000000000000000	1,200000000000000	250
	251	6,000000000000000	4,000000000000000	1,500000000000000	251
	252	6,000000000000000	4,000000000000000	1,500000000000000	252
	253	21,000000000000000	14,000000000000000	1,470588000000000	253
	254	23,000000000000000	15,000000000000000	1,526316000000000	254
	256	28,000000000000000	19,000000000000000	1,450000000000000	256
	257	13,000000000000000	8,000000000000000	1,500000000000000	257
	260	22,000000000000000	15,000000000000000	1,400000000000000	260
	261	5,000000000000000	3,000000000000000	1,500000000000000	261
	265	2,000000000000000	1,000000000000000	1,000000000000000	265
	266	5,000000000000000	4,000000000000000	1,333333000000000	266
	267	2,000000000000000	2,000000000000000	1,000000000000000	267
	268	5,500000000000000	5,000000000000000	1,380952000000000	268
	269	21,000000000000000	16,000000000000000	1,300000000000000	269
	270	7,000000000000000	5,000000000000000	1,272727000000000	270
	273	24,000000000000000	21,000000000000000	1,166667000000000	273
	328	33,000000000000000	24,000000000000000	1,294118000000000	328
	330	16,000000000000000	12,000000000000000	1,266667000000000	330
	331	49,000000000000000	36,000000000000000	1,380952000000000	331
	332	29,000000000000000	21,000000000000000	1,454545000000000	332
	333	18,000000000000000	11,000000000000000	1,583333000000000	333
	361	13,000000000000000	9,000000000000000	1,454545000000000	361
	364	12,000000000000000	10,000000000000000	1,333333000000000	364
	382	8,000000000000000	6,000000000000000	1,200000000000000	382
	384	32,000000000000000	28,000000000000000	1,192308000000000	384
	385	48,000000000000000	38,000000000000000	1,258065000000000	385
	386	22,000000000000000	15,000000000000000	1,529412000000000	386
	390	40,000000000000000	26,000000000000000	1,500000000000000	390
	391	7,000000000000000	5,000000000000000	1,333333000000000	391
	392	13,000000000000000	11,000000000000000	1,250000000000000	392
	396	1,000000000000000	1,000000000000000	1,000000000000000	396
	409	28,000000000000000	19,000000000000000	1,576923000000000	409
	420	19,000000000000000	14,000000000000000	1,352941000000000	420
	424	32,000000000000000	24,000000000000000	1,350000000000000	424
	446	19,000000000000000	14,000000000000000	1,300000000000000	446
	456	9,000000000000000	7,000000000000000	1,500000000000000	456
	457	16,000000000000000	11,000000000000000	1,500000000000000	457
	459	60,000000000000000	46,000000000000000	1,269231000000000	459
	460	14,000000000000000	11,000000000000000	1,285714000000000	460
	916	15,000000000000000	13,000000000000000	1,142857000000000	916
	933	211,000000000000000	163,000000000000000	1,300000000000000	933
	954	16,000000000000000	10,000000000000000	1,400000000000000	954
	955	1,000000000000000	1,000000000000000	1,000000000000000	955
	957	30,000000000000000	28,000000000000000	1,090909000000000	957
	994	62,000000000000000	50,000000000000000	1,254237000000000	994
	9109	11,000000000000000	8,000000000000000	1,285714000000000	9109
	29999	1,000000000000000	1,000000000000000	1,000000000000000	29999
