# Supplementary material for: Expanding Bicycle-Sharing Systems: Lessons Learnt from an Analysis of Usage
Source: PLoS One. 2016 Dec 15;11(12):e0168604. doi: 10.1371/journal.pone.0168604 (PMC5158202; doi:10.1371/journal.pone.0168604)
Supplement: S1 File — (ZIP) [file pone.0168604.s002.zip › Data/Station_dailydemand_SU13_Weekday_2013vs2014.txt]

OID_	bsid	Demand/Day	Users/Day	DemandperUserperDay
	1	72,000000000000000	53,000000000000000	1,346154000000000
	2	74,000000000000000	52,000000000000000	1,392857000000000
	3	65,000000000000000	45,000000000000000	1,420000000000000
	4	103,000000000000000	80,000000000000000	1,325843000000000
	5	111,000000000000000	82,000000000000000	1,341463000000000
	6	155,000000000000000	112,000000000000000	1,376238000000000
	7	90,000000000000000	64,000000000000000	1,415385000000000
	8	183,000000000000000	116,000000000000000	1,559322000000000
	9	68,000000000000000	51,000000000000000	1,300000000000000
	11	384,000000000000000	271,000000000000000	1,392749000000000
	12	168,000000000000000	120,000000000000000	1,400000000000000
	14	63,000000000000000	41,000000000000000	1,490566000000000
	15	71,000000000000000	51,000000000000000	1,362319000000000
	16	71,000000000000000	53,000000000000000	1,291667000000000
	17	13,000000000000000	11,000000000000000	1,090909000000000
	18	102,000000000000000	74,000000000000000	1,345679000000000
	19	29,000000000000000	23,000000000000000	1,320000000000000
	21	141,000000000000000	92,000000000000000	1,523256000000000
	22	139,000000000000000	93,000000000000000	1,543689000000000
	23	128,000000000000000	107,000000000000000	1,165217000000000
	24	80,000000000000000	57,000000000000000	1,375000000000000
	25	127,000000000000000	99,000000000000000	1,309278000000000
	26	204,000000000000000	144,000000000000000	1,405063000000000
	28	172,000000000000000	115,000000000000000	1,495652000000000
	29	65,000000000000000	49,000000000000000	1,360000000000000
	30	29,000000000000000	23,000000000000000	1,304348000000000
	31	104,000000000000000	68,000000000000000	1,523077000000000
	32	46,000000000000000	39,000000000000000	1,153846000000000
	33	129,000000000000000	97,000000000000000	1,313953000000000
	34	203,000000000000000	128,000000000000000	1,525000000000000
	35	117,000000000000000	92,000000000000000	1,260870000000000
	36	111,000000000000000	78,000000000000000	1,393258000000000
	37	262,000000000000000	191,000000000000000	1,367876000000000
	38	101,000000000000000	67,000000000000000	1,444444000000000
	39	105,000000000000000	76,000000000000000	1,328947000000000
	40	324,000000000000000	232,000000000000000	1,393939000000000
	41	53,000000000000000	40,000000000000000	1,297872000000000
	42	130,000000000000000	87,000000000000000	1,447059000000000
	44	218,000000000000000	155,000000000000000	1,414773000000000
	45	77,000000000000000	54,000000000000000	1,298507000000000
	47	77,000000000000000	60,000000000000000	1,371429000000000
	49	80,000000000000000	54,000000000000000	1,470588000000000
	50	51,000000000000000	39,000000000000000	1,283019000000000
	51	20,000000000000000	15,000000000000000	1,357143000000000
	52	58,000000000000000	44,000000000000000	1,309524000000000
	54	17,000000000000000	12,000000000000000	1,450000000000000
	56	140,000000000000000	100,000000000000000	1,415842000000000
	57	264,000000000000000	205,000000000000000	1,311111000000000
	58	95,000000000000000	72,000000000000000	1,283582000000000
	59	310,000000000000000	208,000000000000000	1,451087000000000
	60	120,000000000000000	86,000000000000000	1,394737000000000
	62	167,000000000000000	127,000000000000000	1,304688000000000
	63	71,000000000000000	53,000000000000000	1,320000000000000
	64	55,000000000000000	42,000000000000000	1,377778000000000
	65	109,000000000000000	80,000000000000000	1,347826000000000
	66	177,000000000000000	137,000000000000000	1,325758000000000
	67	119,000000000000000	92,000000000000000	1,352113000000000
	68	174,000000000000000	119,000000000000000	1,447154000000000
	69	133,000000000000000	88,000000000000000	1,500000000000000
	70	85,000000000000000	59,000000000000000	1,418182000000000
	71	117,000000000000000	80,000000000000000	1,457143000000000
	72	201,000000000000000	140,000000000000000	1,458333000000000
	73	256,000000000000000	194,000000000000000	1,367150000000000
	74	147,000000000000000	107,000000000000000	1,333333000000000
	75	128,000000000000000	94,000000000000000	1,405405000000000
	76	123,000000000000000	83,000000000000000	1,494253000000000
	77	83,000000000000000	59,000000000000000	1,388060000000000
	78	60,000000000000000	45,000000000000000	1,230769000000000
	79	185,000000000000000	121,000000000000000	1,495575000000000
	80	88,000000000000000	64,000000000000000	1,337838000000000
	81	80,000000000000000	57,000000000000000	1,442623000000000
	82	40,000000000000000	27,000000000000000	1,518519000000000
	83	78,000000000000000	58,000000000000000	1,333333000000000
	84	129,000000000000000	103,000000000000000	1,267442000000000
	85	137,000000000000000	94,000000000000000	1,457447000000000
	86	193,000000000000000	125,000000000000000	1,492647000000000
	88	171,000000000000000	113,000000000000000	1,485714000000000
	91	101,000000000000000	65,000000000000000	1,486486000000000
	92	113,000000000000000	73,000000000000000	1,519481000000000
	93	120,000000000000000	85,000000000000000	1,412500000000000
	95	134,000000000000000	96,000000000000000	1,380000000000000
	96	159,000000000000000	106,000000000000000	1,466667000000000
	97	87,000000000000000	69,000000000000000	1,203125000000000
	100	77,000000000000000	56,000000000000000	1,428571000000000
	102	14,000000000000000	11,000000000000000	1,375000000000000
	103	148,000000000000000	110,000000000000000	1,327731000000000
	104	50,000000000000000	37,000000000000000	1,279070000000000
	106	108,000000000000000	81,000000000000000	1,344086000000000
	107	47,000000000000000	33,000000000000000	1,500000000000000
	108	66,000000000000000	49,000000000000000	1,360000000000000
	109	38,000000000000000	23,000000000000000	1,647059000000000
	110	61,000000000000000	46,000000000000000	1,326923000000000
	111	74,000000000000000	53,000000000000000	1,347826000000000
	113	89,000000000000000	60,000000000000000	1,470588000000000
	115	101,000000000000000	74,000000000000000	1,364865000000000
	116	114,000000000000000	77,000000000000000	1,494118000000000
	117	122,000000000000000	86,000000000000000	1,411111000000000
	118	172,000000000000000	125,000000000000000	1,411765000000000
	119	64,000000000000000	44,000000000000000	1,428571000000000
	121	118,000000000000000	83,000000000000000	1,420455000000000
	122	17,000000000000000	12,000000000000000	1,444444000000000
	123	140,000000000000000	100,000000000000000	1,387097000000000
	124	70,000000000000000	41,000000000000000	1,743590000000000
	125	72,000000000000000	45,000000000000000	1,639344000000000
	126	47,000000000000000	38,000000000000000	1,243243000000000
	127	65,000000000000000	45,000000000000000	1,488889000000000
	128	88,000000000000000	65,000000000000000	1,378788000000000
	130	57,000000000000000	43,000000000000000	1,405405000000000
	132	122,000000000000000	86,000000000000000	1,434343000000000
	133	90,000000000000000	58,000000000000000	1,478261000000000
	134	155,000000000000000	109,000000000000000	1,504274000000000
	136	131,000000000000000	93,000000000000000	1,443182000000000
	137	153,000000000000000	115,000000000000000	1,347458000000000
	138	46,000000000000000	34,000000000000000	1,346154000000000
	139	28,000000000000000	21,000000000000000	1,360000000000000
	140	77,000000000000000	57,000000000000000	1,363636000000000
	141	15,000000000000000	13,000000000000000	1,187500000000000
	142	21,000000000000000	15,000000000000000	1,307692000000000
	143	19,000000000000000	13,000000000000000	1,555556000000000
	144	14,000000000000000	10,000000000000000	1,363636000000000
	145	8,000000000000000	6,000000000000000	1,285714000000000
	146	124,000000000000000	90,000000000000000	1,377778000000000
	147	62,000000000000000	41,000000000000000	1,500000000000000
	148	40,000000000000000	30,000000000000000	1,307692000000000
	149	27,000000000000000	21,000000000000000	1,263158000000000
	150	46,000000000000000	28,000000000000000	1,529412000000000
	151	40,000000000000000	29,000000000000000	1,297297000000000
	153	67,000000000000000	51,000000000000000	1,333333000000000
	154	38,000000000000000	29,000000000000000	1,241379000000000
	155	43,000000000000000	32,000000000000000	1,343750000000000
	156	101,000000000000000	76,000000000000000	1,329114000000000
	157	58,000000000000000	41,000000000000000	1,350000000000000
	159	48,000000000000000	34,000000000000000	1,333333000000000
	160	56,000000000000000	43,000000000000000	1,333333000000000
	161	29,000000000000000	21,000000000000000	1,350000000000000
	162	89,000000000000000	63,000000000000000	1,409836000000000
	163	19,000000000000000	12,000000000000000	1,562500000000000
	165	23,000000000000000	16,000000000000000	1,421053000000000
	166	14,000000000000000	12,000000000000000	1,200000000000000
	167	10,000000000000000	7,000000000000000	1,250000000000000
	168	19,000000000000000	15,000000000000000	1,230769000000000
	169	90,000000000000000	64,000000000000000	1,419355000000000
	172	42,000000000000000	30,000000000000000	1,366667000000000
	173	16,000000000000000	13,000000000000000	1,307692000000000
	174	16,000000000000000	9,000000000000000	1,600000000000000
	177	10,000000000000000	7,000000000000000	1,500000000000000
	178	2,000000000000000	1,000000000000000	1,000000000000000
	179	1,000000000000000	1,000000000000000	1,000000000000000
	180	5,000000000000000	4,000000000000000	1,200000000000000
	181	147,000000000000000	102,000000000000000	1,406250000000000
	182	128,000000000000000	91,000000000000000	1,427083000000000
	183	143,000000000000000	103,000000000000000	1,371429000000000
	184	14,000000000000000	11,000000000000000	1,266667000000000
	185	6,000000000000000	4,000000000000000	1,333333000000000
	186	47,000000000000000	27,000000000000000	1,703704000000000
	187	42,000000000000000	28,000000000000000	1,536585000000000
	188	44,000000000000000	36,000000000000000	1,222222000000000
	189	42,000000000000000	34,000000000000000	1,235294000000000
	190	108,000000000000000	76,000000000000000	1,390625000000000
	191	40,000000000000000	28,000000000000000	1,419355000000000
	192	82,000000000000000	55,000000000000000	1,490196000000000
	193	47,000000000000000	32,000000000000000	1,472222000000000
	194	98,000000000000000	77,000000000000000	1,273810000000000
	196	80,000000000000000	55,000000000000000	1,406250000000000
	197	25,000000000000000	15,000000000000000	1,764706000000000
	199	7,000000000000000	5,000000000000000	1,500000000000000
	200	29,000000000000000	20,000000000000000	1,440000000000000
	203	46,000000000000000	26,000000000000000	1,714286000000000
	204	26,000000000000000	18,000000000000000	1,400000000000000
	205	33,000000000000000	26,000000000000000	1,260870000000000
	206	21,000000000000000	14,000000000000000	1,461538000000000
	207	8,000000000000000	5,000000000000000	1,444444000000000
	210	22,000000000000000	18,000000000000000	1,400000000000000
	211	11,000000000000000	9,000000000000000	1,333333000000000
	216	11,000000000000000	6,000000000000000	1,666667000000000
	246	81,000000000000000	54,000000000000000	1,500000000000000
	247	15,000000000000000	11,000000000000000	1,470588000000000
	248	9,000000000000000	7,000000000000000	1,400000000000000
	249	5,000000000000000	3,000000000000000	1,200000000000000
	250	3,000000000000000	2,500000000000000	1,000000000000000
	251	7,000000000000000	5,000000000000000	1,333333000000000
	252	4,000000000000000	3,000000000000000	1,200000000000000
	253	34,000000000000000	18,000000000000000	1,842105000000000
	254	22,000000000000000	16,000000000000000	1,461538000000000
	256	33,000000000000000	22,000000000000000	1,419355000000000
	257	7,000000000000000	6,000000000000000	1,333333000000000
	260	35,000000000000000	23,000000000000000	1,468750000000000
	261	8,000000000000000	5,000000000000000	1,750000000000000
	265	4,000000000000000	3,000000000000000	1,000000000000000
	266	11,000000000000000	9,000000000000000	1,400000000000000
	267	7,000000000000000	6,000000000000000	1,125000000000000
	268	14,000000000000000	10,000000000000000	1,200000000000000
	269	25,000000000000000	19,000000000000000	1,222222000000000
	270	24,000000000000000	18,000000000000000	1,300000000000000
	273	36,000000000000000	29,000000000000000	1,310345000000000
	328	30,000000000000000	24,000000000000000	1,238095000000000
	330	29,000000000000000	21,000000000000000	1,307692000000000
	331	49,000000000000000	36,000000000000000	1,358974000000000
	332	34,000000000000000	22,000000000000000	1,444444000000000
	333	17,000000000000000	10,000000000000000	1,625000000000000
	361	22,000000000000000	14,000000000000000	1,444444000000000
	364	17,000000000000000	13,000000000000000	1,307692000000000
	382	10,000000000000000	7,000000000000000	1,250000000000000
	384	42,000000000000000	34,000000000000000	1,190476000000000
	385	61,000000000000000	51,000000000000000	1,234043000000000
	386	32,000000000000000	22,000000000000000	1,434783000000000
	390	74,000000000000000	49,000000000000000	1,530612000000000
	391	19,000000000000000	13,000000000000000	1,437500000000000
	392	15,000000000000000	12,000000000000000	1,250000000000000
	396	2,000000000000000	1,000000000000000	1,000000000000000
	409	46,000000000000000	28,000000000000000	1,483871000000000
	420	26,000000000000000	19,000000000000000	1,272727000000000
	424	44,000000000000000	31,000000000000000	1,428571000000000
	446	38,000000000000000	26,000000000000000	1,468750000000000
	456	19,000000000000000	12,000000000000000	1,625000000000000
	457	21,000000000000000	15,000000000000000	1,454545000000000
	459	80,000000000000000	62,000000000000000	1,333333000000000
	460	20,000000000000000	16,000000000000000	1,300000000000000
	916	16,000000000000000	14,000000000000000	1,173913000000000
	933	261,000000000000000	196,000000000000000	1,330097000000000
	954	19,000000000000000	14,000000000000000	1,400000000000000
	955	1,000000000000000	1,000000000000000	1,000000000000000
	957	46,000000000000000	41,000000000000000	1,102041000000000
	994	78,000000000000000	63,000000000000000	1,269231000000000
