# Supplementary material for: Expanding Bicycle-Sharing Systems: Lessons Learnt from an Analysis of Usage
Source: PLoS One. 2016 Dec 15;11(12):e0168604. doi: 10.1371/journal.pone.0168604 (PMC5158202; doi:10.1371/journal.pone.0168604)
Supplement: S1 File — (ZIP) [file pone.0168604.s002.zip › Data/Station_dailydemand_SU13_Weekend_2012vs2013.txt]

OID_	BS	Demand/Day	Users/Day	DemandperUserperDay
	1	46,000000000000000	36,000000000000000	1,360317000000000
	2	43,000000000000000	31,000000000000000	1,298583000000000
	3	58,000000000000000	38,000000000000000	1,529846000000000
	4	70,500000000000000	52,500000000000000	1,354497000000000
	5	45,000000000000000	37,000000000000000	1,310096000000000
	6	72,000000000000000	54,500000000000000	1,341044000000000
	7	69,000000000000000	50,000000000000000	1,391667000000000
	8	82,000000000000000	57,000000000000000	1,498804000000000
	9	40,000000000000000	34,000000000000000	1,294118000000000
	11	296,500000000000000	209,000000000000000	1,425269000000000
	12	59,000000000000000	46,000000000000000	1,242222000000000
	14	67,500000000000000	45,500000000000000	1,494444000000000
	15	62,500000000000000	41,000000000000000	1,418811000000000
	16	43,500000000000000	34,000000000000000	1,265795000000000
	17	8,500000000000000	7,500000000000000	1,133333000000000
	18	78,500000000000000	55,500000000000000	1,387302000000000
	19	19,000000000000000	17,000000000000000	1,150452000000000
	21	83,000000000000000	60,000000000000000	1,426322000000000
	22	103,500000000000000	68,500000000000000	1,485714000000000
	23	93,000000000000000	75,500000000000000	1,218985000000000
	24	48,000000000000000	34,500000000000000	1,317143000000000
	25	100,500000000000000	77,000000000000000	1,314478000000000
	26	154,500000000000000	113,000000000000000	1,413049000000000
	28	78,000000000000000	58,000000000000000	1,433333000000000
	29	32,500000000000000	26,500000000000000	1,282857000000000
	30	25,000000000000000	17,000000000000000	1,565714000000000
	31	42,500000000000000	33,000000000000000	1,250193000000000
	32	25,000000000000000	21,500000000000000	1,161957000000000
	33	31,500000000000000	29,000000000000000	1,146298000000000
	34	115,000000000000000	76,500000000000000	1,485676000000000
	35	100,500000000000000	74,000000000000000	1,357721000000000
	36	39,000000000000000	29,000000000000000	1,245690000000000
	37	144,500000000000000	105,000000000000000	1,365469000000000
	38	38,000000000000000	28,500000000000000	1,339080000000000
	39	47,500000000000000	34,000000000000000	1,209324000000000
	40	205,500000000000000	147,000000000000000	1,366600000000000
	41	21,000000000000000	14,500000000000000	1,229021000000000
	42	61,500000000000000	43,000000000000000	1,418980000000000
	44	123,000000000000000	94,000000000000000	1,369481000000000
	45	59,500000000000000	45,000000000000000	1,285434000000000
	47	73,000000000000000	48,000000000000000	1,440404000000000
	49	62,000000000000000	40,500000000000000	1,428409000000000
	50	53,000000000000000	43,500000000000000	1,212444000000000
	51	8,000000000000000	7,000000000000000	1,266667000000000
	52	41,500000000000000	31,000000000000000	1,228448000000000
	54	35,500000000000000	27,000000000000000	1,395299000000000
	56	116,000000000000000	85,000000000000000	1,385968000000000
	57	229,000000000000000	179,500000000000000	1,295510000000000
	58	73,000000000000000	55,000000000000000	1,315972000000000
	59	191,500000000000000	127,500000000000000	1,419746000000000
	60	81,500000000000000	58,500000000000000	1,392314000000000
	62	99,500000000000000	78,000000000000000	1,296703000000000
	63	51,000000000000000	40,000000000000000	1,295833000000000
	64	45,000000000000000	28,500000000000000	1,500000000000000
	65	97,000000000000000	69,500000000000000	1,424812000000000
	66	102,500000000000000	80,500000000000000	1,274691000000000
	67	89,500000000000000	65,000000000000000	1,398649000000000
	68	151,500000000000000	107,000000000000000	1,482027000000000
	69	71,000000000000000	52,500000000000000	1,352504000000000
	70	38,000000000000000	28,000000000000000	1,301802000000000
	71	66,000000000000000	43,000000000000000	1,434966000000000
	72	147,000000000000000	102,500000000000000	1,458201000000000
	73	118,500000000000000	96,500000000000000	1,260338000000000
	74	90,000000000000000	69,000000000000000	1,240868000000000
	75	99,500000000000000	75,500000000000000	1,274400000000000
	76	71,500000000000000	48,500000000000000	1,449211000000000
	77	67,000000000000000	46,500000000000000	1,369318000000000
	78	49,000000000000000	33,500000000000000	1,325758000000000
	79	92,000000000000000	62,000000000000000	1,438889000000000
	80	80,000000000000000	58,000000000000000	1,358989000000000
	81	58,500000000000000	43,500000000000000	1,521986000000000
	82	10,500000000000000	7,500000000000000	1,319444000000000
	83	44,000000000000000	33,500000000000000	1,312805000000000
	84	82,000000000000000	64,500000000000000	1,274123000000000
	85	88,000000000000000	64,000000000000000	1,403705000000000
	86	156,000000000000000	102,000000000000000	1,474471000000000
	88	83,500000000000000	58,500000000000000	1,399131000000000
	91	79,000000000000000	55,000000000000000	1,464286000000000
	92	77,500000000000000	48,500000000000000	1,434375000000000
	93	91,000000000000000	66,500000000000000	1,329374000000000
	95	114,500000000000000	84,000000000000000	1,310019000000000
	96	111,000000000000000	77,000000000000000	1,416193000000000
	97	43,500000000000000	36,500000000000000	1,183494000000000
	100	65,000000000000000	45,000000000000000	1,455196000000000
	102	11,000000000000000	7,000000000000000	1,690476000000000
	103	87,000000000000000	69,000000000000000	1,218608000000000
	104	44,000000000000000	32,000000000000000	1,307143000000000
	106	91,500000000000000	68,000000000000000	1,379310000000000
	107	32,500000000000000	22,500000000000000	1,363971000000000
	108	39,500000000000000	28,500000000000000	1,496396000000000
	109	26,000000000000000	19,000000000000000	1,289916000000000
	110	53,500000000000000	36,000000000000000	1,377204000000000
	111	52,000000000000000	41,000000000000000	1,311111000000000
	113	61,000000000000000	44,000000000000000	1,373188000000000
	115	80,500000000000000	59,000000000000000	1,342723000000000
	116	116,500000000000000	75,500000000000000	1,566184000000000
	117	84,000000000000000	64,500000000000000	1,339849000000000
	118	153,000000000000000	109,500000000000000	1,449869000000000
	119	25,500000000000000	20,000000000000000	1,286290000000000
	121	69,500000000000000	49,000000000000000	1,335150000000000
	122	14,000000000000000	10,000000000000000	1,500000000000000
	123	95,500000000000000	70,500000000000000	1,337981000000000
	124	19,500000000000000	15,500000000000000	1,309524000000000
	125	22,000000000000000	18,500000000000000	1,519231000000000
	126	21,500000000000000	17,000000000000000	1,233696000000000
	127	41,000000000000000	25,000000000000000	1,581140000000000
	128	39,000000000000000	26,000000000000000	1,357843000000000
	130	38,500000000000000	26,000000000000000	1,500000000000000
	132	78,500000000000000	54,000000000000000	1,422129000000000
	133	67,500000000000000	42,500000000000000	1,493590000000000
	134	95,500000000000000	67,000000000000000	1,462778000000000
	136	116,000000000000000	75,000000000000000	1,498039000000000
	137	110,000000000000000	80,500000000000000	1,333522000000000
	138	22,000000000000000	16,500000000000000	1,234432000000000
	139	14,000000000000000	11,000000000000000	1,333333000000000
	140	51,500000000000000	36,000000000000000	1,425731000000000
	141	14,500000000000000	12,000000000000000	1,213235000000000
	142	15,500000000000000	13,500000000000000	1,133333000000000
	143	7,000000000000000	5,000000000000000	1,342857000000000
	144	11,000000000000000	8,000000000000000	1,300000000000000
	145	5,000000000000000	3,000000000000000	1,285714000000000
	146	75,500000000000000	54,000000000000000	1,396572000000000
	147	30,000000000000000	19,000000000000000	1,613248000000000
	148	22,500000000000000	17,500000000000000	1,277494000000000
	149	18,500000000000000	14,000000000000000	1,261364000000000
	150	30,500000000000000	19,500000000000000	1,513158000000000
	151	24,500000000000000	19,000000000000000	1,322917000000000
	153	45,500000000000000	34,500000000000000	1,371281000000000
	154	20,000000000000000	15,500000000000000	1,290210000000000
	155	21,000000000000000	14,000000000000000	1,422619000000000
	156	65,000000000000000	50,000000000000000	1,326241000000000
	157	32,500000000000000	26,500000000000000	1,254032000000000
	159	29,500000000000000	24,000000000000000	1,208696000000000
	160	47,500000000000000	33,500000000000000	1,308424000000000
	161	20,000000000000000	16,500000000000000	1,222222000000000
	162	61,000000000000000	40,000000000000000	1,439286000000000
	163	17,000000000000000	10,000000000000000	1,514286000000000
	165	11,000000000000000	6,500000000000000	1,422619000000000
	166	14,000000000000000	11,500000000000000	1,142157000000000
	167	4,000000000000000	3,500000000000000	1,250000000000000
	168	10,000000000000000	7,500000000000000	1,150000000000000
	169	72,500000000000000	52,500000000000000	1,418073000000000
	172	28,000000000000000	20,000000000000000	1,414286000000000
	173	17,000000000000000	9,000000000000000	1,738889000000000
	174	12,000000000000000	8,000000000000000	1,454545000000000
	177	3,000000000000000	2,000000000000000	1,500000000000000
	178	1,000000000000000	1,000000000000000	1,000000000000000
	179	1,000000000000000	1,000000000000000	1,000000000000000
	180	5,000000000000000	3,000000000000000	1,250000000000000
	181	97,000000000000000	74,000000000000000	1,335897000000000
	182	102,000000000000000	68,500000000000000	1,449744000000000
	183	123,500000000000000	92,000000000000000	1,357519000000000
	184	9,000000000000000	6,500000000000000	1,300000000000000
	185	5,000000000000000	2,000000000000000	1,250000000000000
	186	27,500000000000000	18,500000000000000	1,472136000000000
	187	24,500000000000000	18,500000000000000	1,318182000000000
	188	29,000000000000000	21,500000000000000	1,359091000000000
	189	22,500000000000000	18,000000000000000	1,187500000000000
	190	90,000000000000000	60,500000000000000	1,436652000000000
	191	31,500000000000000	21,000000000000000	1,510870000000000
	192	51,500000000000000	35,000000000000000	1,433798000000000
	193	30,000000000000000	22,000000000000000	1,500000000000000
	194	39,000000000000000	30,500000000000000	1,278495000000000
	196	53,500000000000000	37,000000000000000	1,371761000000000
	197	38,000000000000000	22,000000000000000	1,687500000000000
	199	5,000000000000000	3,500000000000000	1,500000000000000
	200	20,500000000000000	14,500000000000000	1,444444000000000
	203	25,500000000000000	17,000000000000000	1,500000000000000
	204	13,500000000000000	10,500000000000000	1,303846000000000
	205	21,000000000000000	16,000000000000000	1,277778000000000
	206	8,500000000000000	6,500000000000000	1,296703000000000
	207	10,000000000000000	6,000000000000000	1,500000000000000
	210	16,500000000000000	11,000000000000000	1,375000000000000
	211	6,500000000000000	4,500000000000000	1,333333000000000
	216	3,000000000000000	2,000000000000000	1,250000000000000
	246	56,000000000000000	36,000000000000000	1,515625000000000
	247	17,500000000000000	10,000000000000000	1,569231000000000
	248	8,000000000000000	6,000000000000000	1,444444000000000
	249	6,000000000000000	5,000000000000000	1,200000000000000
	250	4,500000000000000	4,000000000000000	1,125000000000000
	251	9,000000000000000	6,000000000000000	1,196429000000000
	252	9,000000000000000	5,500000000000000	1,487500000000000
	253	15,000000000000000	8,500000000000000	1,569231000000000
	254	20,000000000000000	12,500000000000000	1,553977000000000
	256	20,000000000000000	14,500000000000000	1,418750000000000
	257	8,000000000000000	5,000000000000000	1,500000000000000
	260	19,000000000000000	14,000000000000000	1,514706000000000
	261	2,000000000000000	2,000000000000000	1,428571000000000
	265	2,000000000000000	1,500000000000000	1,000000000000000
	266	4,000000000000000	3,500000000000000	1,125000000000000
	267	3,000000000000000	2,000000000000000	1,291667000000000
	268	5,000000000000000	4,000000000000000	1,250000000000000
	269	14,000000000000000	9,500000000000000	1,472222000000000
	270	9,500000000000000	7,000000000000000	1,325000000000000
	273	8,500000000000000	7,000000000000000	1,257576000000000
	328	18,500000000000000	14,500000000000000	1,333333000000000
	330	9,000000000000000	7,500000000000000	1,225000000000000
	331	45,500000000000000	31,000000000000000	1,481908000000000
	332	21,000000000000000	15,500000000000000	1,405882000000000
	333	12,000000000000000	7,000000000000000	1,500000000000000
	361	22,000000000000000	12,000000000000000	1,666667000000000
	364	12,000000000000000	7,500000000000000	1,416667000000000
	382	14,500000000000000	10,500000000000000	1,258333000000000
	384	26,000000000000000	22,000000000000000	1,345238000000000
	385	42,500000000000000	33,500000000000000	1,289916000000000
	386	20,000000000000000	14,000000000000000	1,520833000000000
	390	45,000000000000000	27,000000000000000	1,525988000000000
	391	10,000000000000000	6,500000000000000	1,320513000000000
	392	16,500000000000000	10,000000000000000	1,500000000000000
	396	1,000000000000000	1,000000000000000	1,000000000000000
	409	17,000000000000000	14,000000000000000	1,263889000000000
	420	15,000000000000000	10,500000000000000	1,516667000000000
	424	29,000000000000000	18,500000000000000	1,354167000000000
	446	18,000000000000000	13,000000000000000	1,440972000000000
	456	7,000000000000000	5,000000000000000	1,464286000000000
	457	13,000000000000000	9,000000000000000	1,431818000000000
	459	55,000000000000000	42,000000000000000	1,284091000000000
	460	14,000000000000000	12,000000000000000	1,275000000000000
	916	12,500000000000000	9,500000000000000	1,083333000000000
	933	144,500000000000000	109,000000000000000	1,353307000000000
	954	41,000000000000000	28,000000000000000	1,475806000000000
	955	4,000000000000000	4,000000000000000	1,000000000000000
	957	36,000000000000000	32,000000000000000	1,102431000000000
	994	43,000000000000000	31,000000000000000	1,295161000000000
	9109	12,500000000000000	8,500000000000000	1,160256000000000
	29999	1,000000000000000	1,000000000000000	1,000000000000000
