# Supplementary material for: Expanding Bicycle-Sharing Systems: Lessons Learnt from an Analysis of Usage
Source: PLoS One. 2016 Dec 15;11(12):e0168604. doi: 10.1371/journal.pone.0168604 (PMC5158202; doi:10.1371/journal.pone.0168604)
Supplement: S1 File — (ZIP) [file pone.0168604.s002.zip › Data/Station_dailydemand_SU13_Weekend_2013vs2014.txt]

OID_	bsid	Demand/Day	Users/Day	DemandperUserperDay
	1	82,500000000000000	59,500000000000000	1,392851000000000
	2	57,000000000000000	40,000000000000000	1,366071000000000
	3	66,500000000000000	43,000000000000000	1,526478000000000
	4	78,500000000000000	57,500000000000000	1,381966000000000
	5	56,500000000000000	45,500000000000000	1,325630000000000
	6	107,000000000000000	74,000000000000000	1,387500000000000
	7	80,000000000000000	55,000000000000000	1,439744000000000
	8	103,000000000000000	74,000000000000000	1,445752000000000
	9	47,000000000000000	37,000000000000000	1,295635000000000
	11	369,000000000000000	263,000000000000000	1,420720000000000
	12	73,500000000000000	57,500000000000000	1,347518000000000
	14	92,000000000000000	57,000000000000000	1,559468000000000
	15	65,000000000000000	44,000000000000000	1,511364000000000
	16	43,500000000000000	33,000000000000000	1,295797000000000
	17	8,500000000000000	7,000000000000000	1,194444000000000
	18	93,000000000000000	63,500000000000000	1,403773000000000
	19	17,500000000000000	13,000000000000000	1,207143000000000
	21	116,000000000000000	78,000000000000000	1,477583000000000
	22	121,000000000000000	78,000000000000000	1,496914000000000
	23	99,500000000000000	88,500000000000000	1,149212000000000
	24	59,500000000000000	43,000000000000000	1,368022000000000
	25	103,500000000000000	77,000000000000000	1,341071000000000
	26	191,500000000000000	135,000000000000000	1,426097000000000
	28	87,000000000000000	60,000000000000000	1,456993000000000
	29	38,000000000000000	28,000000000000000	1,401786000000000
	30	24,000000000000000	14,500000000000000	1,612500000000000
	31	91,500000000000000	59,500000000000000	1,434361000000000
	32	29,000000000000000	26,000000000000000	1,212860000000000
	33	51,000000000000000	44,000000000000000	1,209509000000000
	34	144,500000000000000	96,500000000000000	1,486057000000000
	35	109,000000000000000	81,000000000000000	1,357143000000000
	36	55,000000000000000	41,500000000000000	1,356446000000000
	37	180,000000000000000	133,000000000000000	1,367624000000000
	38	47,000000000000000	34,500000000000000	1,427083000000000
	39	65,500000000000000	51,000000000000000	1,281323000000000
	40	265,000000000000000	179,500000000000000	1,443094000000000
	41	27,500000000000000	20,500000000000000	1,218166000000000
	42	73,000000000000000	51,000000000000000	1,429769000000000
	44	166,000000000000000	120,000000000000000	1,445345000000000
	45	74,000000000000000	56,000000000000000	1,278571000000000
	47	72,500000000000000	53,000000000000000	1,346667000000000
	49	63,000000000000000	42,000000000000000	1,436905000000000
	50	69,000000000000000	52,500000000000000	1,295995000000000
	51	12,000000000000000	9,500000000000000	1,261111000000000
	52	50,000000000000000	36,000000000000000	1,291149000000000
	54	40,500000000000000	30,500000000000000	1,387597000000000
	56	146,500000000000000	105,500000000000000	1,434680000000000
	57	279,500000000000000	211,500000000000000	1,308601000000000
	58	89,500000000000000	68,000000000000000	1,287010000000000
	59	231,500000000000000	162,500000000000000	1,414876000000000
	60	116,500000000000000	80,000000000000000	1,436787000000000
	62	117,500000000000000	87,000000000000000	1,340667000000000
	63	67,500000000000000	48,000000000000000	1,350877000000000
	64	59,000000000000000	38,500000000000000	1,535714000000000
	65	99,000000000000000	73,500000000000000	1,318537000000000
	66	117,000000000000000	92,500000000000000	1,263314000000000
	67	109,500000000000000	79,000000000000000	1,365894000000000
	68	176,000000000000000	120,000000000000000	1,491330000000000
	69	90,500000000000000	65,000000000000000	1,394805000000000
	70	44,000000000000000	30,000000000000000	1,336879000000000
	71	95,500000000000000	64,000000000000000	1,558462000000000
	72	176,500000000000000	122,500000000000000	1,444855000000000
	73	163,000000000000000	127,000000000000000	1,311821000000000
	74	106,500000000000000	84,000000000000000	1,272827000000000
	75	112,000000000000000	87,500000000000000	1,314134000000000
	76	90,500000000000000	64,000000000000000	1,424878000000000
	77	69,000000000000000	49,000000000000000	1,375185000000000
	78	47,500000000000000	37,000000000000000	1,316667000000000
	79	116,000000000000000	80,500000000000000	1,402005000000000
	80	106,000000000000000	74,500000000000000	1,384146000000000
	81	71,000000000000000	48,500000000000000	1,463555000000000
	82	15,500000000000000	10,500000000000000	1,463203000000000
	83	57,500000000000000	42,000000000000000	1,388151000000000
	84	113,000000000000000	87,000000000000000	1,352222000000000
	85	135,500000000000000	88,000000000000000	1,450845000000000
	86	193,500000000000000	132,500000000000000	1,466039000000000
	88	100,000000000000000	73,500000000000000	1,379281000000000
	91	86,500000000000000	57,500000000000000	1,453976000000000
	92	91,000000000000000	58,000000000000000	1,424242000000000
	93	123,500000000000000	82,000000000000000	1,385557000000000
	95	137,000000000000000	103,500000000000000	1,310989000000000
	96	125,000000000000000	89,000000000000000	1,428904000000000
	97	66,000000000000000	54,500000000000000	1,210916000000000
	100	72,000000000000000	51,500000000000000	1,437169000000000
	102	11,500000000000000	8,000000000000000	1,387500000000000
	103	112,500000000000000	86,000000000000000	1,297724000000000
	104	57,000000000000000	41,500000000000000	1,332302000000000
	106	131,500000000000000	93,000000000000000	1,442256000000000
	107	42,000000000000000	28,500000000000000	1,420455000000000
	108	38,500000000000000	29,500000000000000	1,369318000000000
	109	29,500000000000000	20,000000000000000	1,219697000000000
	110	63,500000000000000	38,500000000000000	1,466667000000000
	111	55,000000000000000	39,500000000000000	1,333929000000000
	113	71,000000000000000	50,000000000000000	1,455033000000000
	115	101,500000000000000	69,000000000000000	1,429060000000000
	116	124,500000000000000	79,500000000000000	1,556856000000000
	117	97,500000000000000	74,000000000000000	1,381618000000000
	118	161,500000000000000	115,000000000000000	1,421162000000000
	119	51,500000000000000	36,500000000000000	1,428105000000000
	121	95,500000000000000	67,500000000000000	1,434864000000000
	122	20,500000000000000	13,500000000000000	1,428571000000000
	123	110,500000000000000	85,500000000000000	1,339628000000000
	124	54,500000000000000	34,000000000000000	1,481998000000000
	125	59,000000000000000	36,500000000000000	1,551304000000000
	126	30,500000000000000	22,000000000000000	1,281746000000000
	127	53,000000000000000	36,000000000000000	1,531746000000000
	128	64,500000000000000	45,000000000000000	1,363161000000000
	130	47,500000000000000	30,500000000000000	1,458059000000000
	132	107,500000000000000	71,000000000000000	1,471321000000000
	133	93,500000000000000	59,500000000000000	1,572948000000000
	134	124,500000000000000	85,500000000000000	1,491377000000000
	136	139,500000000000000	93,500000000000000	1,514586000000000
	137	139,500000000000000	103,000000000000000	1,384725000000000
	138	27,000000000000000	20,000000000000000	1,295031000000000
	139	14,000000000000000	10,500000000000000	1,224747000000000
	140	62,500000000000000	46,500000000000000	1,366667000000000
	141	20,500000000000000	14,000000000000000	1,375000000000000
	142	15,500000000000000	14,500000000000000	1,278409000000000
	143	12,000000000000000	8,000000000000000	1,286364000000000
	144	20,000000000000000	14,000000000000000	1,333333000000000
	145	4,000000000000000	4,000000000000000	1,000000000000000
	146	106,500000000000000	75,500000000000000	1,437006000000000
	147	51,500000000000000	30,000000000000000	1,661039000000000
	148	35,500000000000000	27,000000000000000	1,333333000000000
	149	21,000000000000000	16,000000000000000	1,299107000000000
	150	33,000000000000000	21,500000000000000	1,571429000000000
	151	32,000000000000000	22,500000000000000	1,330309000000000
	153	57,000000000000000	42,000000000000000	1,353158000000000
	154	33,500000000000000	27,000000000000000	1,254630000000000
	155	34,000000000000000	23,500000000000000	1,435606000000000
	156	93,500000000000000	68,500000000000000	1,348485000000000
	157	50,500000000000000	38,500000000000000	1,257907000000000
	159	39,500000000000000	30,000000000000000	1,281061000000000
	160	64,500000000000000	46,000000000000000	1,324059000000000
	161	23,000000000000000	19,000000000000000	1,314674000000000
	162	81,000000000000000	57,000000000000000	1,449495000000000
	163	17,000000000000000	11,000000000000000	1,398496000000000
	165	26,000000000000000	17,000000000000000	1,552632000000000
	166	14,000000000000000	12,000000000000000	1,139423000000000
	167	8,500000000000000	5,500000000000000	1,333333000000000
	168	18,500000000000000	15,000000000000000	1,250000000000000
	169	84,000000000000000	54,500000000000000	1,505016000000000
	172	35,500000000000000	24,000000000000000	1,379808000000000
	173	17,500000000000000	11,500000000000000	1,522727000000000
	174	15,000000000000000	10,500000000000000	1,464286000000000
	177	9,000000000000000	5,000000000000000	1,487500000000000
	178	2,000000000000000	1,000000000000000	2,000000000000000
	179	3,500000000000000	2,000000000000000	1,416667000000000
	180	6,000000000000000	4,000000000000000	1,500000000000000
	181	133,000000000000000	95,500000000000000	1,393485000000000
	182	112,500000000000000	81,500000000000000	1,468662000000000
	183	159,000000000000000	117,000000000000000	1,370833000000000
	184	12,500000000000000	8,500000000000000	1,258333000000000
	185	5,500000000000000	3,500000000000000	1,533333000000000
	186	43,000000000000000	24,500000000000000	1,719212000000000
	187	36,000000000000000	24,000000000000000	1,500000000000000
	188	35,000000000000000	23,500000000000000	1,451389000000000
	189	27,500000000000000	24,000000000000000	1,203297000000000
	190	106,500000000000000	72,000000000000000	1,418625000000000
	191	37,500000000000000	23,500000000000000	1,623118000000000
	192	70,000000000000000	42,500000000000000	1,488238000000000
	193	38,000000000000000	24,500000000000000	1,588542000000000
	194	58,500000000000000	44,500000000000000	1,329464000000000
	196	75,000000000000000	51,500000000000000	1,386739000000000
	197	44,000000000000000	24,000000000000000	1,749351000000000
	199	7,500000000000000	4,500000000000000	1,690476000000000
	200	29,500000000000000	19,000000000000000	1,436842000000000
	203	41,500000000000000	22,500000000000000	1,743421000000000
	204	18,000000000000000	13,000000000000000	1,354167000000000
	205	35,000000000000000	27,000000000000000	1,332512000000000
	206	14,000000000000000	10,000000000000000	1,472222000000000
	207	10,500000000000000	6,500000000000000	1,458333000000000
	210	24,000000000000000	19,500000000000000	1,353571000000000
	211	15,000000000000000	10,500000000000000	1,522727000000000
	216	10,500000000000000	6,000000000000000	1,633333000000000
	246	66,000000000000000	41,500000000000000	1,477273000000000
	247	15,500000000000000	11,500000000000000	1,360390000000000
	248	8,000000000000000	5,000000000000000	1,450000000000000
	249	6,000000000000000	4,500000000000000	1,171429000000000
	250	3,000000000000000	2,000000000000000	1,250000000000000
	251	8,500000000000000	6,500000000000000	1,242857000000000
	252	7,000000000000000	5,000000000000000	1,400000000000000
	253	21,000000000000000	12,000000000000000	1,944712000000000
	254	24,500000000000000	17,000000000000000	1,452381000000000
	256	16,500000000000000	13,000000000000000	1,302174000000000
	257	4,000000000000000	3,000000000000000	1,333333000000000
	260	32,500000000000000	23,500000000000000	1,478175000000000
	261	6,000000000000000	4,000000000000000	1,500000000000000
	265	5,000000000000000	4,000000000000000	1,200000000000000
	266	12,000000000000000	8,500000000000000	1,292857000000000
	267	10,000000000000000	7,000000000000000	1,414286000000000
	268	13,500000000000000	10,000000000000000	1,261364000000000
	269	16,500000000000000	11,000000000000000	1,411058000000000
	270	21,000000000000000	14,500000000000000	1,372294000000000
	273	14,000000000000000	12,000000000000000	1,406593000000000
	328	19,000000000000000	15,000000000000000	1,244048000000000
	330	18,000000000000000	14,000000000000000	1,414530000000000
	331	41,000000000000000	25,500000000000000	1,523158000000000
	332	19,000000000000000	13,500000000000000	1,418831000000000
	333	14,000000000000000	7,500000000000000	1,633333000000000
	361	22,000000000000000	14,500000000000000	1,593750000000000
	364	15,000000000000000	11,000000000000000	1,450000000000000
	382	12,500000000000000	11,000000000000000	1,208333000000000
	384	31,000000000000000	23,500000000000000	1,270255000000000
	385	56,000000000000000	44,000000000000000	1,257053000000000
	386	29,000000000000000	20,000000000000000	1,489130000000000
	390	81,000000000000000	52,000000000000000	1,660417000000000
	391	23,000000000000000	14,500000000000000	1,425214000000000
	392	17,000000000000000	13,000000000000000	1,466667000000000
	396	3,000000000000000	2,000000000000000	1,333333000000000
	409	37,500000000000000	25,000000000000000	1,385101000000000
	420	24,000000000000000	16,500000000000000	1,336466000000000
	424	40,000000000000000	26,500000000000000	1,500000000000000
	446	32,000000000000000	20,500000000000000	1,530000000000000
	456	15,500000000000000	9,500000000000000	1,478992000000000
	457	16,500000000000000	10,000000000000000	1,590062000000000
	459	70,500000000000000	53,500000000000000	1,284272000000000
	460	16,500000000000000	13,500000000000000	1,366071000000000
	916	12,500000000000000	12,000000000000000	1,041667000000000
	933	189,000000000000000	141,000000000000000	1,355197000000000
	954	38,500000000000000	28,500000000000000	1,359009000000000
	955	4,000000000000000	4,000000000000000	1,000000000000000
	957	49,500000000000000	45,000000000000000	1,129136000000000
	994	48,500000000000000	36,000000000000000	1,280968000000000
