# Supplementary material for: Expanding Bicycle-Sharing Systems: Lessons Learnt from an Analysis of Usage
Source: PLoS One. 2016 Dec 15;11(12):e0168604. doi: 10.1371/journal.pone.0168604 (PMC5158202; doi:10.1371/journal.pone.0168604)
Supplement: S1 File — (ZIP) [file pone.0168604.s002.zip › Data/Station_dailydemand_SU14_Weekday_2013vs2014.txt]

OID_	bsid	Demand/Day	Users/Day	DemandperUserperDay
	1	57,000000000000000	42,000000000000000	1,342857000000000	-0,208333333333000
	2	48,000000000000000	39,000000000000000	1,288889000000000	-0,351351351351000
	3	52,000000000000000	38,000000000000000	1,404762000000000	-0,200000000000000
	4	76,000000000000000	58,000000000000000	1,340426000000000	-0,262135922330000
	5	90,000000000000000	67,000000000000000	1,342857000000000	-0,189189189189000
	6	108,000000000000000	79,000000000000000	1,306818000000000	-0,303225806452000
	7	63,000000000000000	48,000000000000000	1,280702000000000	-0,300000000000000
	8	112,000000000000000	79,000000000000000	1,444444000000000	-0,387978142077000
	9	39,000000000000000	30,000000000000000	1,272727000000000	-0,426470588235000
	11	255,000000000000000	188,000000000000000	1,353659000000000	-0,335937500000000
	12	116,000000000000000	82,000000000000000	1,384615000000000	-0,309523809524000
	14	50,000000000000000	35,000000000000000	1,400000000000000	-0,206349206349000
	15	60,000000000000000	45,000000000000000	1,333333000000000	-0,154929577465000
	16	54,000000000000000	41,000000000000000	1,350000000000000	-0,239436619718000
	17	17,000000000000000	15,000000000000000	1,142857000000000	0,307692307692000
	18	73,000000000000000	52,000000000000000	1,327273000000000	-0,284313725490000
	19	28,000000000000000	21,000000000000000	1,350000000000000	-0,034482758620700
	21	94,000000000000000	68,000000000000000	1,421053000000000	-0,333333333333000
	22	88,000000000000000	62,000000000000000	1,433962000000000	-0,366906474820000
	23	79,000000000000000	73,000000000000000	1,132353000000000	-0,382812500000000
	24	58,000000000000000	42,000000000000000	1,326923000000000	-0,275000000000000
	25	112,000000000000000	87,000000000000000	1,257732000000000	-0,118110236220000
	26	152,000000000000000	111,000000000000000	1,342593000000000	-0,254901960784000
	28	139,000000000000000	93,000000000000000	1,473118000000000	-0,191860465116000
	29	62,000000000000000	46,000000000000000	1,414634000000000	-0,046153846153800
	30	21,000000000000000	15,000000000000000	1,333333000000000	-0,275862068966000
	31	83,000000000000000	57,000000000000000	1,428571000000000	-0,201923076923000
	32	33,000000000000000	30,000000000000000	1,121212000000000	-0,282608695652000
	33	94,000000000000000	77,000000000000000	1,256098000000000	-0,271317829457000
	34	145,000000000000000	97,000000000000000	1,480000000000000	-0,285714285714000
	35	75,000000000000000	59,000000000000000	1,219512000000000	-0,358974358974000
	36	84,000000000000000	64,000000000000000	1,360656000000000	-0,243243243243000
	37	179,000000000000000	145,000000000000000	1,287770000000000	-0,316793893130000
	38	92,000000000000000	55,000000000000000	1,607843000000000	-0,089108910891100
	39	79,000000000000000	58,000000000000000	1,362069000000000	-0,247619047619000
	40	264,000000000000000	192,000000000000000	1,347594000000000	-0,185185185185000
	41	29,000000000000000	24,000000000000000	1,227273000000000	-0,452830188679000
	42	84,000000000000000	59,000000000000000	1,392857000000000	-0,353846153846000
	44	133,000000000000000	97,000000000000000	1,333333000000000	-0,389908256881000
	45	42,000000000000000	37,000000000000000	1,200000000000000	-0,454545454545000
	47	53,000000000000000	40,000000000000000	1,342857000000000	-0,311688311688000
	49	78,000000000000000	52,000000000000000	1,523810000000000	-0,025000000000000
	50	47,000000000000000	37,000000000000000	1,250000000000000	-0,078431372549000
	51	13,000000000000000	10,000000000000000	1,461538000000000	-0,350000000000000
	52	41,000000000000000	31,000000000000000	1,285714000000000	-0,293103448276000
	54	9,000000000000000	6,000000000000000	1,400000000000000	-0,470588235294000
	56	125,000000000000000	85,000000000000000	1,391753000000000	-0,107142857143000
	57	185,000000000000000	148,000000000000000	1,291667000000000	-0,299242424242000
	58	82,000000000000000	62,000000000000000	1,301887000000000	-0,136842105263000
	59	220,000000000000000	156,000000000000000	1,412903000000000	-0,290322580645000
	60	86,000000000000000	65,000000000000000	1,303030000000000	-0,283333333333000
	62	96,000000000000000	75,000000000000000	1,259740000000000	-0,425149700599000
	63	57,000000000000000	41,000000000000000	1,333333000000000	-0,197183098592000
	64	49,000000000000000	36,000000000000000	1,413043000000000	-0,109090909091000
	65	88,000000000000000	66,000000000000000	1,256757000000000	-0,192660550459000
	66	126,000000000000000	101,000000000000000	1,278261000000000	-0,288135593220000
	67	81,000000000000000	62,000000000000000	1,317460000000000	-0,319327731092000
	68	131,000000000000000	95,000000000000000	1,351648000000000	-0,247126436782000
	69	96,000000000000000	67,000000000000000	1,406250000000000	-0,278195488722000
	70	63,000000000000000	46,000000000000000	1,369565000000000	-0,258823529412000
	71	78,000000000000000	52,000000000000000	1,480769000000000	-0,333333333333000
	72	156,000000000000000	113,000000000000000	1,415385000000000	-0,223880597015000
	73	194,000000000000000	150,000000000000000	1,320000000000000	-0,242187500000000
	74	119,000000000000000	90,000000000000000	1,326087000000000	-0,190476190476000
	75	86,000000000000000	68,000000000000000	1,250000000000000	-0,328125000000000
	76	72,000000000000000	55,000000000000000	1,333333000000000	-0,414634146341000
	77	67,000000000000000	48,000000000000000	1,382979000000000	-0,192771084337000
	78	42,000000000000000	35,000000000000000	1,220000000000000	-0,300000000000000
	79	116,000000000000000	85,000000000000000	1,384615000000000	-0,372972972973000
	80	60,000000000000000	45,000000000000000	1,348837000000000	-0,318181818182000
	81	58,000000000000000	45,000000000000000	1,315789000000000	-0,275000000000000
	82	28,000000000000000	21,000000000000000	1,388889000000000	-0,300000000000000
	83	54,000000000000000	42,000000000000000	1,317073000000000	-0,307692307692000
	84	97,000000000000000	77,000000000000000	1,252747000000000	-0,248062015504000
	85	103,000000000000000	72,000000000000000	1,420290000000000	-0,248175182482000
	86	133,000000000000000	100,000000000000000	1,406780000000000	-0,310880829016000
	88	119,000000000000000	79,000000000000000	1,489796000000000	-0,304093567251000
	91	88,000000000000000	59,000000000000000	1,465517000000000	-0,128712871287000
	92	98,000000000000000	70,000000000000000	1,432432000000000	-0,132743362832000
	93	109,000000000000000	82,000000000000000	1,344828000000000	-0,091666666666700
	95	127,000000000000000	93,000000000000000	1,344086000000000	-0,052238805970100
	96	114,000000000000000	80,000000000000000	1,419753000000000	-0,283018867925000
	97	62,000000000000000	53,000000000000000	1,153846000000000	-0,287356321839000
	100	66,000000000000000	48,000000000000000	1,380952000000000	-0,142857142857000
	102	25,000000000000000	20,000000000000000	1,192308000000000	0,785714285714000
	103	39,000000000000000	34,000000000000000	1,135135000000000	-0,736486486486000
	104	80,000000000000000	56,000000000000000	1,403509000000000	0,600000000000000
	106	87,000000000000000	66,000000000000000	1,320755000000000	-0,194444444444000
	107	65,000000000000000	41,000000000000000	1,439024000000000	0,382978723404000
	108	43,000000000000000	34,000000000000000	1,269231000000000	-0,348484848485000
	109	7,000000000000000	5,000000000000000	1,090909000000000	-0,815789473684000
	110	49,000000000000000	41,000000000000000	1,222222000000000	-0,196721311475000
	111	51,000000000000000	44,000000000000000	1,190476000000000	-0,310810810811000
	113	76,000000000000000	53,000000000000000	1,431818000000000	-0,146067415730000
	115	79,000000000000000	55,000000000000000	1,342857000000000	-0,217821782178000
	116	90,000000000000000	56,000000000000000	1,492308000000000	-0,210526315789000
	117	74,000000000000000	56,000000000000000	1,271186000000000	-0,393442622951000
	118	132,000000000000000	89,000000000000000	1,431818000000000	-0,232558139535000
	119	54,000000000000000	37,000000000000000	1,459459000000000	-0,156250000000000
	121	78,000000000000000	62,000000000000000	1,264151000000000	-0,338983050847000
	122	11,000000000000000	9,000000000000000	1,375000000000000	-0,352941176471000
	123	95,000000000000000	75,000000000000000	1,287879000000000	-0,321428571429000
	124	59,000000000000000	40,000000000000000	1,487805000000000	-0,157142857143000
	125	62,000000000000000	40,000000000000000	1,510204000000000	-0,138888888889000
	126	46,000000000000000	38,000000000000000	1,269231000000000	-0,021276595744700
	127	73,000000000000000	46,000000000000000	1,586957000000000	0,123076923077000
	128	78,000000000000000	60,000000000000000	1,301587000000000	-0,113636363636000
	130	55,000000000000000	40,000000000000000	1,410256000000000	-0,035087719298200
	132	95,000000000000000	67,000000000000000	1,358209000000000	-0,221311475410000
	133	57,000000000000000	44,000000000000000	1,325581000000000	-0,366666666667000
	134	130,000000000000000	90,000000000000000	1,404494000000000	-0,161290322581000
	136	97,000000000000000	67,000000000000000	1,417910000000000	-0,259541984733000
	137	113,000000000000000	82,000000000000000	1,322222000000000	-0,261437908497000
	138	34,000000000000000	25,000000000000000	1,333333000000000	-0,260869565217000
	139	23,000000000000000	16,000000000000000	1,333333000000000	-0,178571428571000
	140	62,000000000000000	48,000000000000000	1,315789000000000	-0,194805194805000
	141	7,000000000000000	6,000000000000000	1,125000000000000	-0,533333333333000
	142	12,000000000000000	12,000000000000000	1,090909000000000	-0,428571428571000
	143	15,000000000000000	10,000000000000000	1,416667000000000	-0,210526315789000
	144	23,000000000000000	16,000000000000000	1,352941000000000	0,642857142857000
	145	4,000000000000000	3,500000000000000	1,250000000000000	-0,500000000000000
	146	89,000000000000000	66,000000000000000	1,402597000000000	-0,282258064516000
	147	58,000000000000000	40,000000000000000	1,395833000000000	-0,064516129032300
	148	22,000000000000000	17,000000000000000	1,176471000000000	-0,450000000000000
	149	21,000000000000000	17,000000000000000	1,291667000000000	-0,222222222222000
	150	36,000000000000000	23,000000000000000	1,541667000000000	-0,217391304348000
	151	38,000000000000000	27,000000000000000	1,342105000000000	-0,050000000000000
	153	55,000000000000000	42,000000000000000	1,279070000000000	-0,179104477612000
	154	34,000000000000000	29,000000000000000	1,214286000000000	-0,105263157895000
	155	38,000000000000000	25,000000000000000	1,379310000000000	-0,116279069767000
	156	77,000000000000000	61,000000000000000	1,267857000000000	-0,237623762376000
	157	32,000000000000000	27,000000000000000	1,263158000000000	-0,448275862069000
	159	39,000000000000000	29,000000000000000	1,354839000000000	-0,187500000000000
	160	49,000000000000000	33,000000000000000	1,448276000000000	-0,125000000000000
	161	33,000000000000000	27,000000000000000	1,241379000000000	0,137931034483000
	162	78,000000000000000	57,000000000000000	1,393443000000000	-0,123595505618000
	163	22,000000000000000	15,000000000000000	1,562500000000000	0,157894736842000
	165	15,000000000000000	11,000000000000000	1,285714000000000	-0,347826086957000
	166	17,000000000000000	15,000000000000000	1,192308000000000	0,214285714286000
	167	10,000000000000000	8,000000000000000	1,300000000000000	0,000000000000000
	168	19,000000000000000	15,000000000000000	1,266667000000000	0,000000000000000
	169	66,000000000000000	47,000000000000000	1,400000000000000	-0,266666666667000
	172	39,000000000000000	30,000000000000000	1,313725000000000	-0,071428571428600
	173	16,000000000000000	13,000000000000000	1,214286000000000	0,000000000000000
	174	11,000000000000000	8,000000000000000	1,500000000000000	-0,312500000000000
	177	8,000000000000000	4,000000000000000	2,250000000000000	-0,200000000000000
	178	1,500000000000000	1,500000000000000	1,000000000000000	-0,250000000000000
	179	1,000000000000000	1,000000000000000	1,000000000000000	0,000000000000000
	180	7,000000000000000	5,000000000000000	1,333333000000000	0,400000000000000
	181	99,000000000000000	80,000000000000000	1,300000000000000	-0,326530612245000
	182	83,000000000000000	64,000000000000000	1,323944000000000	-0,351562500000000
	183	101,000000000000000	78,000000000000000	1,326087000000000	-0,293706293706000
	184	12,000000000000000	10,000000000000000	1,222222000000000	-0,142857142857000
	185	6,000000000000000	4,000000000000000	1,200000000000000	0,000000000000000
	186	34,000000000000000	22,000000000000000	1,545455000000000	-0,276595744681000
	187	34,000000000000000	23,000000000000000	1,400000000000000	-0,190476190476000
	188	45,000000000000000	32,000000000000000	1,363636000000000	0,022727272727300
	189	34,000000000000000	28,000000000000000	1,214286000000000	-0,190476190476000
	190	86,000000000000000	58,000000000000000	1,423729000000000	-0,203703703704000
	191	38,000000000000000	27,000000000000000	1,344828000000000	-0,050000000000000
	192	64,000000000000000	46,000000000000000	1,437500000000000	-0,219512195122000
	193	44,000000000000000	31,000000000000000	1,454545000000000	-0,063829787234000
	194	87,000000000000000	65,000000000000000	1,321429000000000	-0,112244897959000
	196	52,000000000000000	39,000000000000000	1,315789000000000	-0,350000000000000
	197	23,000000000000000	15,000000000000000	1,684211000000000	-0,080000000000000
	199	6,000000000000000	4,000000000000000	1,333333000000000	-0,142857142857000
	200	20,000000000000000	18,000000000000000	1,166667000000000	-0,310344827586000
	203	26,000000000000000	20,000000000000000	1,360000000000000	-0,434782608696000
	204	25,000000000000000	17,000000000000000	1,523810000000000	-0,038461538461500
	205	38,000000000000000	27,000000000000000	1,303030000000000	0,151515151515000
	206	15,000000000000000	11,000000000000000	1,181818000000000	-0,285714285714000
	207	7,000000000000000	6,000000000000000	1,166667000000000	-0,125000000000000
	209	5,500000000000000	4,500000000000000	1,267857000000000	0,000000000000000
	210	18,000000000000000	13,000000000000000	1,375000000000000	-0,181818181818000
	211	10,000000000000000	7,000000000000000	1,500000000000000	-0,090909090909100
	212	2,000000000000000	2,000000000000000	1,000000000000000	0,000000000000000
	216	7,000000000000000	4,000000000000000	1,666667000000000	-0,363636363636000
	246	60,000000000000000	40,000000000000000	1,500000000000000	-0,259259259259000
	247	12,000000000000000	8,000000000000000	1,428571000000000	-0,200000000000000
	248	10,000000000000000	7,000000000000000	1,250000000000000	0,111111111111000
	249	6,000000000000000	5,000000000000000	1,250000000000000	0,200000000000000
	250	4,000000000000000	4,000000000000000	1,125000000000000	0,333333333333000
	251	4,000000000000000	3,000000000000000	1,250000000000000	-0,428571428571000
	252	2,000000000000000	2,000000000000000	1,000000000000000	-0,500000000000000
	253	35,000000000000000	20,000000000000000	1,777778000000000	0,029411764705900
	254	22,000000000000000	15,000000000000000	1,500000000000000	0,000000000000000
	256	33,000000000000000	20,000000000000000	1,700000000000000	0,000000000000000
	257	5,000000000000000	4,000000000000000	1,166667000000000	-0,285714285714000
	259	5,000000000000000	4,500000000000000	1,000000000000000	0,000000000000000
	260	30,000000000000000	19,000000000000000	1,533333000000000	-0,142857142857000
	261	8,000000000000000	5,000000000000000	1,500000000000000	0,000000000000000
	265	4,000000000000000	2,000000000000000	1,500000000000000	0,000000000000000
	266	4,000000000000000	4,000000000000000	1,000000000000000	-0,636363636364000
	267	4,000000000000000	3,000000000000000	1,000000000000000	-0,428571428571000
	268	7,000000000000000	6,000000000000000	1,166667000000000	-0,500000000000000
	269	14,000000000000000	12,000000000000000	1,250000000000000	-0,440000000000000
	270	9,000000000000000	8,000000000000000	1,272727000000000	-0,625000000000000
	273	27,000000000000000	20,000000000000000	1,333333000000000	-0,250000000000000
	328	20,000000000000000	16,000000000000000	1,263158000000000	-0,333333333333000
	330	13,000000000000000	10,000000000000000	1,375000000000000	-0,551724137931000
	331	44,000000000000000	31,000000000000000	1,441176000000000	-0,102040816327000
	332	31,000000000000000	20,000000000000000	1,500000000000000	-0,088235294117600
	333	13,000000000000000	8,000000000000000	1,555556000000000	-0,235294117647000
	334	3,000000000000000	2,000000000000000	1,500000000000000	0,000000000000000
	361	20,000000000000000	14,000000000000000	1,350000000000000	-0,090909090909100
	362	26,000000000000000	18,000000000000000	1,375000000000000	0,000000000000000
	364	21,000000000000000	14,000000000000000	1,375000000000000	0,235294117647000
	379	2,000000000000000	1,000000000000000	1,000000000000000	0,000000000000000
	380	17,000000000000000	11,000000000000000	1,500000000000000	0,000000000000000
	382	10,000000000000000	8,000000000000000	1,400000000000000	0,000000000000000
	384	40,000000000000000	31,000000000000000	1,323529000000000	-0,047619047619000
	385	68,000000000000000	50,000000000000000	1,363636000000000	0,114754098361000
	386	36,000000000000000	23,000000000000000	1,478261000000000	0,125000000000000
	390	66,000000000000000	46,000000000000000	1,437500000000000	-0,108108108108000
	391	20,000000000000000	17,000000000000000	1,157895000000000	0,052631578947400
	392	19,000000000000000	15,000000000000000	1,285714000000000	0,266666666667000
	396	1,000000000000000	1,000000000000000	1,000000000000000	-0,500000000000000
	409	38,000000000000000	27,000000000000000	1,423077000000000	-0,173913043478000
	414	2,500000000000000	2,000000000000000	1,416667000000000	0,000000000000000
	416	5,000000000000000	4,000000000000000	1,333333000000000	0,000000000000000
	420	27,000000000000000	21,000000000000000	1,227273000000000	0,038461538461500
	424	38,000000000000000	29,000000000000000	1,375000000000000	-0,136363636364000
	446	26,000000000000000	18,000000000000000	1,461538000000000	-0,315789473684000
	456	11,000000000000000	9,000000000000000	1,250000000000000	-0,421052631579000
	457	23,000000000000000	17,000000000000000	1,421053000000000	0,095238095238100
	459	98,000000000000000	77,000000000000000	1,250000000000000	0,225000000000000
	460	22,000000000000000	14,000000000000000	1,550000000000000	0,100000000000000
	461	17,000000000000000	10,000000000000000	1,555556000000000	0,000000000000000
	462	3,000000000000000	2,000000000000000	1,000000000000000	0,000000000000000
	463	56,000000000000000	37,000000000000000	1,472222000000000	0,000000000000000
	471	2,000000000000000	2,000000000000000	1,000000000000000	0,000000000000000
	472	1,500000000000000	1,000000000000000	1,000000000000000	0,000000000000000
	473	3,000000000000000	3,000000000000000	1,000000000000000	0,000000000000000
	474	2,000000000000000	2,000000000000000	1,000000000000000	0,000000000000000
	909	23,000000000000000	17,000000000000000	1,352941000000000	0,000000000000000
	916	26,000000000000000	21,000000000000000	1,280000000000000	0,625000000000000
	933	171,000000000000000	131,000000000000000	1,290780000000000	-0,344827586207000
	954	10,000000000000000	7,000000000000000	1,444444000000000	-0,473684210526000
	955	2,000000000000000	1,000000000000000	1,500000000000000	1,000000000000000
	957	30,000000000000000	29,000000000000000	1,062500000000000	-0,347826086957000
	994	65,000000000000000	51,000000000000000	1,282051000000000	-0,166666666667000
	1302	1,000000000000000	1,000000000000000	1,000000000000000	0,000000000000000
	1303	1,000000000000000	1,000000000000000	1,000000000000000	0,000000000000000
	1355	1,000000000000000	1,000000000000000	1,000000000000000	0,000000000000000
