# Supplementary material for: Expanding Bicycle-Sharing Systems: Lessons Learnt from an Analysis of Usage
Source: PLoS One. 2016 Dec 15;11(12):e0168604. doi: 10.1371/journal.pone.0168604 (PMC5158202; doi:10.1371/journal.pone.0168604)
Supplement: S1 File — (ZIP) [file pone.0168604.s002.zip › Data/Station_dailydemand_SU14_Weekend_2013vs2014.txt]

OID_	bsid	Demand/Day	Users/Day	DemandperUserperDay
	1	58,500000000000000	44,000000000000000	1,357099000000000
	2	38,500000000000000	28,000000000000000	1,384921000000000
	3	48,000000000000000	32,000000000000000	1,470588000000000
	4	62,000000000000000	46,000000000000000	1,296777000000000
	5	40,500000000000000	31,500000000000000	1,269535000000000
	6	75,500000000000000	57,000000000000000	1,347396000000000
	7	48,000000000000000	34,500000000000000	1,351449000000000
	8	70,500000000000000	45,000000000000000	1,513158000000000
	9	28,000000000000000	22,000000000000000	1,276091000000000
	11	240,500000000000000	173,000000000000000	1,359890000000000
	12	52,000000000000000	39,500000000000000	1,320513000000000
	14	50,000000000000000	35,500000000000000	1,489583000000000
	15	41,500000000000000	27,500000000000000	1,501610000000000
	16	41,000000000000000	30,500000000000000	1,292857000000000
	17	7,500000000000000	5,500000000000000	1,437500000000000
	18	72,500000000000000	51,000000000000000	1,441163000000000
	19	19,000000000000000	15,000000000000000	1,306250000000000
	21	77,000000000000000	53,000000000000000	1,427273000000000
	22	64,500000000000000	45,000000000000000	1,357958000000000
	23	61,500000000000000	55,500000000000000	1,133442000000000
	24	37,500000000000000	29,000000000000000	1,310345000000000
	25	70,000000000000000	58,000000000000000	1,241942000000000
	26	107,500000000000000	82,500000000000000	1,265686000000000
	28	58,500000000000000	42,500000000000000	1,481516000000000
	29	35,500000000000000	26,000000000000000	1,433798000000000
	30	16,500000000000000	12,500000000000000	1,436508000000000
	31	65,500000000000000	45,500000000000000	1,472075000000000
	32	25,500000000000000	22,000000000000000	1,120773000000000
	33	27,500000000000000	22,000000000000000	1,170833000000000
	34	87,500000000000000	61,500000000000000	1,397930000000000
	35	56,000000000000000	44,000000000000000	1,273370000000000
	36	39,000000000000000	29,500000000000000	1,306150000000000
	37	127,500000000000000	103,000000000000000	1,317211000000000
	38	44,500000000000000	28,000000000000000	1,444186000000000
	39	41,000000000000000	32,000000000000000	1,243421000000000
	40	185,000000000000000	132,500000000000000	1,378479000000000
	41	11,500000000000000	10,000000000000000	1,095455000000000
	42	48,500000000000000	36,000000000000000	1,316627000000000
	44	109,500000000000000	80,000000000000000	1,289175000000000
	45	44,500000000000000	35,000000000000000	1,341686000000000
	47	45,500000000000000	31,000000000000000	1,285135000000000
	49	48,500000000000000	32,500000000000000	1,408550000000000
	50	44,500000000000000	37,500000000000000	1,215909000000000
	51	8,000000000000000	5,000000000000000	1,500000000000000
	52	37,000000000000000	28,000000000000000	1,291796000000000
	54	27,000000000000000	18,500000000000000	1,483333000000000
	56	105,000000000000000	74,000000000000000	1,417742000000000
	57	204,500000000000000	157,000000000000000	1,287190000000000
	58	69,000000000000000	49,500000000000000	1,319722000000000
	59	144,500000000000000	102,500000000000000	1,360408000000000
	60	73,000000000000000	50,500000000000000	1,357143000000000
	62	61,000000000000000	51,000000000000000	1,144250000000000
	63	43,500000000000000	34,500000000000000	1,368421000000000
	64	40,000000000000000	27,000000000000000	1,428571000000000
	65	64,000000000000000	51,000000000000000	1,233636000000000
	66	89,500000000000000	70,000000000000000	1,237753000000000
	67	71,000000000000000	52,000000000000000	1,311003000000000
	68	119,000000000000000	81,500000000000000	1,427700000000000
	69	56,500000000000000	42,500000000000000	1,357143000000000
	70	40,000000000000000	29,000000000000000	1,363757000000000
	71	51,500000000000000	34,000000000000000	1,507143000000000
	72	115,000000000000000	84,500000000000000	1,361322000000000
	73	88,000000000000000	71,500000000000000	1,217646000000000
	74	87,000000000000000	68,500000000000000	1,291090000000000
	75	82,500000000000000	63,000000000000000	1,264973000000000
	76	63,500000000000000	44,000000000000000	1,322628000000000
	77	50,000000000000000	35,500000000000000	1,353283000000000
	78	24,000000000000000	19,500000000000000	1,236111000000000
	79	77,500000000000000	54,000000000000000	1,390093000000000
	80	67,000000000000000	50,000000000000000	1,360544000000000
	81	50,500000000000000	36,500000000000000	1,369318000000000
	82	6,000000000000000	5,000000000000000	1,250000000000000
	83	36,500000000000000	26,000000000000000	1,339713000000000
	84	90,000000000000000	70,000000000000000	1,273958000000000
	85	73,500000000000000	55,000000000000000	1,317266000000000
	86	98,000000000000000	71,000000000000000	1,365423000000000
	88	76,500000000000000	57,500000000000000	1,329732000000000
	91	67,500000000000000	47,500000000000000	1,414815000000000
	92	59,500000000000000	48,000000000000000	1,329149000000000
	93	99,000000000000000	73,000000000000000	1,347619000000000
	95	108,500000000000000	86,500000000000000	1,322365000000000
	96	90,500000000000000	67,000000000000000	1,366013000000000
	97	40,500000000000000	36,500000000000000	1,119643000000000
	100	59,000000000000000	41,500000000000000	1,412766000000000
	102	23,500000000000000	19,000000000000000	1,225000000000000
	103	27,000000000000000	25,000000000000000	1,090054000000000
	104	79,000000000000000	53,500000000000000	1,418860000000000
	106	92,500000000000000	68,000000000000000	1,384932000000000
	107	46,000000000000000	29,500000000000000	1,564516000000000
	108	38,500000000000000	23,000000000000000	1,338095000000000
	109	9,000000000000000	8,000000000000000	1,160256000000000
	110	38,000000000000000	30,000000000000000	1,295635000000000
	111	38,500000000000000	32,000000000000000	1,170673000000000
	113	64,500000000000000	44,000000000000000	1,483333000000000
	115	78,000000000000000	59,500000000000000	1,369492000000000
	116	90,000000000000000	59,500000000000000	1,489025000000000
	117	73,000000000000000	55,000000000000000	1,314829000000000
	118	145,500000000000000	95,500000000000000	1,406522000000000
	119	44,000000000000000	28,500000000000000	1,420588000000000
	121	67,000000000000000	51,500000000000000	1,296372000000000
	122	13,500000000000000	10,500000000000000	1,369318000000000
	123	82,000000000000000	65,500000000000000	1,297297000000000
	124	30,000000000000000	23,000000000000000	1,414530000000000
	125	36,000000000000000	27,000000000000000	1,464286000000000
	126	34,500000000000000	26,500000000000000	1,220486000000000
	127	47,500000000000000	31,500000000000000	1,520022000000000
	128	48,000000000000000	40,000000000000000	1,220486000000000
	130	40,500000000000000	28,000000000000000	1,431900000000000
	132	71,500000000000000	52,500000000000000	1,380546000000000
	133	57,000000000000000	38,000000000000000	1,475806000000000
	134	92,500000000000000	68,000000000000000	1,394030000000000
	136	83,000000000000000	55,000000000000000	1,452485000000000
	137	99,500000000000000	77,000000000000000	1,292236000000000
	138	15,000000000000000	12,000000000000000	1,250000000000000
	139	11,000000000000000	9,000000000000000	1,436842000000000
	140	38,000000000000000	31,000000000000000	1,334627000000000
	141	4,500000000000000	4,500000000000000	1,183333000000000
	142	15,500000000000000	14,000000000000000	1,080952000000000
	143	8,000000000000000	5,500000000000000	1,309524000000000
	144	15,500000000000000	11,000000000000000	1,381818000000000
	145	3,500000000000000	3,000000000000000	1,000000000000000
	146	68,000000000000000	51,000000000000000	1,370985000000000
	147	44,000000000000000	31,500000000000000	1,431900000000000
	148	17,500000000000000	14,500000000000000	1,250000000000000
	149	14,500000000000000	12,500000000000000	1,208696000000000
	150	29,500000000000000	19,000000000000000	1,527864000000000
	151	20,000000000000000	16,500000000000000	1,360390000000000
	153	37,500000000000000	29,500000000000000	1,272059000000000
	154	29,500000000000000	23,000000000000000	1,250000000000000
	155	27,500000000000000	23,000000000000000	1,277473000000000
	156	65,000000000000000	52,500000000000000	1,300000000000000
	157	26,000000000000000	21,000000000000000	1,200501000000000
	159	23,500000000000000	18,000000000000000	1,326667000000000
	160	37,500000000000000	28,000000000000000	1,361656000000000
	161	24,500000000000000	18,000000000000000	1,220648000000000
	162	61,000000000000000	44,500000000000000	1,358270000000000
	163	17,500000000000000	12,500000000000000	1,447619000000000
	165	18,000000000000000	11,000000000000000	1,577381000000000
	166	14,000000000000000	11,000000000000000	1,215909000000000
	167	9,000000000000000	6,000000000000000	1,450000000000000
	168	20,000000000000000	16,500000000000000	1,173913000000000
	169	56,000000000000000	40,500000000000000	1,373214000000000
	172	30,000000000000000	22,000000000000000	1,291744000000000
	173	10,000000000000000	8,000000000000000	1,225000000000000
	174	12,000000000000000	9,000000000000000	1,393939000000000
	177	4,000000000000000	2,000000000000000	1,708333000000000
	178	1,000000000000000	1,000000000000000	1,000000000000000
	179	1,000000000000000	1,000000000000000	1,000000000000000
	180	5,000000000000000	4,000000000000000	1,500000000000000
	181	82,000000000000000	62,000000000000000	1,281525000000000
	182	83,500000000000000	65,500000000000000	1,331250000000000
	183	112,500000000000000	83,000000000000000	1,295274000000000
	184	7,000000000000000	7,000000000000000	1,285714000000000
	185	5,000000000000000	4,000000000000000	1,225000000000000
	186	30,500000000000000	19,500000000000000	1,489130000000000
	187	20,500000000000000	15,500000000000000	1,450000000000000
	188	38,000000000000000	28,500000000000000	1,333333000000000
	189	22,000000000000000	19,000000000000000	1,140394000000000
	190	72,500000000000000	53,000000000000000	1,359953000000000
	191	26,500000000000000	18,000000000000000	1,374444000000000
	192	61,500000000000000	40,000000000000000	1,469388000000000
	193	42,000000000000000	27,000000000000000	1,475294000000000
	194	43,500000000000000	33,000000000000000	1,337398000000000
	196	48,500000000000000	34,500000000000000	1,328431000000000
	197	37,500000000000000	21,000000000000000	1,681818000000000
	199	6,000000000000000	4,000000000000000	1,242857000000000
	200	14,000000000000000	10,500000000000000	1,174242000000000
	203	22,500000000000000	17,000000000000000	1,375000000000000
	204	16,500000000000000	11,000000000000000	1,522727000000000
	205	29,500000000000000	21,500000000000000	1,367308000000000
	206	11,000000000000000	8,000000000000000	1,369318000000000
	207	7,500000000000000	5,500000000000000	1,366667000000000
	209	7,500000000000000	5,000000000000000	1,557143000000000
	210	16,500000000000000	12,500000000000000	1,348485000000000
	211	10,000000000000000	5,500000000000000	1,645833000000000
	212	2,500000000000000	1,500000000000000	1,750000000000000
	216	6,000000000000000	4,000000000000000	1,428571000000000
	246	44,000000000000000	29,000000000000000	1,483333000000000
	247	14,000000000000000	9,500000000000000	1,458333000000000
	248	7,500000000000000	5,000000000000000	1,450000000000000
	249	4,000000000000000	4,000000000000000	1,000000000000000
	250	4,500000000000000	3,500000000000000	1,187500000000000
	251	5,000000000000000	4,000000000000000	1,183333000000000
	252	2,000000000000000	1,000000000000000	1,000000000000000
	253	23,500000000000000	14,000000000000000	1,678571000000000
	254	14,000000000000000	10,000000000000000	1,324561000000000
	256	18,500000000000000	11,500000000000000	1,531250000000000
	257	3,000000000000000	2,000000000000000	1,250000000000000
	259	3,000000000000000	3,000000000000000	1,000000000000000
	260	24,000000000000000	16,000000000000000	1,585714000000000
	261	6,500000000000000	4,000000000000000	1,708333000000000
	265	3,500000000000000	2,000000000000000	1,666667000000000
	266	6,500000000000000	5,000000000000000	1,325000000000000
	267	5,500000000000000	3,500000000000000	1,500000000000000
	268	8,500000000000000	6,500000000000000	1,166667000000000
	269	14,000000000000000	11,500000000000000	1,165179000000000
	270	9,500000000000000	7,000000000000000	1,253968000000000
	273	15,000000000000000	9,500000000000000	1,408333000000000
	328	15,000000000000000	12,500000000000000	1,184066000000000
	330	10,000000000000000	8,000000000000000	1,266667000000000
	331	37,000000000000000	24,500000000000000	1,428333000000000
	332	22,500000000000000	14,000000000000000	1,600000000000000
	333	13,000000000000000	7,000000000000000	1,816667000000000
	334	3,000000000000000	1,500000000000000	1,666667000000000
	361	27,500000000000000	18,000000000000000	1,454545000000000
	362	26,500000000000000	16,500000000000000	1,545455000000000
	364	23,000000000000000	15,500000000000000	1,483333000000000
	379	1,000000000000000	1,000000000000000	1,000000000000000
	380	12,500000000000000	10,000000000000000	1,430556000000000
	382	12,000000000000000	9,500000000000000	1,297059000000000
	384	25,000000000000000	18,500000000000000	1,324561000000000
	385	47,500000000000000	34,000000000000000	1,398113000000000
	386	33,500000000000000	21,500000000000000	1,559295000000000
	390	60,000000000000000	39,500000000000000	1,411472000000000
	391	17,000000000000000	12,000000000000000	1,358974000000000
	392	12,500000000000000	9,500000000000000	1,258333000000000
	396	1,000000000000000	1,000000000000000	1,000000000000000
	409	22,000000000000000	17,500000000000000	1,289916000000000
	414	1,500000000000000	1,000000000000000	1,000000000000000
	416	3,500000000000000	3,000000000000000	1,166667000000000
	420	20,500000000000000	16,500000000000000	1,251748000000000
	424	29,000000000000000	20,000000000000000	1,421053000000000
	446	19,500000000000000	14,500000000000000	1,369318000000000
	456	12,000000000000000	8,000000000000000	1,375000000000000
	457	22,000000000000000	13,000000000000000	1,633333000000000
	459	86,500000000000000	68,500000000000000	1,251761000000000
	460	18,000000000000000	11,500000000000000	1,500000000000000
	461	11,000000000000000	6,000000000000000	1,675000000000000
	462	2,500000000000000	2,500000000000000	1,000000000000000
	463	24,000000000000000	18,500000000000000	1,274436000000000
	471	3,000000000000000	2,000000000000000	1,333333000000000
	473	3,500000000000000	2,500000000000000	1,416667000000000
	474	2,000000000000000	2,000000000000000	1,166667000000000
	909	16,000000000000000	13,500000000000000	1,213959000000000
	916	23,500000000000000	19,000000000000000	1,238636000000000
	933	105,000000000000000	74,000000000000000	1,320995000000000
	954	27,000000000000000	18,500000000000000	1,347518000000000
	955	3,000000000000000	1,500000000000000	1,266667000000000
	957	41,500000000000000	39,500000000000000	1,111264000000000
	994	43,500000000000000	32,500000000000000	1,256364000000000
	1302	2,000000000000000	2,000000000000000	1,000000000000000
	1303	1,000000000000000	1,000000000000000	1,000000000000000
	1355	2,000000000000000	2,000000000000000	1,000000000000000
