# Supplementary material for: Expanding Bicycle-Sharing Systems: Lessons Learnt from an Analysis of Usage
Source: PLoS One. 2016 Dec 15;11(12):e0168604. doi: 10.1371/journal.pone.0168604 (PMC5158202; doi:10.1371/journal.pone.0168604)
Supplement: S1 File — (ZIP) [file pone.0168604.s002.zip › Data/Station_dailydemand_U12_Weekday_2012vs2013.txt]

OID_	BS	Demand/Day	Users/Day	DemandperUserperDay
	1	142,500000000000000	107,500000000000000	1,317434000000000
	2	147,500000000000000	109,000000000000000	1,369771000000000
	3	152,000000000000000	100,500000000000000	1,569890000000000
	4	211,000000000000000	159,000000000000000	1,357095000000000
	5	233,500000000000000	153,000000000000000	1,434181000000000
	6	311,000000000000000	220,500000000000000	1,412140000000000
	7	132,000000000000000	95,500000000000000	1,395147000000000
	8	339,000000000000000	222,000000000000000	1,509039000000000
	9	156,000000000000000	123,500000000000000	1,298975000000000
	11	692,500000000000000	502,000000000000000	1,386816000000000
	12	245,000000000000000	182,000000000000000	1,369913000000000
	13	201,000000000000000	141,000000000000000	1,388515000000000
	14	74,000000000000000	57,500000000000000	1,293103000000000
	15	176,500000000000000	124,500000000000000	1,382237000000000
	16	180,500000000000000	136,000000000000000	1,357365000000000
	17	27,000000000000000	21,000000000000000	1,236695000000000
	18	260,000000000000000	186,500000000000000	1,365881000000000
	19	59,500000000000000	44,500000000000000	1,362374000000000
	21	237,000000000000000	154,500000000000000	1,485129000000000
	22	237,500000000000000	159,000000000000000	1,455062000000000
	23	273,500000000000000	222,000000000000000	1,216245000000000
	24	178,000000000000000	118,500000000000000	1,437970000000000
	25	266,500000000000000	196,500000000000000	1,343936000000000
	26	404,500000000000000	286,500000000000000	1,417332000000000
	28	309,500000000000000	206,000000000000000	1,529289000000000
	29	124,000000000000000	89,000000000000000	1,384506000000000
	30	62,000000000000000	45,000000000000000	1,380861000000000
	32	102,500000000000000	86,000000000000000	1,194147000000000
	33	259,500000000000000	205,500000000000000	1,239787000000000
	34	372,500000000000000	252,500000000000000	1,492252000000000
	35	251,000000000000000	177,500000000000000	1,382186000000000
	36	218,000000000000000	157,500000000000000	1,382601000000000
	37	549,500000000000000	384,000000000000000	1,419499000000000
	38	179,000000000000000	124,000000000000000	1,405211000000000
	39	184,000000000000000	142,000000000000000	1,333333000000000
	40	585,500000000000000	412,500000000000000	1,395862000000000
	41	105,000000000000000	78,000000000000000	1,365152000000000
	42	252,500000000000000	167,000000000000000	1,463813000000000
	44	417,500000000000000	286,500000000000000	1,480766000000000
	45	141,000000000000000	106,000000000000000	1,317892000000000
	47	145,000000000000000	98,500000000000000	1,414928000000000
	49	174,500000000000000	115,000000000000000	1,473041000000000
	50	141,000000000000000	113,000000000000000	1,244391000000000
	51	21,500000000000000	16,000000000000000	1,306250000000000
	52	182,500000000000000	127,000000000000000	1,400741000000000
	54	34,000000000000000	26,500000000000000	1,478778000000000
	56	298,000000000000000	212,500000000000000	1,385511000000000
	57	632,500000000000000	471,500000000000000	1,351709000000000
	58	223,500000000000000	164,000000000000000	1,388306000000000
	59	565,500000000000000	398,500000000000000	1,422486000000000
	60	307,000000000000000	214,000000000000000	1,376619000000000
	62	342,000000000000000	256,500000000000000	1,297589000000000
	63	195,000000000000000	140,000000000000000	1,428935000000000
	64	161,500000000000000	106,500000000000000	1,499831000000000
	65	246,000000000000000	175,500000000000000	1,376276000000000
	66	345,500000000000000	256,000000000000000	1,348195000000000
	67	271,000000000000000	201,500000000000000	1,367318000000000
	68	355,000000000000000	252,000000000000000	1,383224000000000
	69	245,500000000000000	165,000000000000000	1,509229000000000
	70	152,000000000000000	105,000000000000000	1,386664000000000
	71	202,000000000000000	139,000000000000000	1,468188000000000
	72	395,500000000000000	271,000000000000000	1,480674000000000
	73	458,500000000000000	330,000000000000000	1,402778000000000
	74	323,500000000000000	238,500000000000000	1,396241000000000
	75	324,000000000000000	225,500000000000000	1,467832000000000
	76	271,000000000000000	187,000000000000000	1,449480000000000
	77	199,500000000000000	143,500000000000000	1,411037000000000
	78	143,000000000000000	109,000000000000000	1,294166000000000
	79	323,000000000000000	221,500000000000000	1,455012000000000
	80	198,500000000000000	141,000000000000000	1,425703000000000
	81	141,000000000000000	100,000000000000000	1,402970000000000
	82	80,000000000000000	54,500000000000000	1,539171000000000
	83	137,500000000000000	104,000000000000000	1,354998000000000
	84	309,500000000000000	227,000000000000000	1,331865000000000
	85	272,000000000000000	190,000000000000000	1,448458000000000
	86	429,000000000000000	299,000000000000000	1,435069000000000
	88	276,500000000000000	180,000000000000000	1,503803000000000
	91	252,500000000000000	168,000000000000000	1,500000000000000
	92	211,000000000000000	144,000000000000000	1,453882000000000
	93	252,500000000000000	184,500000000000000	1,383380000000000
	95	318,500000000000000	232,500000000000000	1,402234000000000
	96	289,000000000000000	200,500000000000000	1,436576000000000
	97	339,500000000000000	243,500000000000000	1,355165000000000
	100	172,000000000000000	118,000000000000000	1,452683000000000
	102	53,000000000000000	40,500000000000000	1,273891000000000
	103	357,500000000000000	280,000000000000000	1,261959000000000
	106	264,000000000000000	181,500000000000000	1,454951000000000
	107	122,500000000000000	78,500000000000000	1,562371000000000
	108	133,000000000000000	96,500000000000000	1,388052000000000
	109	81,500000000000000	46,500000000000000	1,736346000000000
	110	117,000000000000000	91,500000000000000	1,271957000000000
	111	156,000000000000000	119,500000000000000	1,286692000000000
	113	131,000000000000000	89,000000000000000	1,425347000000000
	115	207,500000000000000	146,500000000000000	1,386992000000000
	116	218,500000000000000	147,500000000000000	1,481174000000000
	117	235,000000000000000	171,500000000000000	1,355035000000000
	118	331,000000000000000	234,000000000000000	1,439841000000000
	121	234,500000000000000	167,500000000000000	1,385598000000000
	122	37,500000000000000	26,500000000000000	1,485294000000000
	123	259,500000000000000	194,500000000000000	1,340778000000000
	130	110,500000000000000	76,000000000000000	1,466049000000000
	132	251,500000000000000	173,000000000000000	1,427303000000000
	133	184,500000000000000	118,000000000000000	1,548758000000000
	134	259,500000000000000	178,000000000000000	1,445847000000000
	136	276,000000000000000	173,000000000000000	1,552701000000000
	137	326,500000000000000	231,500000000000000	1,394793000000000
	138	100,000000000000000	74,000000000000000	1,375000000000000
	140	208,000000000000000	143,500000000000000	1,442177000000000
	141	40,000000000000000	30,000000000000000	1,373036000000000
	142	47,000000000000000	35,000000000000000	1,359127000000000
	143	41,000000000000000	25,500000000000000	1,557778000000000
	144	21,000000000000000	15,000000000000000	1,443860000000000
	145	20,000000000000000	15,500000000000000	1,269697000000000
	146	240,500000000000000	176,500000000000000	1,361309000000000
	148	85,500000000000000	66,000000000000000	1,288143000000000
	149	74,500000000000000	55,000000000000000	1,354823000000000
	150	85,000000000000000	56,000000000000000	1,585714000000000
	151	106,000000000000000	76,500000000000000	1,318681000000000
	153	141,000000000000000	104,000000000000000	1,370399000000000
	154	83,000000000000000	64,500000000000000	1,284861000000000
	155	106,000000000000000	72,000000000000000	1,414070000000000
	156	207,000000000000000	160,000000000000000	1,272747000000000
	157	182,500000000000000	135,000000000000000	1,375534000000000
	159	62,000000000000000	49,000000000000000	1,234923000000000
	160	115,000000000000000	78,000000000000000	1,474359000000000
	162	200,500000000000000	133,500000000000000	1,532878000000000
	163	42,000000000000000	28,000000000000000	1,547009000000000
	165	17,500000000000000	11,500000000000000	1,535714000000000
	166	69,500000000000000	47,000000000000000	1,416470000000000
	168	38,000000000000000	29,000000000000000	1,307346000000000
	169	193,500000000000000	132,000000000000000	1,465332000000000
	172	75,500000000000000	53,500000000000000	1,400000000000000
	173	31,000000000000000	21,500000000000000	1,384454000000000
	174	29,500000000000000	21,000000000000000	1,395652000000000
	177	16,500000000000000	10,000000000000000	1,531250000000000
	178	3,000000000000000	2,000000000000000	1,000000000000000
	179	3,000000000000000	2,000000000000000	2,000000000000000
	180	14,000000000000000	11,500000000000000	1,267857000000000
	181	337,500000000000000	241,500000000000000	1,391494000000000
	182	220,500000000000000	154,500000000000000	1,426667000000000
	183	310,500000000000000	221,500000000000000	1,394087000000000
	186	84,500000000000000	55,500000000000000	1,530878000000000
	187	93,000000000000000	62,500000000000000	1,492737000000000
	188	120,000000000000000	83,500000000000000	1,421637000000000
	189	103,500000000000000	77,000000000000000	1,311012000000000
	190	213,000000000000000	149,500000000000000	1,432995000000000
	191	71,000000000000000	49,500000000000000	1,449980000000000
	192	104,500000000000000	78,000000000000000	1,388393000000000
	194	270,000000000000000	189,000000000000000	1,412112000000000
	196	176,500000000000000	128,500000000000000	1,408722000000000
	199	18,000000000000000	14,000000000000000	1,264912000000000
	200	48,000000000000000	40,000000000000000	1,212406000000000
	203	63,500000000000000	42,000000000000000	1,528464000000000
	204	53,000000000000000	35,000000000000000	1,542857000000000
	206	44,000000000000000	33,000000000000000	1,292892000000000
	207	25,500000000000000	17,500000000000000	1,454167000000000
	210	63,500000000000000	41,500000000000000	1,494681000000000
	216	14,500000000000000	11,000000000000000	1,356818000000000
	246	142,500000000000000	96,500000000000000	1,525970000000000
	247	43,500000000000000	27,500000000000000	1,506757000000000
	248	33,000000000000000	24,000000000000000	1,442434000000000
	249	19,500000000000000	13,000000000000000	1,387500000000000
	250	12,000000000000000	9,000000000000000	1,348485000000000
	251	24,000000000000000	14,500000000000000	1,516667000000000
	252	25,000000000000000	15,000000000000000	1,650000000000000
	253	69,500000000000000	44,500000000000000	1,576997000000000
	254	107,500000000000000	62,500000000000000	1,671569000000000
	256	58,500000000000000	41,000000000000000	1,359516000000000
	257	23,500000000000000	17,000000000000000	1,381818000000000
	269	64,500000000000000	39,500000000000000	1,673295000000000
	273	57,000000000000000	44,000000000000000	1,293981000000000
	328	68,000000000000000	53,000000000000000	1,333333000000000
	330	59,500000000000000	39,000000000000000	1,426659000000000
	331	118,500000000000000	82,500000000000000	1,470481000000000
	332	68,500000000000000	49,000000000000000	1,382784000000000
	333	20,000000000000000	13,000000000000000	1,500000000000000
	933	612,000000000000000	449,000000000000000	1,344868000000000
	954	46,000000000000000	29,000000000000000	1,511760000000000
	955	4,000000000000000	3,500000000000000	1,000000000000000
	957	108,000000000000000	100,000000000000000	1,104666000000000
	29999	1,000000000000000	1,000000000000000	1,000000000000000
