# Supplementary material for: Expanding Bicycle-Sharing Systems: Lessons Learnt from an Analysis of Usage
Source: PLoS One. 2016 Dec 15;11(12):e0168604. doi: 10.1371/journal.pone.0168604 (PMC5158202; doi:10.1371/journal.pone.0168604)
Supplement: S1 File — (ZIP) [file pone.0168604.s002.zip › Data/Station_dailydemand_U12_Weekend_2012vs2013.txt]

OID_	BS	Demand/Day	Users/Day	DemandperUserperDay
	1	172,000000000000000	126,000000000000000	1,351351000000000
	2	117,000000000000000	85,000000000000000	1,358025000000000
	3	180,000000000000000	114,000000000000000	1,532258000000000
	4	188,000000000000000	138,000000000000000	1,351351000000000
	5	161,000000000000000	115,000000000000000	1,377622000000000
	6	214,000000000000000	154,000000000000000	1,374408000000000
	7	122,000000000000000	93,000000000000000	1,323232000000000
	8	226,000000000000000	155,000000000000000	1,436047000000000
	9	137,000000000000000	107,000000000000000	1,257813000000000
	11	743,000000000000000	515,000000000000000	1,416490000000000
	12	124,000000000000000	89,000000000000000	1,371429000000000
	13	141,000000000000000	105,000000000000000	1,390000000000000
	14	61,000000000000000	47,000000000000000	1,243243000000000
	15	200,000000000000000	131,000000000000000	1,480263000000000
	16	183,000000000000000	133,000000000000000	1,360902000000000
	17	23,000000000000000	17,000000000000000	1,230769000000000
	18	274,000000000000000	194,000000000000000	1,396476000000000
	19	54,000000000000000	43,000000000000000	1,375000000000000
	21	201,000000000000000	140,000000000000000	1,412214000000000
	22	246,000000000000000	171,000000000000000	1,413408000000000
	23	279,000000000000000	234,000000000000000	1,216535000000000
	24	109,000000000000000	83,000000000000000	1,340909000000000
	25	199,000000000000000	155,000000000000000	1,335260000000000
	26	379,000000000000000	264,000000000000000	1,413194000000000
	28	175,000000000000000	122,000000000000000	1,469388000000000
	29	126,000000000000000	88,000000000000000	1,326316000000000
	30	93,000000000000000	62,000000000000000	1,508772000000000
	32	78,000000000000000	69,000000000000000	1,149425000000000
	33	120,000000000000000	99,000000000000000	1,166667000000000
	34	311,000000000000000	213,000000000000000	1,445783000000000
	35	403,000000000000000	272,000000000000000	1,477816000000000
	36	123,000000000000000	96,000000000000000	1,283784000000000
	37	409,000000000000000	301,000000000000000	1,365942000000000
	38	107,000000000000000	80,000000000000000	1,347368000000000
	39	123,000000000000000	96,000000000000000	1,303571000000000
	40	547,000000000000000	378,000000000000000	1,435115000000000
	41	48,000000000000000	38,000000000000000	1,275862000000000
	42	153,000000000000000	104,000000000000000	1,375000000000000
	44	397,000000000000000	269,000000000000000	1,461538000000000
	45	215,000000000000000	140,000000000000000	1,399083000000000
	47	155,000000000000000	108,000000000000000	1,329670000000000
	49	180,000000000000000	116,000000000000000	1,522388000000000
	50	248,000000000000000	201,000000000000000	1,328125000000000
	51	28,000000000000000	20,000000000000000	1,400000000000000
	52	233,000000000000000	153,000000000000000	1,473684000000000
	54	110,000000000000000	81,000000000000000	1,419580000000000
	56	366,000000000000000	248,000000000000000	1,443038000000000
	57	741,000000000000000	557,000000000000000	1,308231000000000
	58	260,000000000000000	184,000000000000000	1,327434000000000
	59	459,000000000000000	339,000000000000000	1,395000000000000
	60	239,000000000000000	175,000000000000000	1,373563000000000
	62	301,000000000000000	230,000000000000000	1,313305000000000
	63	160,000000000000000	117,000000000000000	1,358974000000000
	64	148,000000000000000	97,000000000000000	1,516129000000000
	65	254,000000000000000	179,000000000000000	1,366972000000000
	66	280,000000000000000	215,000000000000000	1,304147000000000
	67	242,000000000000000	171,000000000000000	1,382857000000000
	68	422,000000000000000	289,000000000000000	1,454277000000000
	69	190,000000000000000	126,000000000000000	1,488000000000000
	70	99,000000000000000	73,000000000000000	1,357798000000000
	71	160,000000000000000	110,000000000000000	1,505263000000000
	72	369,000000000000000	244,000000000000000	1,508197000000000
	73	277,000000000000000	223,000000000000000	1,300000000000000
	74	310,000000000000000	241,000000000000000	1,395062000000000
	75	280,000000000000000	205,000000000000000	1,387234000000000
	76	261,000000000000000	177,000000000000000	1,421875000000000
	77	189,000000000000000	143,000000000000000	1,355769000000000
	78	145,000000000000000	111,000000000000000	1,298077000000000
	79	289,000000000000000	185,000000000000000	1,454545000000000
	80	254,000000000000000	183,000000000000000	1,393103000000000
	81	161,000000000000000	112,000000000000000	1,464286000000000
	82	30,000000000000000	22,000000000000000	1,566667000000000
	83	123,000000000000000	87,000000000000000	1,367347000000000
	84	323,000000000000000	234,000000000000000	1,348214000000000
	85	298,000000000000000	213,000000000000000	1,384977000000000
	86	460,000000000000000	321,000000000000000	1,402266000000000
	88	195,000000000000000	137,000000000000000	1,423358000000000
	91	234,000000000000000	158,000000000000000	1,466667000000000
	92	155,000000000000000	113,000000000000000	1,400000000000000
	93	254,000000000000000	174,000000000000000	1,419540000000000
	95	358,000000000000000	264,000000000000000	1,359649000000000
	96	242,000000000000000	170,000000000000000	1,409326000000000
	97	237,000000000000000	185,000000000000000	1,286344000000000
	100	162,000000000000000	113,000000000000000	1,362832000000000
	102	48,000000000000000	37,000000000000000	1,234043000000000
	103	320,000000000000000	254,000000000000000	1,235808000000000
	106	263,000000000000000	179,000000000000000	1,450292000000000
	107	105,000000000000000	66,000000000000000	1,480769000000000
	108	107,000000000000000	74,000000000000000	1,395062000000000
	109	63,000000000000000	47,000000000000000	1,369565000000000
	110	118,000000000000000	91,000000000000000	1,319328000000000
	111	161,000000000000000	127,000000000000000	1,328358000000000
	113	164,000000000000000	117,000000000000000	1,407143000000000
	115	231,000000000000000	169,000000000000000	1,414201000000000
	116	257,000000000000000	166,000000000000000	1,527473000000000
	117	243,000000000000000	185,000000000000000	1,381579000000000
	118	365,000000000000000	252,000000000000000	1,448413000000000
	121	210,000000000000000	146,000000000000000	1,390411000000000
	122	30,000000000000000	22,000000000000000	1,333333000000000
	123	278,000000000000000	197,000000000000000	1,390863000000000
	130	105,000000000000000	73,000000000000000	1,443038000000000
	132	244,000000000000000	165,000000000000000	1,488506000000000
	133	182,000000000000000	113,000000000000000	1,532258000000000
	134	238,000000000000000	158,000000000000000	1,455696000000000
	136	323,000000000000000	200,000000000000000	1,615000000000000
	137	296,000000000000000	210,000000000000000	1,409524000000000
	138	73,000000000000000	54,000000000000000	1,315789000000000
	140	163,000000000000000	113,000000000000000	1,442748000000000
	141	41,000000000000000	30,000000000000000	1,316667000000000
	142	43,000000000000000	35,000000000000000	1,181818000000000
	143	38,000000000000000	25,000000000000000	1,590909000000000
	144	20,000000000000000	15,000000000000000	1,363636000000000
	145	14,000000000000000	11,000000000000000	1,428571000000000
	146	223,000000000000000	165,000000000000000	1,361446000000000
	148	94,000000000000000	67,000000000000000	1,373134000000000
	149	67,000000000000000	51,000000000000000	1,254237000000000
	150	83,000000000000000	52,000000000000000	1,576271000000000
	151	76,000000000000000	61,000000000000000	1,245902000000000
	153	137,000000000000000	98,000000000000000	1,384615000000000
	154	91,000000000000000	70,000000000000000	1,333333000000000
	155	84,000000000000000	64,000000000000000	1,366667000000000
	156	215,000000000000000	172,000000000000000	1,284884000000000
	157	156,000000000000000	119,000000000000000	1,310924000000000
	159	51,000000000000000	42,000000000000000	1,218750000000000
	160	138,000000000000000	90,000000000000000	1,533333000000000
	162	188,000000000000000	127,000000000000000	1,465116000000000
	163	48,000000000000000	32,000000000000000	1,600000000000000
	165	37,000000000000000	20,000000000000000	1,846154000000000
	166	72,000000000000000	49,000000000000000	1,415094000000000
	168	47,000000000000000	36,000000000000000	1,227273000000000
	169	196,000000000000000	133,000000000000000	1,482993000000000
	172	68,000000000000000	52,000000000000000	1,392857000000000
	173	23,000000000000000	18,000000000000000	1,391304000000000
	174	37,000000000000000	28,000000000000000	1,428571000000000
	177	13,000000000000000	9,000000000000000	1,444444000000000
	178	3,000000000000000	2,000000000000000	1,000000000000000
	179	2,000000000000000	1,000000000000000	1,500000000000000
	180	14,000000000000000	11,000000000000000	1,230769000000000
	181	366,000000000000000	270,000000000000000	1,376712000000000
	182	202,000000000000000	149,000000000000000	1,496774000000000
	183	349,000000000000000	246,000000000000000	1,391753000000000
	186	80,000000000000000	54,000000000000000	1,470588000000000
	187	96,000000000000000	61,000000000000000	1,500000000000000
	188	120,000000000000000	89,000000000000000	1,371795000000000
	189	109,000000000000000	83,000000000000000	1,363636000000000
	190	207,000000000000000	146,000000000000000	1,417808000000000
	191	64,000000000000000	45,000000000000000	1,422222000000000
	192	130,000000000000000	89,000000000000000	1,415730000000000
	194	208,000000000000000	148,000000000000000	1,408333000000000
	196	186,000000000000000	129,000000000000000	1,408451000000000
	199	14,000000000000000	10,000000000000000	1,375000000000000
	200	45,000000000000000	32,000000000000000	1,266667000000000
	203	78,000000000000000	48,000000000000000	1,625000000000000
	204	50,000000000000000	29,000000000000000	1,600000000000000
	206	40,000000000000000	31,000000000000000	1,285714000000000
	207	37,000000000000000	23,000000000000000	1,523810000000000
	210	58,000000000000000	42,000000000000000	1,461538000000000
	216	17,000000000000000	13,000000000000000	1,307692000000000
	246	124,000000000000000	79,000000000000000	1,512195000000000
	247	56,000000000000000	35,000000000000000	1,666667000000000
	248	47,000000000000000	30,000000000000000	1,500000000000000
	249	40,000000000000000	21,000000000000000	1,615385000000000
	250	28,000000000000000	15,000000000000000	1,571429000000000
	251	37,000000000000000	24,000000000000000	1,619048000000000
	252	30,000000000000000	20,000000000000000	1,470588000000000
	253	59,000000000000000	41,000000000000000	1,463415000000000
	254	86,000000000000000	52,000000000000000	1,614286000000000
	256	61,000000000000000	43,000000000000000	1,434783000000000
	257	27,000000000000000	16,000000000000000	1,476190000000000
	269	69,000000000000000	40,000000000000000	1,765957000000000
	273	23,000000000000000	17,000000000000000	1,192308000000000
	328	64,000000000000000	46,000000000000000	1,333333000000000
	330	54,000000000000000	36,000000000000000	1,425532000000000
	331	104,000000000000000	70,000000000000000	1,405405000000000
	332	74,000000000000000	49,000000000000000	1,480000000000000
	333	21,000000000000000	16,000000000000000	1,470588000000000
	933	601,000000000000000	444,000000000000000	1,334021000000000
	954	146,000000000000000	94,000000000000000	1,446429000000000
	955	29,000000000000000	26,000000000000000	1,100000000000000
	957	151,000000000000000	137,000000000000000	1,110294000000000
	Total	127,000000000000000	92,500000000000000	1,395031000000000
