# Supplementary material for: Expanding Bicycle-Sharing Systems: Lessons Learnt from an Analysis of Usage
Source: PLoS One. 2016 Dec 15;11(12):e0168604. doi: 10.1371/journal.pone.0168604 (PMC5158202; doi:10.1371/journal.pone.0168604)
Supplement: S1 File — (ZIP) [file pone.0168604.s002.zip › Data/Station_dailydemand_U13_Weekday_2013vs2014.txt]

OID_	BS	Demand/Day	Users/Day	DemandperUserperDay
	1	142,000000000000000	110,000000000000000	1,299145000000000
	2	149,000000000000000	103,000000000000000	1,390909000000000
	3	142,000000000000000	96,000000000000000	1,482143000000000
	4	207,000000000000000	151,000000000000000	1,348837000000000
	5	184,000000000000000	135,000000000000000	1,324138000000000
	6	292,000000000000000	217,000000000000000	1,345133000000000
	7	199,000000000000000	140,000000000000000	1,418440000000000
	8	320,000000000000000	211,000000000000000	1,541667000000000
	9	124,000000000000000	96,000000000000000	1,270833000000000
	11	668,000000000000000	480,000000000000000	1,387464000000000
	12	267,000000000000000	195,000000000000000	1,367647000000000
	14	111,000000000000000	77,000000000000000	1,460526000000000
	15	136,000000000000000	101,000000000000000	1,372727000000000
	16	124,000000000000000	95,000000000000000	1,305263000000000
	17	22,000000000000000	20,000000000000000	1,142857000000000
	18	209,000000000000000	155,000000000000000	1,350365000000000
	19	66,000000000000000	44,000000000000000	1,434783000000000
	21	243,000000000000000	164,000000000000000	1,475138000000000
	22	238,000000000000000	155,000000000000000	1,461039000000000
	23	232,000000000000000	193,000000000000000	1,191710000000000
	24	134,000000000000000	97,000000000000000	1,368852000000000
	25	240,000000000000000	180,000000000000000	1,326633000000000
	26	386,000000000000000	281,000000000000000	1,386139000000000
	28	346,000000000000000	227,000000000000000	1,504673000000000
	29	116,000000000000000	81,000000000000000	1,373333000000000
	30	54,000000000000000	44,000000000000000	1,285714000000000
	31	261,000000000000000	172,000000000000000	1,489691000000000
	32	104,000000000000000	89,000000000000000	1,197917000000000
	33	223,000000000000000	181,000000000000000	1,271605000000000
	34	360,000000000000000	240,000000000000000	1,469484000000000
	35	201,000000000000000	158,000000000000000	1,275862000000000
	36	202,000000000000000	145,000000000000000	1,379032000000000
	37	459,000000000000000	334,000000000000000	1,362069000000000
	38	169,000000000000000	115,000000000000000	1,448819000000000
	39	179,000000000000000	134,000000000000000	1,303226000000000
	40	540,000000000000000	398,000000000000000	1,378517000000000
	41	86,000000000000000	67,000000000000000	1,287234000000000
	42	221,000000000000000	152,000000000000000	1,431655000000000
	44	427,000000000000000	298,000000000000000	1,437710000000000
	45	130,000000000000000	102,000000000000000	1,283582000000000
	47	146,000000000000000	107,000000000000000	1,355372000000000
	49	145,000000000000000	98,000000000000000	1,480000000000000
	50	117,000000000000000	89,000000000000000	1,262136000000000
	51	34,000000000000000	25,000000000000000	1,291667000000000
	52	100,000000000000000	75,000000000000000	1,333333000000000
	54	30,000000000000000	21,000000000000000	1,400000000000000
	56	292,000000000000000	208,000000000000000	1,384615000000000
	57	565,000000000000000	432,000000000000000	1,343465000000000
	58	191,000000000000000	142,000000000000000	1,300000000000000
	59	603,000000000000000	409,000000000000000	1,464368000000000
	60	216,000000000000000	157,000000000000000	1,382353000000000
	62	331,000000000000000	251,000000000000000	1,313636000000000
	63	144,000000000000000	105,000000000000000	1,330508000000000
	64	121,000000000000000	84,000000000000000	1,441558000000000
	65	197,000000000000000	147,000000000000000	1,369697000000000
	66	328,000000000000000	243,000000000000000	1,330472000000000
	67	226,000000000000000	168,000000000000000	1,367347000000000
	68	296,000000000000000	211,000000000000000	1,404762000000000
	69	236,000000000000000	155,000000000000000	1,505814000000000
	70	134,000000000000000	96,000000000000000	1,359551000000000
	71	191,000000000000000	132,000000000000000	1,432836000000000
	72	394,000000000000000	267,000000000000000	1,427536000000000
	73	479,000000000000000	351,000000000000000	1,364672000000000
	74	268,000000000000000	202,000000000000000	1,320930000000000
	75	257,000000000000000	179,000000000000000	1,382199000000000
	76	222,000000000000000	158,000000000000000	1,421965000000000
	77	165,000000000000000	117,000000000000000	1,410256000000000
	78	122,000000000000000	94,000000000000000	1,275510000000000
	79	322,000000000000000	224,000000000000000	1,459821000000000
	80	147,000000000000000	111,000000000000000	1,347368000000000
	81	145,000000000000000	99,000000000000000	1,448000000000000
	82	77,000000000000000	51,000000000000000	1,471698000000000
	83	129,000000000000000	100,000000000000000	1,317073000000000
	84	247,000000000000000	187,000000000000000	1,269231000000000
	85	235,000000000000000	166,000000000000000	1,427673000000000
	86	364,000000000000000	244,000000000000000	1,444444000000000
	88	301,000000000000000	203,000000000000000	1,513636000000000
	91	177,000000000000000	120,000000000000000	1,474074000000000
	92	200,000000000000000	133,000000000000000	1,479730000000000
	93	245,000000000000000	160,000000000000000	1,487013000000000
	95	271,000000000000000	193,000000000000000	1,390000000000000
	96	291,000000000000000	199,000000000000000	1,448780000000000
	97	151,000000000000000	123,000000000000000	1,201923000000000
	100	162,000000000000000	112,000000000000000	1,450000000000000
	102	23,000000000000000	17,000000000000000	1,368421000000000
	103	285,000000000000000	221,000000000000000	1,303279000000000
	104	91,000000000000000	71,000000000000000	1,307692000000000
	106	238,000000000000000	174,000000000000000	1,380117000000000
	107	103,000000000000000	67,000000000000000	1,482353000000000
	108	126,000000000000000	90,000000000000000	1,415842000000000
	109	64,000000000000000	39,000000000000000	1,575000000000000
	110	124,000000000000000	94,000000000000000	1,353659000000000
	111	142,000000000000000	108,000000000000000	1,326531000000000
	113	174,000000000000000	118,000000000000000	1,468750000000000
	115	212,000000000000000	154,000000000000000	1,383459000000000
	116	204,000000000000000	136,000000000000000	1,506944000000000
	117	236,000000000000000	163,000000000000000	1,398649000000000
	118	341,000000000000000	240,000000000000000	1,403292000000000
	119	132,000000000000000	92,000000000000000	1,426966000000000
	121	199,000000000000000	145,000000000000000	1,365672000000000
	122	32,000000000000000	25,000000000000000	1,354839000000000
	123	272,000000000000000	190,000000000000000	1,418478000000000
	124	113,000000000000000	69,000000000000000	1,671053000000000
	125	123,000000000000000	81,000000000000000	1,511905000000000
	126	93,000000000000000	73,000000000000000	1,263158000000000
	127	108,000000000000000	73,000000000000000	1,521739000000000
	128	168,000000000000000	119,000000000000000	1,382813000000000
	130	120,000000000000000	88,000000000000000	1,409091000000000
	132	238,000000000000000	171,000000000000000	1,423913000000000
	133	159,000000000000000	105,000000000000000	1,522523000000000
	134	298,000000000000000	205,000000000000000	1,454128000000000
	136	270,000000000000000	186,000000000000000	1,427861000000000
	137	329,000000000000000	246,000000000000000	1,343891000000000
	138	97,000000000000000	72,000000000000000	1,347222000000000
	139	55,000000000000000	40,000000000000000	1,380000000000000
	140	153,000000000000000	116,000000000000000	1,321429000000000
	141	33,000000000000000	26,000000000000000	1,266667000000000
	142	41,000000000000000	33,000000000000000	1,281250000000000
	143	50,000000000000000	32,000000000000000	1,562500000000000
	144	38,000000000000000	25,000000000000000	1,461538000000000
	145	15,000000000000000	12,000000000000000	1,250000000000000
	146	210,000000000000000	153,000000000000000	1,361702000000000
	147	113,000000000000000	78,000000000000000	1,472222000000000
	148	68,000000000000000	53,000000000000000	1,295082000000000
	149	50,000000000000000	40,000000000000000	1,222222000000000
	150	80,000000000000000	52,000000000000000	1,519231000000000
	151	84,000000000000000	63,000000000000000	1,327586000000000
	153	140,000000000000000	103,000000000000000	1,372549000000000
	154	81,000000000000000	65,000000000000000	1,257143000000000
	155	94,000000000000000	63,000000000000000	1,432836000000000
	156	208,000000000000000	156,000000000000000	1,318750000000000
	157	137,000000000000000	97,000000000000000	1,339623000000000
	159	75,000000000000000	53,000000000000000	1,333333000000000
	160	106,000000000000000	73,000000000000000	1,375000000000000
	161	61,000000000000000	45,000000000000000	1,333333000000000
	162	168,000000000000000	121,000000000000000	1,401575000000000
	163	42,000000000000000	24,000000000000000	1,700000000000000
	165	51,000000000000000	34,000000000000000	1,450000000000000
	166	32,000000000000000	26,000000000000000	1,206897000000000
	167	19,000000000000000	15,000000000000000	1,192308000000000
	168	40,000000000000000	31,000000000000000	1,294118000000000
	169	165,000000000000000	123,000000000000000	1,341463000000000
	172	83,000000000000000	60,000000000000000	1,361702000000000
	173	37,000000000000000	28,000000000000000	1,387097000000000
	174	39,000000000000000	25,000000000000000	1,517241000000000
	177	18,000000000000000	12,000000000000000	1,500000000000000
	178	2,000000000000000	2,000000000000000	1,500000000000000
	179	3,000000000000000	3,000000000000000	1,333333000000000
	180	15,000000000000000	11,000000000000000	1,333333000000000
	181	275,000000000000000	193,000000000000000	1,400000000000000
	182	226,000000000000000	158,000000000000000	1,440994000000000
	183	302,000000000000000	213,000000000000000	1,400000000000000
	184	32,000000000000000	23,000000000000000	1,346154000000000
	185	13,000000000000000	10,000000000000000	1,375000000000000
	186	95,000000000000000	59,000000000000000	1,666667000000000
	187	78,000000000000000	53,000000000000000	1,456522000000000
	188	99,000000000000000	77,000000000000000	1,306667000000000
	189	86,000000000000000	71,000000000000000	1,253333000000000
	190	191,000000000000000	133,000000000000000	1,425000000000000
	191	79,000000000000000	52,000000000000000	1,435484000000000
	192	148,000000000000000	98,000000000000000	1,433628000000000
	193	91,000000000000000	61,000000000000000	1,500000000000000
	194	172,000000000000000	133,000000000000000	1,279661000000000
	196	129,000000000000000	97,000000000000000	1,380435000000000
	197	42,000000000000000	23,000000000000000	1,700000000000000
	199	24,000000000000000	14,000000000000000	1,500000000000000
	200	59,000000000000000	43,000000000000000	1,351852000000000
	203	67,000000000000000	39,000000000000000	1,621622000000000
	204	39,000000000000000	29,000000000000000	1,379310000000000
	205	72,000000000000000	55,000000000000000	1,293103000000000
	206	40,000000000000000	26,000000000000000	1,476190000000000
	207	16,000000000000000	11,000000000000000	1,357143000000000
	210	52,000000000000000	37,000000000000000	1,423077000000000
	211	24,000000000000000	18,000000000000000	1,272727000000000
	216	22,000000000000000	13,000000000000000	1,470588000000000
	246	135,000000000000000	90,000000000000000	1,477778000000000
	247	28,000000000000000	17,000000000000000	1,470588000000000
	248	16,000000000000000	13,000000000000000	1,352941000000000
	249	9,000000000000000	6,000000000000000	1,444444000000000
	250	10,000000000000000	8,000000000000000	1,333333000000000
	251	11,000000000000000	7,000000000000000	1,555556000000000
	252	14,000000000000000	9,000000000000000	1,363636000000000
	253	56,000000000000000	35,000000000000000	1,625000000000000
	254	70,000000000000000	45,000000000000000	1,480000000000000
	256	76,000000000000000	50,000000000000000	1,509804000000000
	257	29,000000000000000	18,000000000000000	1,500000000000000
	260	69,000000000000000	45,000000000000000	1,469388000000000
	261	19,000000000000000	13,000000000000000	1,545455000000000
	265	10,000000000000000	8,000000000000000	1,285714000000000
	266	30,000000000000000	21,000000000000000	1,423077000000000
	267	22,000000000000000	18,000000000000000	1,230769000000000
	268	36,000000000000000	27,000000000000000	1,322581000000000
	269	39,000000000000000	31,000000000000000	1,285714000000000
	270	52,000000000000000	35,000000000000000	1,392857000000000
	273	65,000000000000000	51,000000000000000	1,296296000000000
	328	68,000000000000000	49,000000000000000	1,387755000000000
	330	48,000000000000000	39,000000000000000	1,280000000000000
	331	92,000000000000000	64,000000000000000	1,426230000000000
	332	60,000000000000000	43,000000000000000	1,447368000000000
	333	30,000000000000000	18,000000000000000	1,615385000000000
	361	40,000000000000000	27,000000000000000	1,458333000000000
	364	37,000000000000000	28,000000000000000	1,388889000000000
	382	19,000000000000000	15,000000000000000	1,263158000000000
	384	74,000000000000000	63,000000000000000	1,188235000000000
	385	118,000000000000000	92,000000000000000	1,260870000000000
	386	71,000000000000000	49,000000000000000	1,480000000000000
	390	126,000000000000000	88,000000000000000	1,491803000000000
	391	32,000000000000000	22,000000000000000	1,450000000000000
	392	32,000000000000000	26,000000000000000	1,307692000000000
	396	4,000000000000000	4,000000000000000	1,333333000000000
	409	74,000000000000000	50,000000000000000	1,454545000000000
	420	53,000000000000000	42,000000000000000	1,214286000000000
	424	71,000000000000000	53,000000000000000	1,418182000000000
	446	53,000000000000000	36,000000000000000	1,461538000000000
	456	38,000000000000000	23,000000000000000	1,535714000000000
	457	44,000000000000000	31,000000000000000	1,419355000000000
	459	155,000000000000000	117,000000000000000	1,341935000000000
	460	34,000000000000000	27,000000000000000	1,307692000000000
	916	40,000000000000000	31,000000000000000	1,205882000000000
	933	504,000000000000000	380,000000000000000	1,329268000000000
	954	43,000000000000000	28,000000000000000	1,424242000000000
	955	1,500000000000000	1,500000000000000	1,000000000000000
	957	100,000000000000000	92,000000000000000	1,106796000000000
	994	137,000000000000000	112,000000000000000	1,255319000000000
	998	11,000000000000000	1,000000000000000	8,000000000000000
	999	3,000000000000000	1,000000000000000	3,000000000000000
	9109	21,000000000000000	16,000000000000000	1,250000000000000
	29999	1,000000000000000	1,000000000000000	1,000000000000000
