# Supplementary material for: Expanding Bicycle-Sharing Systems: Lessons Learnt from an Analysis of Usage
Source: PLoS One. 2016 Dec 15;11(12):e0168604. doi: 10.1371/journal.pone.0168604 (PMC5158202; doi:10.1371/journal.pone.0168604)
Supplement: S1 File — (ZIP) [file pone.0168604.s002.zip › Data/Station_dailydemand_U13_Weekend_2012vs2013.txt]

OID_	BS	Demand/Day	Users/Day	DemandperUserperDay
	1	163,000000000000000	121,000000000000000	1,351282000000000
	2	121,000000000000000	85,500000000000000	1,409282000000000
	3	126,500000000000000	84,000000000000000	1,495428000000000
	4	164,500000000000000	122,000000000000000	1,391639000000000
	5	114,500000000000000	88,500000000000000	1,319575000000000
	6	185,500000000000000	139,500000000000000	1,337493000000000
	7	177,500000000000000	119,000000000000000	1,441682000000000
	8	196,000000000000000	133,500000000000000	1,462774000000000
	9	84,000000000000000	71,500000000000000	1,247426000000000
	11	689,000000000000000	493,500000000000000	1,414968000000000
	12	134,000000000000000	104,500000000000000	1,300630000000000
	14	149,500000000000000	92,000000000000000	1,546695000000000
	15	117,000000000000000	78,500000000000000	1,412093000000000
	16	91,000000000000000	66,500000000000000	1,303030000000000
	17	15,500000000000000	13,500000000000000	1,126697000000000
	18	197,000000000000000	138,000000000000000	1,361738000000000
	19	44,500000000000000	33,500000000000000	1,217105000000000
	21	214,000000000000000	143,000000000000000	1,463366000000000
	22	213,000000000000000	144,500000000000000	1,510499000000000
	23	205,500000000000000	169,000000000000000	1,219615000000000
	24	108,500000000000000	77,000000000000000	1,379242000000000
	25	211,500000000000000	159,000000000000000	1,363223000000000
	26	374,000000000000000	268,500000000000000	1,392966000000000
	28	199,000000000000000	130,000000000000000	1,544052000000000
	29	77,000000000000000	61,500000000000000	1,361842000000000
	30	56,500000000000000	35,500000000000000	1,550020000000000
	31	248,000000000000000	164,500000000000000	1,425694000000000
	32	71,000000000000000	60,000000000000000	1,238333000000000
	33	105,000000000000000	87,000000000000000	1,205934000000000
	34	263,500000000000000	178,500000000000000	1,467900000000000
	35	193,000000000000000	149,000000000000000	1,309609000000000
	36	100,500000000000000	75,500000000000000	1,288143000000000
	37	347,000000000000000	245,000000000000000	1,350926000000000
	38	86,500000000000000	63,500000000000000	1,394786000000000
	39	111,500000000000000	86,000000000000000	1,275350000000000
	40	456,500000000000000	321,500000000000000	1,398133000000000
	41	50,500000000000000	37,500000000000000	1,235327000000000
	42	134,000000000000000	97,500000000000000	1,402020000000000
	44	348,000000000000000	248,000000000000000	1,442274000000000
	45	157,500000000000000	118,500000000000000	1,327416000000000
	47	142,500000000000000	102,500000000000000	1,409119000000000
	49	120,500000000000000	79,500000000000000	1,476215000000000
	50	137,000000000000000	101,000000000000000	1,298968000000000
	51	22,500000000000000	16,500000000000000	1,283613000000000
	52	105,500000000000000	76,000000000000000	1,398746000000000
	54	79,000000000000000	60,500000000000000	1,409830000000000
	56	311,500000000000000	223,000000000000000	1,401228000000000
	57	632,000000000000000	469,000000000000000	1,339445000000000
	58	190,500000000000000	147,000000000000000	1,306768000000000
	59	491,000000000000000	336,000000000000000	1,413007000000000
	60	202,000000000000000	144,000000000000000	1,403870000000000
	62	255,500000000000000	194,000000000000000	1,305640000000000
	63	131,500000000000000	93,000000000000000	1,380427000000000
	64	125,500000000000000	81,000000000000000	1,529045000000000
	65	183,000000000000000	137,000000000000000	1,344553000000000
	66	221,000000000000000	171,500000000000000	1,281613000000000
	67	198,000000000000000	144,500000000000000	1,371881000000000
	68	311,000000000000000	214,000000000000000	1,472199000000000
	69	159,000000000000000	109,500000000000000	1,447823000000000
	70	78,000000000000000	55,500000000000000	1,358832000000000
	71	160,000000000000000	105,000000000000000	1,530727000000000
	72	336,500000000000000	233,500000000000000	1,451331000000000
	73	311,000000000000000	240,500000000000000	1,302167000000000
	74	217,500000000000000	162,000000000000000	1,288938000000000
	75	217,000000000000000	161,000000000000000	1,346098000000000
	76	171,000000000000000	123,000000000000000	1,378802000000000
	77	130,000000000000000	90,500000000000000	1,381442000000000
	78	101,000000000000000	75,000000000000000	1,295349000000000
	79	216,000000000000000	150,000000000000000	1,430362000000000
	80	199,000000000000000	138,500000000000000	1,394293000000000
	81	138,500000000000000	97,500000000000000	1,472587000000000
	82	25,500000000000000	17,500000000000000	1,383513000000000
	83	107,000000000000000	76,500000000000000	1,349804000000000
	84	223,000000000000000	168,500000000000000	1,317761000000000
	85	226,000000000000000	154,000000000000000	1,423430000000000
	86	354,000000000000000	252,500000000000000	1,428587000000000
	88	197,500000000000000	134,000000000000000	1,440972000000000
	91	163,000000000000000	114,000000000000000	1,461118000000000
	92	153,500000000000000	108,000000000000000	1,382989000000000
	93	241,500000000000000	160,500000000000000	1,437470000000000
	95	263,500000000000000	199,000000000000000	1,310889000000000
	96	229,500000000000000	162,500000000000000	1,415035000000000
	97	119,500000000000000	99,500000000000000	1,215808000000000
	100	155,000000000000000	105,500000000000000	1,424992000000000
	102	23,000000000000000	15,500000000000000	1,457516000000000
	103	231,000000000000000	181,000000000000000	1,283066000000000
	104	106,500000000000000	78,000000000000000	1,306277000000000
	106	257,500000000000000	181,000000000000000	1,446914000000000
	107	87,500000000000000	59,500000000000000	1,433983000000000
	108	89,000000000000000	59,000000000000000	1,496835000000000
	109	66,000000000000000	51,500000000000000	1,296104000000000
	110	128,500000000000000	84,500000000000000	1,480077000000000
	111	121,500000000000000	88,000000000000000	1,333147000000000
	113	156,500000000000000	109,500000000000000	1,456475000000000
	115	224,500000000000000	154,000000000000000	1,424668000000000
	116	236,000000000000000	144,000000000000000	1,536106000000000
	117	211,500000000000000	157,500000000000000	1,356206000000000
	118	340,000000000000000	238,500000000000000	1,440679000000000
	119	120,500000000000000	83,500000000000000	1,443152000000000
	121	168,000000000000000	120,500000000000000	1,367356000000000
	122	35,000000000000000	26,000000000000000	1,432471000000000
	123	230,000000000000000	163,500000000000000	1,419821000000000
	124	89,000000000000000	57,000000000000000	1,491071000000000
	125	96,500000000000000	59,500000000000000	1,517560000000000
	126	59,000000000000000	43,000000000000000	1,319728000000000
	127	97,500000000000000	62,000000000000000	1,572339000000000
	128	118,500000000000000	79,500000000000000	1,406645000000000
	130	88,000000000000000	59,000000000000000	1,484762000000000
	132	209,500000000000000	140,500000000000000	1,432963000000000
	133	157,500000000000000	103,000000000000000	1,514690000000000
	134	267,000000000000000	179,000000000000000	1,484241000000000
	136	265,500000000000000	178,000000000000000	1,474746000000000
	137	279,500000000000000	207,500000000000000	1,368506000000000
	138	58,000000000000000	45,500000000000000	1,360390000000000
	139	25,500000000000000	18,500000000000000	1,250000000000000
	140	139,000000000000000	93,500000000000000	1,441964000000000
	141	36,500000000000000	25,000000000000000	1,337121000000000
	142	38,000000000000000	30,500000000000000	1,245865000000000
	143	33,000000000000000	25,000000000000000	1,372121000000000
	144	37,000000000000000	24,500000000000000	1,438844000000000
	145	11,000000000000000	8,000000000000000	1,357143000000000
	146	178,500000000000000	130,000000000000000	1,397292000000000
	147	92,000000000000000	56,000000000000000	1,644148000000000
	148	63,500000000000000	43,500000000000000	1,360227000000000
	149	38,000000000000000	28,000000000000000	1,277778000000000
	150	64,000000000000000	42,000000000000000	1,510000000000000
	151	61,000000000000000	44,000000000000000	1,386596000000000
	153	108,000000000000000	78,000000000000000	1,395147000000000
	154	74,000000000000000	61,000000000000000	1,234085000000000
	155	69,000000000000000	44,500000000000000	1,434590000000000
	156	200,000000000000000	145,000000000000000	1,361063000000000
	157	114,000000000000000	83,500000000000000	1,313725000000000
	159	65,500000000000000	50,000000000000000	1,270833000000000
	160	120,500000000000000	82,500000000000000	1,396098000000000
	161	57,000000000000000	42,000000000000000	1,351307000000000
	162	161,000000000000000	110,000000000000000	1,468125000000000
	163	46,000000000000000	27,000000000000000	1,723312000000000
	165	56,000000000000000	36,500000000000000	1,610811000000000
	166	29,000000000000000	24,500000000000000	1,101959000000000
	167	15,000000000000000	12,000000000000000	1,375000000000000
	168	40,000000000000000	31,000000000000000	1,214756000000000
	169	160,500000000000000	111,000000000000000	1,395060000000000
	172	72,000000000000000	50,000000000000000	1,407346000000000
	173	33,000000000000000	21,500000000000000	1,575188000000000
	174	35,000000000000000	24,000000000000000	1,516667000000000
	177	15,500000000000000	10,000000000000000	1,633333000000000
	178	2,000000000000000	1,000000000000000	1,250000000000000
	179	5,000000000000000	3,000000000000000	1,400000000000000
	180	13,500000000000000	10,500000000000000	1,441558000000000
	181	274,500000000000000	194,500000000000000	1,407700000000000
	182	206,500000000000000	142,000000000000000	1,440627000000000
	183	327,000000000000000	231,000000000000000	1,393797000000000
	184	21,500000000000000	17,500000000000000	1,276190000000000
	185	10,000000000000000	7,500000000000000	1,480769000000000
	186	87,000000000000000	55,000000000000000	1,557089000000000
	187	70,000000000000000	45,000000000000000	1,453502000000000
	188	78,000000000000000	55,500000000000000	1,443741000000000
	189	58,500000000000000	50,000000000000000	1,214336000000000
	190	188,000000000000000	127,500000000000000	1,420841000000000
	191	66,500000000000000	42,500000000000000	1,578397000000000
	192	126,000000000000000	78,000000000000000	1,465261000000000
	193	89,000000000000000	59,000000000000000	1,480769000000000
	194	107,000000000000000	81,500000000000000	1,305361000000000
	196	125,000000000000000	95,000000000000000	1,367949000000000
	197	78,000000000000000	45,500000000000000	1,703523000000000
	199	24,500000000000000	16,000000000000000	1,581731000000000
	200	52,000000000000000	38,000000000000000	1,397727000000000
	203	63,500000000000000	38,000000000000000	1,612040000000000
	204	26,500000000000000	21,000000000000000	1,289916000000000
	205	75,500000000000000	51,000000000000000	1,403918000000000
	206	26,000000000000000	19,000000000000000	1,398496000000000
	207	17,000000000000000	11,000000000000000	1,411483000000000
	210	48,500000000000000	35,000000000000000	1,390917000000000
	211	27,500000000000000	20,500000000000000	1,391538000000000
	216	20,000000000000000	12,500000000000000	1,568182000000000
	246	113,500000000000000	73,000000000000000	1,526407000000000
	247	34,000000000000000	25,500000000000000	1,357143000000000
	248	20,000000000000000	15,000000000000000	1,436508000000000
	249	13,000000000000000	10,000000000000000	1,261364000000000
	250	13,000000000000000	10,000000000000000	1,366667000000000
	251	15,500000000000000	11,500000000000000	1,361842000000000
	252	17,000000000000000	12,000000000000000	1,519231000000000
	253	38,500000000000000	23,000000000000000	1,668182000000000
	254	67,000000000000000	42,000000000000000	1,620635000000000
	256	54,000000000000000	38,000000000000000	1,455882000000000
	257	18,000000000000000	12,000000000000000	1,500000000000000
	260	67,500000000000000	44,000000000000000	1,564283000000000
	261	11,500000000000000	9,000000000000000	1,396104000000000
	265	11,000000000000000	8,000000000000000	1,277778000000000
	266	19,000000000000000	14,500000000000000	1,409226000000000
	267	24,000000000000000	19,000000000000000	1,306043000000000
	268	37,500000000000000	27,500000000000000	1,372685000000000
	269	30,500000000000000	20,000000000000000	1,532563000000000
	270	61,500000000000000	39,500000000000000	1,504157000000000
	273	29,500000000000000	23,000000000000000	1,260625000000000
	328	45,500000000000000	32,500000000000000	1,375000000000000
	330	41,000000000000000	31,500000000000000	1,328431000000000
	331	79,000000000000000	52,000000000000000	1,542309000000000
	332	41,500000000000000	28,500000000000000	1,432275000000000
	333	20,500000000000000	11,500000000000000	1,550505000000000
	361	45,500000000000000	29,500000000000000	1,611249000000000
	364	36,000000000000000	25,500000000000000	1,478778000000000
	382	31,000000000000000	23,000000000000000	1,320513000000000
	384	49,500000000000000	40,500000000000000	1,253530000000000
	385	109,500000000000000	85,000000000000000	1,301374000000000
	386	68,000000000000000	44,000000000000000	1,461671000000000
	390	148,000000000000000	91,500000000000000	1,599433000000000
	391	40,500000000000000	26,000000000000000	1,513889000000000
	392	38,000000000000000	27,500000000000000	1,427273000000000
	396	5,000000000000000	4,000000000000000	1,250000000000000
	409	50,500000000000000	37,000000000000000	1,343983000000000
	420	48,000000000000000	32,000000000000000	1,394841000000000
	424	71,500000000000000	50,000000000000000	1,480769000000000
	446	50,000000000000000	31,000000000000000	1,535885000000000
	456	34,500000000000000	22,000000000000000	1,571573000000000
	457	38,000000000000000	25,000000000000000	1,508333000000000
	459	154,500000000000000	114,500000000000000	1,357553000000000
	460	33,500000000000000	26,000000000000000	1,308148000000000
	916	34,500000000000000	26,500000000000000	1,246296000000000
	933	374,000000000000000	281,000000000000000	1,343712000000000
	954	82,500000000000000	59,500000000000000	1,437217000000000
	955	5,500000000000000	5,000000000000000	1,000000000000000
	957	118,000000000000000	107,500000000000000	1,104122000000000
	994	100,500000000000000	79,000000000000000	1,289533000000000
	998	8,500000000000000	1,000000000000000	8,500000000000000
	9109	28,000000000000000	20,000000000000000	1,309524000000000
	29999	1,000000000000000	1,000000000000000	1,000000000000000
	Total	83,000000000000000	59,000000000000000	1,392857000000000
