# Supplementary material for: Expanding Bicycle-Sharing Systems: Lessons Learnt from an Analysis of Usage
Source: PLoS One. 2016 Dec 15;11(12):e0168604. doi: 10.1371/journal.pone.0168604 (PMC5158202; doi:10.1371/journal.pone.0168604)
Supplement: S1 File — (ZIP) [file pone.0168604.s002.zip › Data/Station_dailydemand_U14_Weekday_2013vs2014.txt]

OID_	BSID	Demand/Day	Users/Day
	1	158,000000000000000	115,000000000000000
	2	132,000000000000000	96,000000000000000
	3	102,000000000000000	71,000000000000000
	4	156,000000000000000	118,000000000000000
	5	188,000000000000000	134,000000000000000
	6	237,000000000000000	175,000000000000000
	7	158,000000000000000	118,000000000000000
	8	246,000000000000000	171,000000000000000
	9	86,000000000000000	68,000000000000000
	11	533,000000000000000	386,000000000000000
	12	216,000000000000000	160,000000000000000
	14	98,000000000000000	69,000000000000000
	15	98,000000000000000	76,000000000000000
	16	104,000000000000000	73,000000000000000
	17	34,000000000000000	28,000000000000000
	18	183,000000000000000	122,000000000000000
	19	66,000000000000000	46,000000000000000
	21	192,000000000000000	136,000000000000000
	22	164,000000000000000	113,000000000000000
	23	172,000000000000000	145,000000000000000
	24	104,000000000000000	81,000000000000000
	25	230,000000000000000	173,000000000000000
	26	330,000000000000000	247,000000000000000
	28	320,000000000000000	208,000000000000000
	29	118,000000000000000	80,000000000000000
	30	50,000000000000000	38,000000000000000
	31	247,000000000000000	174,000000000000000
	32	79,000000000000000	68,000000000000000
	33	200,000000000000000	155,000000000000000
	34	280,000000000000000	189,000000000000000
	35	146,000000000000000	113,000000000000000
	36	171,000000000000000	125,000000000000000
	37	383,000000000000000	283,000000000000000
	38	167,000000000000000	107,000000000000000
	39	160,000000000000000	116,000000000000000
	40	552,000000000000000	401,000000000000000
	41	58,000000000000000	46,000000000000000
	42	173,000000000000000	121,000000000000000
	44	331,000000000000000	246,000000000000000
	45	96,000000000000000	75,000000000000000
	47	111,000000000000000	85,000000000000000
	49	149,000000000000000	101,000000000000000
	50	109,000000000000000	82,000000000000000
	51	25,000000000000000	17,000000000000000
	52	86,000000000000000	66,000000000000000
	54	19,000000000000000	14,000000000000000
	56	274,000000000000000	191,000000000000000
	57	493,000000000000000	368,000000000000000
	58	198,000000000000000	143,000000000000000
	59	500,000000000000000	340,000000000000000
	60	192,000000000000000	139,000000000000000
	62	205,000000000000000	160,000000000000000
	63	108,000000000000000	79,000000000000000
	64	119,000000000000000	80,000000000000000
	65	157,000000000000000	118,000000000000000
	66	252,000000000000000	199,000000000000000
	67	186,000000000000000	133,000000000000000
	68	239,000000000000000	167,000000000000000
	69	189,000000000000000	129,000000000000000
	70	116,000000000000000	79,000000000000000
	71	137,000000000000000	93,000000000000000
	72	349,000000000000000	247,000000000000000
	73	417,000000000000000	304,000000000000000
	74	259,000000000000000	188,000000000000000
	75	186,000000000000000	141,000000000000000
	76	133,000000000000000	100,000000000000000
	77	139,000000000000000	98,000000000000000
	78	102,000000000000000	80,000000000000000
	79	231,000000000000000	162,000000000000000
	80	123,000000000000000	85,000000000000000
	81	128,000000000000000	91,000000000000000
	82	70,000000000000000	46,000000000000000
	83	110,000000000000000	83,000000000000000
	84	205,000000000000000	161,000000000000000
	85	218,000000000000000	151,000000000000000
	86	261,000000000000000	186,000000000000000
	88	208,000000000000000	142,000000000000000
	91	175,000000000000000	117,000000000000000
	92	209,000000000000000	137,000000000000000
	93	223,000000000000000	159,000000000000000
	95	263,000000000000000	188,000000000000000
	96	232,000000000000000	162,000000000000000
	97	150,000000000000000	124,000000000000000
	100	151,000000000000000	97,000000000000000
	102	66,000000000000000	48,000000000000000
	103	92,000000000000000	76,000000000000000
	104	153,000000000000000	109,000000000000000
	106	202,000000000000000	151,000000000000000
	107	113,000000000000000	75,000000000000000
	108	76,000000000000000	56,000000000000000
	109	14,000000000000000	11,000000000000000
	110	101,000000000000000	77,000000000000000
	111	115,000000000000000	94,000000000000000
	113	148,000000000000000	103,000000000000000
	115	167,000000000000000	119,000000000000000
	116	152,000000000000000	99,000000000000000
	117	184,000000000000000	124,000000000000000
	118	262,000000000000000	181,000000000000000
	119	134,000000000000000	92,000000000000000
	121	151,000000000000000	113,000000000000000
	122	34,000000000000000	25,000000000000000
	123	198,000000000000000	156,000000000000000
	124	112,000000000000000	77,000000000000000
	125	128,000000000000000	82,000000000000000
	126	103,000000000000000	79,000000000000000
	127	150,000000000000000	100,000000000000000
	128	189,000000000000000	134,000000000000000
	130	105,000000000000000	77,000000000000000
	132	179,000000000000000	131,000000000000000
	133	126,000000000000000	88,000000000000000
	134	285,000000000000000	195,000000000000000
	136	216,000000000000000	144,000000000000000
	137	246,000000000000000	186,000000000000000
	138	71,000000000000000	51,000000000000000
	139	60,000000000000000	42,000000000000000
	140	138,000000000000000	106,000000000000000
	141	17,000000000000000	15,000000000000000
	142	33,000000000000000	29,000000000000000
	143	34,000000000000000	24,000000000000000
	144	52,000000000000000	36,000000000000000
	145	14,000000000000000	11,000000000000000
	146	166,000000000000000	121,000000000000000
	147	125,000000000000000	85,000000000000000
	148	48,000000000000000	36,000000000000000
	149	52,000000000000000	34,000000000000000
	150	62,000000000000000	39,000000000000000
	151	87,000000000000000	61,000000000000000
	153	127,000000000000000	97,000000000000000
	154	87,000000000000000	67,000000000000000
	155	93,000000000000000	64,000000000000000
	156	169,000000000000000	136,000000000000000
	157	93,000000000000000	75,000000000000000
	159	68,000000000000000	51,000000000000000
	160	99,000000000000000	67,000000000000000
	161	87,000000000000000	63,000000000000000
	162	173,000000000000000	121,000000000000000
	163	31,000000000000000	21,000000000000000
	165	40,000000000000000	30,000000000000000
	166	50,000000000000000	43,000000000000000
	167	23,000000000000000	19,000000000000000
	168	45,000000000000000	36,000000000000000
	169	158,000000000000000	116,000000000000000
	172	80,000000000000000	59,000000000000000
	173	25,000000000000000	21,000000000000000
	174	33,000000000000000	21,000000000000000
	177	14,000000000000000	8,000000000000000
	178	3,000000000000000	2,500000000000000
	179	2,000000000000000	1,000000000000000
	180	22,000000000000000	16,000000000000000
	181	227,000000000000000	163,000000000000000
	182	163,000000000000000	121,000000000000000
	183	238,000000000000000	170,000000000000000
	184	36,000000000000000	31,000000000000000
	185	28,000000000000000	23,000000000000000
	186	77,000000000000000	51,000000000000000
	187	71,000000000000000	52,000000000000000
	188	98,000000000000000	73,000000000000000
	189	80,000000000000000	66,000000000000000
	190	155,000000000000000	101,000000000000000
	191	77,000000000000000	54,000000000000000
	192	138,000000000000000	92,000000000000000
	193	111,000000000000000	73,000000000000000
	194	167,000000000000000	128,000000000000000
	196	132,000000000000000	95,000000000000000
	197	48,000000000000000	31,000000000000000
	199	21,000000000000000	13,000000000000000
	200	47,000000000000000	36,000000000000000
	203	60,000000000000000	43,000000000000000
	204	44,000000000000000	31,000000000000000
	205	85,000000000000000	64,000000000000000
	206	38,000000000000000	29,000000000000000
	207	17,000000000000000	14,000000000000000
	209	27,000000000000000	18,500000000000000
	210	61,000000000000000	47,000000000000000
	211	26,000000000000000	19,000000000000000
	212	11,000000000000000	8,000000000000000
	216	21,000000000000000	13,000000000000000
	246	127,000000000000000	80,000000000000000
	247	30,000000000000000	19,000000000000000
	248	18,000000000000000	13,000000000000000
	249	16,000000000000000	12,000000000000000
	250	15,000000000000000	11,000000000000000
	251	8,000000000000000	6,000000000000000
	252	9,000000000000000	6,000000000000000
	253	57,000000000000000	35,000000000000000
	254	86,000000000000000	48,000000000000000
	256	71,000000000000000	43,000000000000000
	257	19,000000000000000	15,000000000000000
	259	17,000000000000000	14,000000000000000
	260	56,000000000000000	37,000000000000000
	261	11,000000000000000	8,000000000000000
	265	6,000000000000000	4,000000000000000
	266	18,000000000000000	13,000000000000000
	267	17,000000000000000	14,000000000000000
	268	26,000000000000000	18,000000000000000
	269	34,000000000000000	25,000000000000000
	270	37,000000000000000	24,000000000000000
	273	53,000000000000000	42,000000000000000
	328	50,000000000000000	37,000000000000000
	330	47,000000000000000	33,000000000000000
	331	87,000000000000000	62,000000000000000
	332	57,000000000000000	39,000000000000000
	333	20,000000000000000	12,000000000000000
	334	11,500000000000000	5,000000000000000
	361	57,000000000000000	39,000000000000000
	362	65,000000000000000	44,000000000000000
	364	60,000000000000000	41,000000000000000
	379	15,000000000000000	11,000000000000000
	380	52,000000000000000	33,000000000000000
	382	26,000000000000000	19,000000000000000
	384	91,000000000000000	69,000000000000000
	385	162,000000000000000	117,000000000000000
	386	83,000000000000000	55,000000000000000
	390	143,000000000000000	97,000000000000000
	391	42,000000000000000	32,000000000000000
	392	52,000000000000000	37,000000000000000
	396	3,000000000000000	3,000000000000000
	409	73,000000000000000	50,000000000000000
	414	4,000000000000000	3,000000000000000
	416	21,000000000000000	15,000000000000000
	420	70,000000000000000	54,000000000000000
	424	83,000000000000000	59,000000000000000
	446	52,000000000000000	34,000000000000000
	456	46,000000000000000	33,000000000000000
	457	77,000000000000000	55,000000000000000
	459	219,000000000000000	164,000000000000000
	460	50,000000000000000	33,000000000000000
	461	43,000000000000000	28,000000000000000
	462	4,000000000000000	4,000000000000000
	463	104,000000000000000	68,000000000000000
	471	9,000000000000000	7,000000000000000
	472	7,000000000000000	4,000000000000000
	473	20,000000000000000	15,000000000000000
	474	10,000000000000000	8,000000000000000
	909	43,000000000000000	30,000000000000000
	916	54,000000000000000	43,000000000000000
	933	361,000000000000000	271,000000000000000
	954	20,000000000000000	13,000000000000000
	955	4,000000000000000	2,000000000000000
	957	78,000000000000000	71,000000000000000
	994	143,000000000000000	112,000000000000000
	1302	1,000000000000000	1,000000000000000
	1303	2,000000000000000	2,000000000000000
	1344	2,000000000000000	2,000000000000000
	1355	2,000000000000000	2,000000000000000
