# Supplementary material for: Expanding Bicycle-Sharing Systems: Lessons Learnt from an Analysis of Usage
Source: PLoS One. 2016 Dec 15;11(12):e0168604. doi: 10.1371/journal.pone.0168604 (PMC5158202; doi:10.1371/journal.pone.0168604)
Supplement: S1 File — (ZIP) [file pone.0168604.s002.zip › Data/Station_dailydemand_U14_Weekend_2013vs2014.txt]

OID_	bsid	Demand/Day	Users/Day
	1	141,500000000000000	105,000000000000000
	2	100,000000000000000	65,500000000000000
	3	83,500000000000000	58,500000000000000
	4	131,000000000000000	97,500000000000000
	5	94,000000000000000	73,000000000000000
	6	164,000000000000000	116,000000000000000
	7	114,000000000000000	84,000000000000000
	8	175,000000000000000	115,500000000000000
	9	61,500000000000000	43,500000000000000
	11	516,000000000000000	367,000000000000000
	12	95,000000000000000	68,500000000000000
	14	98,500000000000000	66,000000000000000
	15	73,500000000000000	49,500000000000000
	16	79,000000000000000	58,500000000000000
	17	16,000000000000000	12,000000000000000
	18	158,500000000000000	110,000000000000000
	19	44,500000000000000	31,000000000000000
	21	138,000000000000000	101,500000000000000
	22	136,500000000000000	95,500000000000000
	23	147,500000000000000	128,500000000000000
	24	65,000000000000000	52,500000000000000
	25	148,500000000000000	115,500000000000000
	26	253,500000000000000	195,500000000000000
	28	169,000000000000000	108,000000000000000
	29	91,500000000000000	57,000000000000000
	30	36,500000000000000	29,500000000000000
	31	186,500000000000000	131,500000000000000
	32	64,500000000000000	54,500000000000000
	33	62,000000000000000	50,500000000000000
	34	177,500000000000000	127,500000000000000
	35	116,000000000000000	92,500000000000000
	36	77,500000000000000	61,000000000000000
	37	274,500000000000000	213,000000000000000
	38	79,000000000000000	52,000000000000000
	39	87,000000000000000	66,000000000000000
	40	436,500000000000000	296,500000000000000
	41	25,000000000000000	22,500000000000000
	42	98,500000000000000	68,500000000000000
	44	272,500000000000000	201,500000000000000
	45	99,500000000000000	73,000000000000000
	47	91,000000000000000	66,500000000000000
	49	95,000000000000000	63,000000000000000
	50	87,000000000000000	69,500000000000000
	51	14,000000000000000	10,500000000000000
	52	90,000000000000000	61,000000000000000
	54	49,500000000000000	35,000000000000000
	56	246,000000000000000	174,000000000000000
	57	504,500000000000000	386,000000000000000
	58	153,500000000000000	114,000000000000000
	59	360,000000000000000	252,000000000000000
	60	159,000000000000000	113,500000000000000
	62	152,500000000000000	117,500000000000000
	63	81,500000000000000	62,000000000000000
	64	96,500000000000000	64,000000000000000
	65	125,000000000000000	99,000000000000000
	66	174,500000000000000	137,000000000000000
	67	159,500000000000000	114,000000000000000
	68	235,000000000000000	162,500000000000000
	69	109,000000000000000	77,500000000000000
	70	65,500000000000000	44,500000000000000
	71	95,500000000000000	66,500000000000000
	72	290,000000000000000	200,500000000000000
	73	231,000000000000000	181,000000000000000
	74	213,500000000000000	154,500000000000000
	75	157,000000000000000	121,500000000000000
	76	121,500000000000000	88,500000000000000
	77	113,000000000000000	76,000000000000000
	78	64,000000000000000	49,000000000000000
	79	158,000000000000000	113,000000000000000
	80	134,500000000000000	95,500000000000000
	81	113,000000000000000	74,500000000000000
	82	17,500000000000000	12,000000000000000
	83	75,000000000000000	55,500000000000000
	84	192,500000000000000	152,000000000000000
	85	150,500000000000000	112,000000000000000
	86	211,000000000000000	151,000000000000000
	88	144,000000000000000	108,500000000000000
	91	132,000000000000000	95,000000000000000
	92	132,000000000000000	99,000000000000000
	93	185,500000000000000	130,000000000000000
	95	213,000000000000000	166,500000000000000
	96	169,500000000000000	123,000000000000000
	97	97,000000000000000	85,000000000000000
	100	120,000000000000000	85,000000000000000
	102	48,500000000000000	42,000000000000000
	103	71,000000000000000	61,000000000000000
	104	159,000000000000000	105,500000000000000
	106	203,000000000000000	145,500000000000000
	107	72,500000000000000	49,000000000000000
	108	60,500000000000000	41,500000000000000
	109	26,000000000000000	24,000000000000000
	110	77,000000000000000	58,000000000000000
	111	97,500000000000000	73,000000000000000
	113	125,000000000000000	84,500000000000000
	115	162,000000000000000	119,000000000000000
	116	144,000000000000000	97,500000000000000
	117	185,000000000000000	129,500000000000000
	118	268,000000000000000	182,500000000000000
	119	111,500000000000000	74,500000000000000
	121	142,000000000000000	103,500000000000000
	122	32,000000000000000	22,500000000000000
	123	172,000000000000000	130,500000000000000
	124	77,500000000000000	54,500000000000000
	125	86,000000000000000	59,500000000000000
	126	68,500000000000000	51,000000000000000
	127	116,000000000000000	72,000000000000000
	128	112,500000000000000	87,000000000000000
	130	83,000000000000000	59,500000000000000
	132	152,500000000000000	108,000000000000000
	133	108,500000000000000	77,000000000000000
	134	203,500000000000000	143,500000000000000
	136	200,000000000000000	135,000000000000000
	137	206,500000000000000	152,500000000000000
	138	40,500000000000000	31,500000000000000
	139	29,500000000000000	21,000000000000000
	140	102,500000000000000	77,000000000000000
	141	13,000000000000000	11,000000000000000
	142	32,500000000000000	29,500000000000000
	143	17,500000000000000	14,000000000000000
	144	39,500000000000000	25,500000000000000
	145	10,000000000000000	7,000000000000000
	146	137,000000000000000	99,000000000000000
	147	92,000000000000000	61,000000000000000
	148	40,000000000000000	31,000000000000000
	149	41,500000000000000	31,000000000000000
	150	46,500000000000000	30,000000000000000
	151	56,000000000000000	38,000000000000000
	153	83,500000000000000	66,500000000000000
	154	71,000000000000000	58,500000000000000
	155	71,000000000000000	54,500000000000000
	156	144,000000000000000	114,500000000000000
	157	86,000000000000000	61,500000000000000
	159	42,500000000000000	34,500000000000000
	160	80,500000000000000	55,500000000000000
	161	51,500000000000000	40,000000000000000
	162	136,500000000000000	96,500000000000000
	163	30,000000000000000	18,000000000000000
	165	45,500000000000000	28,000000000000000
	166	37,500000000000000	31,000000000000000
	167	20,500000000000000	15,000000000000000
	168	50,500000000000000	39,000000000000000
	169	149,000000000000000	109,500000000000000
	172	67,500000000000000	46,500000000000000
	173	21,000000000000000	16,500000000000000
	174	31,500000000000000	22,000000000000000
	177	10,000000000000000	6,500000000000000
	178	3,000000000000000	2,000000000000000
	179	2,000000000000000	1,000000000000000
	180	17,000000000000000	11,000000000000000
	181	179,000000000000000	131,000000000000000
	182	158,500000000000000	114,500000000000000
	183	261,000000000000000	189,500000000000000
	184	30,000000000000000	24,000000000000000
	185	25,500000000000000	20,000000000000000
	186	59,500000000000000	37,000000000000000
	187	51,000000000000000	41,000000000000000
	188	78,000000000000000	56,500000000000000
	189	52,000000000000000	43,500000000000000
	190	132,500000000000000	93,000000000000000
	191	60,000000000000000	39,500000000000000
	192	124,500000000000000	86,000000000000000
	193	90,000000000000000	62,500000000000000
	194	94,000000000000000	70,500000000000000
	196	114,500000000000000	84,000000000000000
	197	63,500000000000000	39,500000000000000
	199	17,500000000000000	13,000000000000000
	200	32,000000000000000	24,500000000000000
	203	50,500000000000000	35,000000000000000
	204	34,500000000000000	22,500000000000000
	205	72,500000000000000	49,000000000000000
	206	30,500000000000000	22,000000000000000
	207	14,500000000000000	11,000000000000000
	209	24,000000000000000	15,500000000000000
	210	59,000000000000000	43,500000000000000
	211	26,000000000000000	17,500000000000000
	212	13,000000000000000	9,500000000000000
	216	19,000000000000000	12,000000000000000
	246	87,000000000000000	57,500000000000000
	247	26,000000000000000	17,000000000000000
	248	18,500000000000000	13,000000000000000
	249	14,500000000000000	11,500000000000000
	250	12,500000000000000	10,000000000000000
	251	8,500000000000000	6,500000000000000
	252	9,500000000000000	6,500000000000000
	253	43,000000000000000	28,000000000000000
	254	70,500000000000000	40,000000000000000
	256	46,000000000000000	32,000000000000000
	257	11,000000000000000	8,500000000000000
	259	13,000000000000000	11,000000000000000
	260	47,500000000000000	34,000000000000000
	261	9,500000000000000	6,000000000000000
	265	6,000000000000000	4,000000000000000
	266	20,000000000000000	13,000000000000000
	267	16,000000000000000	11,500000000000000
	268	27,000000000000000	20,000000000000000
	269	28,000000000000000	23,500000000000000
	270	34,500000000000000	25,500000000000000
	273	23,500000000000000	17,500000000000000
	328	31,500000000000000	24,500000000000000
	330	35,000000000000000	26,500000000000000
	331	71,500000000000000	46,500000000000000
	332	51,000000000000000	31,000000000000000
	333	20,500000000000000	12,000000000000000
	334	5,500000000000000	4,000000000000000
	361	56,000000000000000	36,500000000000000
	362	68,500000000000000	44,500000000000000
	364	65,500000000000000	41,000000000000000
	379	14,500000000000000	10,000000000000000
	380	37,500000000000000	25,500000000000000
	382	29,000000000000000	21,000000000000000
	384	50,000000000000000	37,500000000000000
	385	121,000000000000000	89,000000000000000
	386	77,000000000000000	50,500000000000000
	390	123,500000000000000	81,500000000000000
	391	36,500000000000000	27,500000000000000
	392	39,500000000000000	28,000000000000000
	396	2,500000000000000	2,000000000000000
	409	46,500000000000000	37,000000000000000
	414	2,000000000000000	2,000000000000000
	416	10,500000000000000	9,000000000000000
	420	56,500000000000000	41,500000000000000
	424	77,000000000000000	53,500000000000000
	446	38,500000000000000	27,000000000000000
	456	41,000000000000000	29,500000000000000
	457	67,000000000000000	42,000000000000000
	459	180,000000000000000	137,000000000000000
	460	38,000000000000000	26,000000000000000
	461	37,000000000000000	22,500000000000000
	462	7,500000000000000	6,000000000000000
	463	44,000000000000000	33,000000000000000
	471	14,500000000000000	8,000000000000000
	472	4,500000000000000	2,000000000000000
	473	31,000000000000000	18,000000000000000
	474	10,000000000000000	8,000000000000000
	909	45,500000000000000	31,500000000000000
	916	54,000000000000000	43,500000000000000
	933	227,000000000000000	167,500000000000000
	954	52,000000000000000	35,500000000000000
	955	6,000000000000000	4,000000000000000
	957	111,000000000000000	99,500000000000000
	994	85,500000000000000	67,000000000000000
	1302	3,000000000000000	3,000000000000000
	1303	2,000000000000000	2,000000000000000
	1355	2,000000000000000	2,000000000000000
