# Supplementary material for: Expanding Bicycle-Sharing Systems: Lessons Learnt from an Analysis of Usage
Source: PLoS One. 2016 Dec 15;11(12):e0168604. doi: 10.1371/journal.pone.0168604 (PMC5158202; doi:10.1371/journal.pone.0168604)
Supplement: S1 File — (ZIP) [file pone.0168604.s002.zip › Data/Station_Daily_Pickup_Return_2012.2013.txt]

OID_	BSID	Year	Compare	Trips_Pickup	Trips_Return	Trips/Day_Pickup	Trips/Day_Return	Day
	1	2012	March12 vs 13	760	758	84,444444444400006	84,222222222200003	Weekend
	1	2012	March12 vs 13	1626	1610	73,909090909100001	73,181818181799997	Weekday
	1	2013	March12 vs 13	773	757	77,299999999999997	75,700000000000003	Weekend
	1	2013	March12 vs 13	1492	1446	71,047619047599994	68,857142857100001	Weekday
	2	2012	March12 vs 13	519	506	57,666666666700003	56,222222222200003	Weekend
	2	2012	March12 vs 13	1566	1587	71,181818181799997	72,136363636400006	Weekday
	2	2013	March12 vs 13	588	599	58,799999999999997	59,899999999999999	Weekend
	2	2013	March12 vs 13	1550	1499	73,809523809500007	71,380952381000000	Weekday
	3	2012	March12 vs 13	703	734	78,111111111100001	81,555555555599994	Weekend
	3	2012	March12 vs 13	1646	1632	74,818181818200003	74,181818181799997	Weekday
	3	2013	March12 vs 13	588	590	58,799999999999997	59,000000000000000	Weekend
	3	2013	March12 vs 13	1429	1388	68,047619047599994	66,095238095200003	Weekday
	4	2012	March12 vs 13	799	795	88,777777777799997	88,333333333300004	Weekend
	4	2012	March12 vs 13	2318	2298	105,363636364000000	104,454545455000000	Weekday
	4	2013	March12 vs 13	789	796	78,900000000000006	79,599999999999994	Weekend
	4	2013	March12 vs 13	2085	2107	99,285714285699996	100,333333333000000	Weekday
	5	2012	March12 vs 13	689	689	76,555555555599994	76,555555555599994	Weekend
	5	2012	March12 vs 13	2457	2493	111,681818182000000	113,318181818000000	Weekday
	5	2013	March12 vs 13	557	597	55,700000000000003	59,700000000000003	Weekend
	5	2013	March12 vs 13	1801	1898	85,761904761899999	90,380952381000000	Weekday
	6	2012	March12 vs 13	955	972	106,111111111000000	108,000000000000000	Weekend
	6	2012	March12 vs 13	3312	3352	150,545454545000010	152,363636364000000	Weekday
	6	2013	March12 vs 13	850	854	85,000000000000000	85,400000000000006	Weekend
	6	2013	March12 vs 13	2927	3069	139,380952380999990	146,142857142999990	Weekday
	7	2012	March12 vs 13	506	535	56,222222222200003	59,444444444399998	Weekend
	7	2012	March12 vs 13	1483	1445	67,409090909100001	65,681818181799997	Weekday
	7	2013	March12 vs 13	800	820	80,000000000000000	82,000000000000000	Weekend
	7	2013	March12 vs 13	2028	1938	96,571428571400006	92,285714285699996	Weekday
	8	2012	March12 vs 13	963	1011	107,000000000000000	112,333333333000000	Weekend
	8	2012	March12 vs 13	3588	3550	163,090909090999990	161,363636364000000	Weekday
	8	2013	March12 vs 13	902	918	90,200000000000003	91,799999999999997	Weekend
	8	2013	March12 vs 13	3240	3209	154,285714286000000	152,809523810000000	Weekday
	9	2012	March12 vs 13	557	586	61,888888888899999	65,111111111100001	Weekend
	9	2012	March12 vs 13	1733	1682	78,772727272699996	76,454545454500007	Weekday
	9	2013	March12 vs 13	407	411	40,700000000000003	41,100000000000001	Weekend
	9	2013	March12 vs 13	1257	1247	59,857142857100001	59,380952381000000	Weekday
	11	2012	March12 vs 13	3214	3067	357,111111111000010	340,777777777999970	Weekend
	11	2012	March12 vs 13	7772	7210	353,272727272999990	327,727272727000010	Weekday
	11	2013	March12 vs 13	3191	3030	319,100000000000020	303,000000000000000	Weekend
	11	2013	March12 vs 13	6983	6537	332,523809524000000	311,285714285999970	Weekday
	12	2012	March12 vs 13	566	567	62,888888888899999	63,000000000000000	Weekend
	12	2012	March12 vs 13	2717	2699	123,500000000000000	122,681818182000000	Weekday
	12	2013	March12 vs 13	623	576	62,299999999999997	57,600000000000001	Weekend
	12	2013	March12 vs 13	2658	2777	126,571428571000000	132,238095238000000	Weekday
	13	2012	March12 vs 13	635	669	70,555555555599994	74,333333333300004	Weekend
	13	2012	March12 vs 13	2228	2206	101,272727273000000	100,272727273000000	Weekday
	14	2012	March12 vs 13	243	264	27,000000000000000	29,333333333300001	Weekend
	14	2012	March12 vs 13	785	766	35,681818181799997	34,818181818200003	Weekday
	14	2013	March12 vs 13	681	687	68,099999999999994	68,700000000000003	Weekend
	14	2013	March12 vs 13	1150	1142	54,761904761899999	54,380952381000000	Weekday
	15	2012	March12 vs 13	773	785	85,888888888899999	87,222222222200003	Weekend
	15	2012	March12 vs 13	1790	1788	81,363636363599994	81,272727272699996	Weekday
	15	2013	March12 vs 13	548	537	54,799999999999997	53,700000000000003	Weekend
	15	2013	March12 vs 13	1413	1340	67,285714285699996	63,809523809500000	Weekday
	16	2012	March12 vs 13	763	792	84,777777777799997	88,000000000000000	Weekend
	16	2012	March12 vs 13	1955	1921	88,863636363599994	87,318181818200003	Weekday
	16	2013	March12 vs 13	414	430	41,399999999999999	43,000000000000000	Weekend
	16	2013	March12 vs 13	1220	1206	58,095238095200003	57,428571428600002	Weekday
	17	2012	March12 vs 13	99	120	11,000000000000000	13,333333333300001	Weekend
	17	2012	March12 vs 13	314	278	14,272727272699999	12,636363636400000	Weekday
	17	2013	March12 vs 13	72	73	7,200000000000000	7,300000000000000	Weekend
	17	2013	March12 vs 13	327	168	15,571428571400000	8,000000000000000	Weekday
	18	2012	March12 vs 13	1147	1121	127,444444444000000	124,555555556000000	Weekend
	18	2012	March12 vs 13	2743	2650	124,681818182000000	120,454545455000000	Weekday
	18	2013	March12 vs 13	901	912	90,099999999999994	91,200000000000003	Weekend
	18	2013	March12 vs 13	2122	2005	101,047619048000000	95,476190476200003	Weekday
	19	2012	March12 vs 13	265	243	29,444444444399998	27,000000000000000	Weekend
	19	2012	March12 vs 13	674	684	30,636363636399999	31,090909090899999	Weekday
	19	2013	March12 vs 13	214	205	21,399999999999999	20,500000000000000	Weekend
	19	2013	March12 vs 13	697	649	33,190476190500000	30,904761904800001	Weekday
	21	2012	March12 vs 13	879	868	97,666666666699996	96,444444444400006	Weekend
	21	2012	March12 vs 13	2428	2379	110,363636364000000	108,136363636000000	Weekday
	21	2013	March12 vs 13	959	968	95,900000000000006	96,799999999999997	Weekend
	21	2013	March12 vs 13	2487	2431	118,428571429000000	115,761904762000000	Weekday
	22	2012	March12 vs 13	1048	994	116,444444444000000	110,444444444000000	Weekend
	22	2012	March12 vs 13	2667	2545	121,227272727000000	115,681818182000000	Weekday
	22	2013	March12 vs 13	943	924	94,299999999999997	92,400000000000006	Weekend
	22	2013	March12 vs 13	2472	2340	117,714285714000000	111,428571429000000	Weekday
	23	2012	March12 vs 13	1161	1153	129,000000000000000	128,111111111000010	Weekend
	23	2012	March12 vs 13	2903	2844	131,954545454999990	129,272727272999990	Weekday
	23	2013	March12 vs 13	937	996	93,700000000000003	99,599999999999994	Weekend
	23	2013	March12 vs 13	2334	2277	111,142857143000000	108,428571429000000	Weekday
	24	2012	March12 vs 13	495	478	55,000000000000000	53,111111111100001	Weekend
	24	2012	March12 vs 13	1893	1887	86,045454545499993	85,772727272699996	Weekday
	24	2013	March12 vs 13	493	476	49,299999999999997	47,600000000000001	Weekend
	24	2013	March12 vs 13	1449	1374	69,000000000000000	65,428571428599994	Weekday
	25	2012	March12 vs 13	894	884	99,333333333300004	98,222222222200003	Weekend
	25	2012	March12 vs 13	2810	2805	127,727272727000000	127,500000000000000	Weekday
	25	2013	March12 vs 13	953	967	95,299999999999997	96,700000000000003	Weekend
	25	2013	March12 vs 13	2469	2458	117,571428571000000	117,047619048000000	Weekday
	26	2012	March12 vs 13	1606	1604	178,444444444000000	178,222222222000000	Weekend
	26	2012	March12 vs 13	4262	4250	193,727272727000010	193,181818182000000	Weekday
	26	2013	March12 vs 13	1707	1676	170,699999999999990	167,599999999999990	Weekend
	26	2013	March12 vs 13	4003	3898	190,619047619000010	185,619047619000010	Weekday
	28	2012	March12 vs 13	837	835	93,000000000000000	92,777777777799997	Weekend
	28	2012	March12 vs 13	3347	3328	152,136363636000000	151,272727272999990	Weekday
	28	2013	March12 vs 13	967	975	96,700000000000003	97,500000000000000	Weekend
	28	2013	March12 vs 13	3456	3499	164,571428571000010	166,619047619000010	Weekday
	29	2012	March12 vs 13	481	510	53,444444444399998	56,666666666700003	Weekend
	29	2012	March12 vs 13	1329	1285	60,409090909100001	58,409090909100001	Weekday
	29	2013	March12 vs 13	389	384	38,899999999999999	38,399999999999999	Weekend
	29	2013	March12 vs 13	1185	1140	56,428571428600002	54,285714285700003	Weekday
	30	2012	March12 vs 13	406	436	45,111111111100001	48,444444444399998	Weekend
	30	2012	March12 vs 13	690	661	31,363636363600001	30,045454545500000	Weekday
	30	2013	March12 vs 13	249	282	24,899999999999999	28,199999999999999	Weekend
	30	2013	March12 vs 13	566	560	26,952380952399999	26,666666666699999	Weekday
	31	2013	March12 vs 13	1051	1039	105,099999999999990	103,900000000000010	Weekend
	31	2013	March12 vs 13	2718	2480	129,428571428999990	118,095238095000000	Weekday
	32	2012	March12 vs 13	398	323	44,222222222200003	35,888888888899999	Weekend
	32	2012	March12 vs 13	1258	984	57,181818181799997	44,727272727299997	Weekday
	32	2013	March12 vs 13	479	244	47,899999999999999	24,399999999999999	Weekend
	32	2013	March12 vs 13	1367	792	65,095238095200003	37,714285714299997	Weekday
	33	2012	March12 vs 13	562	538	62,444444444399998	59,777777777799997	Weekend
	33	2012	March12 vs 13	2820	2697	128,181818182000000	122,590909091000000	Weekday
	33	2013	March12 vs 13	426	566	42,600000000000001	56,600000000000001	Weekend
	33	2013	March12 vs 13	2052	2602	97,714285714300004	123,904761905000000	Weekday
	34	2012	March12 vs 13	1335	1349	148,333333333000010	149,888888888999990	Weekend
	34	2012	March12 vs 13	3940	3891	179,090909090999990	176,863636364000000	Weekday
	34	2013	March12 vs 13	1237	1216	123,700000000000000	121,599999999999990	Weekend
	34	2013	March12 vs 13	3590	3536	170,952380952000000	168,380952380999990	Weekday
	35	2012	March12 vs 13	1624	1636	180,444444444000000	181,777777778000000	Weekend
	35	2012	March12 vs 13	2791	2672	126,863636364000000	121,454545455000000	Weekday
	35	2013	March12 vs 13	895	873	89,500000000000000	87,299999999999997	Weekend
	35	2013	March12 vs 13	1979	1908	94,238095238100001	90,857142857100001	Weekday
	36	2012	March12 vs 13	572	527	63,555555555600002	58,555555555600002	Weekend
	36	2012	March12 vs 13	2371	2343	107,772727273000000	106,500000000000000	Weekday
	36	2013	March12 vs 13	487	451	48,700000000000003	45,100000000000001	Weekend
	36	2013	March12 vs 13	2111	1999	100,523809524000000	95,190476190499993	Weekday
	37	2012	March12 vs 13	1748	1758	194,222222222000000	195,333333333000010	Weekend
	37	2012	March12 vs 13	5731	5706	260,500000000000000	259,363636364000000	Weekday
	37	2013	March12 vs 13	1525	1547	152,500000000000000	154,699999999999990	Weekend
	37	2013	March12 vs 13	4633	4593	220,619047619000010	218,714285714000000	Weekday
	38	2012	March12 vs 13	471	453	52,333333333299997	50,333333333299997	Weekend
	38	2012	March12 vs 13	1952	1919	88,727272727300004	87,227272727300004	Weekday
	38	2013	March12 vs 13	423	380	42,299999999999997	38,000000000000000	Weekend
	38	2013	March12 vs 13	1726	1761	82,190476190499993	83,857142857100001	Weekday
	39	2012	March12 vs 13	541	536	60,111111111100001	59,555555555600002	Weekend
	39	2012	March12 vs 13	2042	1985	92,818181818200003	90,227272727300004	Weekday
	39	2013	March12 vs 13	576	531	57,600000000000001	53,100000000000001	Weekend
	39	2013	March12 vs 13	1945	1713	92,619047619000000	81,571428571400006	Weekday
	40	2012	March12 vs 13	2314	2335	257,111111111000010	259,444444444000000	Weekend
	40	2012	March12 vs 13	6179	6186	280,863636364000000	281,181818181999970	Weekday
	40	2013	March12 vs 13	2097	2159	209,699999999999990	215,900000000000010	Weekend
	40	2013	March12 vs 13	5644	5532	268,761904761999970	263,428571428999990	Weekday
	41	2012	March12 vs 13	253	241	28,111111111100001	26,777777777800001	Weekend
	41	2012	March12 vs 13	1218	1226	55,363636363600001	55,727272727299997	Weekday
	41	2013	March12 vs 13	243	218	24,300000000000001	21,800000000000001	Weekend
	41	2013	March12 vs 13	899	912	42,809523809500000	43,428571428600002	Weekday
	42	2012	March12 vs 13	683	677	75,888888888899999	75,222222222200003	Weekend
	42	2012	March12 vs 13	2646	2636	120,272727273000000	119,818181818000000	Weekday
	42	2013	March12 vs 13	622	654	62,200000000000003	65,400000000000006	Weekend
	42	2013	March12 vs 13	2265	2245	107,857142857000000	106,904761905000000	Weekday
	44	2012	March12 vs 13	1627	1640	180,777777778000000	182,222222222000000	Weekend
	44	2012	March12 vs 13	4665	4622	212,045454545000010	210,090909090999990	Weekday
	44	2013	March12 vs 13	1631	1569	163,099999999999990	156,900000000000010	Weekend
	44	2013	March12 vs 13	4535	4144	215,952380952000000	197,333333333000010	Weekday
	45	2012	March12 vs 13	875	894	97,222222222200003	99,333333333300004	Weekend
	45	2012	March12 vs 13	1447	1480	65,772727272699996	67,272727272699996	Weekday
	45	2013	March12 vs 13	654	729	65,400000000000006	72,900000000000006	Weekend
	45	2013	March12 vs 13	1257	1483	59,857142857100001	70,619047619000000	Weekday
	47	2012	March12 vs 13	700	619	77,777777777799997	68,777777777799997	Weekend
	47	2012	March12 vs 13	1633	1455	74,227272727300004	66,136363636400006	Weekday
	47	2013	March12 vs 13	709	630	70,900000000000006	63,000000000000000	Weekend
	47	2013	March12 vs 13	1638	1327	78,000000000000000	63,190476190500000	Weekday
	49	2012	March12 vs 13	767	745	85,222222222200003	82,777777777799997	Weekend
	49	2012	March12 vs 13	1789	1813	81,318181818200003	82,409090909100001	Weekday
	49	2013	March12 vs 13	534	563	53,399999999999999	56,299999999999997	Weekend
	49	2013	March12 vs 13	1409	1533	67,095238095200003	73,000000000000000	Weekday
	50	2012	March12 vs 13	1093	1122	121,444444444000000	124,666666667000000	Weekend
	50	2012	March12 vs 13	1501	1544	68,227272727300004	70,181818181799997	Weekday
	50	2013	March12 vs 13	564	622	56,399999999999999	62,200000000000003	Weekend
	50	2013	March12 vs 13	1045	1242	49,761904761899999	59,142857142899999	Weekday
	51	2012	March12 vs 13	138	114	15,333333333300001	12,666666666699999	Weekend
	51	2012	March12 vs 13	251	201	11,409090909100000	9,136363636360001	Weekday
	51	2013	March12 vs 13	133	95	13,300000000000001	9,500000000000000	Weekend
	51	2013	March12 vs 13	364	309	17,333333333300001	14,714285714300001	Weekday
	52	2012	March12 vs 13	992	977	110,222222222000000	108,555555556000000	Weekend
	52	2012	March12 vs 13	1958	1856	89,000000000000000	84,363636363599994	Weekday
	52	2013	March12 vs 13	480	441	48,000000000000000	44,100000000000001	Weekend
	52	2013	March12 vs 13	1065	1032	50,714285714299997	49,142857142899999	Weekday
	54	2012	March12 vs 13	585	586	65,000000000000000	65,111111111100001	Weekend
	54	2012	March12 vs 13	397	417	18,045454545500000	18,954545454500000	Weekday
	54	2013	March12 vs 13	323	355	32,299999999999997	35,500000000000000	Weekend
	54	2013	March12 vs 13	317	335	15,095238095199999	15,952380952400000	Weekday
	56	2012	March12 vs 13	1501	1451	166,777777778000000	161,222222222000000	Weekend
	56	2012	March12 vs 13	3143	3129	142,863636364000000	142,227272727000010	Weekday
	56	2013	March12 vs 13	1412	1373	141,199999999999990	137,300000000000010	Weekend
	56	2013	March12 vs 13	3018	2924	143,714285714000000	139,238095238000000	Weekday
	57	2012	March12 vs 13	3024	2967	336,000000000000000	329,666666667000020	Weekend
	57	2012	March12 vs 13	6619	6654	300,863636364000000	302,454545455000020	Weekday
	57	2013	March12 vs 13	2806	2965	280,600000000000020	296,500000000000000	Weekend
	57	2013	March12 vs 13	5696	5987	271,238095238000030	285,095238095000010	Weekday
	58	2012	March12 vs 13	1090	1063	121,111111111000000	118,111111111000000	Weekend
	58	2012	March12 vs 13	2412	2460	109,636363636000000	111,818181818000000	Weekday
	58	2013	March12 vs 13	901	844	90,099999999999994	84,400000000000006	Weekend
	58	2013	March12 vs 13	1910	1931	90,952380952400006	91,952380952400006	Weekday
	59	2012	March12 vs 13	2022	1966	224,666666666999990	218,444444444000000	Weekend
	59	2012	March12 vs 13	6173	6078	280,590909091000010	276,272727272999990	Weekday
	59	2013	March12 vs 13	2241	2143	224,099999999999990	214,300000000000010	Weekend
	59	2013	March12 vs 13	6162	5632	293,428571428999990	268,190476190000030	Weekday
	60	2012	March12 vs 13	1090	1036	121,111111111000000	115,111111111000000	Weekend
	60	2012	March12 vs 13	3270	3141	148,636363636000000	142,772727272999990	Weekday
	60	2013	March12 vs 13	996	882	99,599999999999994	88,200000000000003	Weekend
	60	2013	March12 vs 13	2349	2160	111,857142857000000	102,857142857000000	Weekday
	62	2012	March12 vs 13	1306	1246	145,111111111000010	138,444444444000000	Weekend
	62	2012	March12 vs 13	3603	3585	163,772727272999990	162,954545454999990	Weekday
	62	2013	March12 vs 13	1216	1156	121,599999999999990	115,599999999999990	Weekend
	62	2013	March12 vs 13	3280	3233	156,190476190000000	153,952380952000000	Weekday
	63	2012	March12 vs 13	711	642	79,000000000000000	71,333333333300004	Weekend
	63	2012	March12 vs 13	2199	2098	99,954545454500007	95,363636363599994	Weekday
	63	2013	March12 vs 13	630	540	63,000000000000000	54,000000000000000	Weekend
	63	2013	March12 vs 13	1484	1310	70,666666666699996	62,380952381000000	Weekday
	64	2012	March12 vs 13	614	594	68,222222222200003	66,000000000000000	Weekend
	64	2012	March12 vs 13	1674	1698	76,090909090899999	77,181818181799997	Weekday
	64	2013	March12 vs 13	653	549	65,299999999999997	54,899999999999999	Weekend
	64	2013	March12 vs 13	1342	1092	63,904761904799997	52,000000000000000	Weekday
	65	2012	March12 vs 13	1082	1078	120,222222222000000	119,777777778000000	Weekend
	65	2012	March12 vs 13	2651	2646	120,500000000000000	120,272727273000000	Weekday
	65	2013	March12 vs 13	847	870	84,700000000000003	87,000000000000000	Weekend
	65	2013	March12 vs 13	2017	2052	96,047619047599994	97,714285714300004	Weekday
	66	2012	March12 vs 13	1224	1129	136,000000000000000	125,444444444000000	Weekend
	66	2012	March12 vs 13	3879	3688	176,318181818000000	167,636363636000000	Weekday
	66	2013	March12 vs 13	1070	1019	107,000000000000000	101,900000000000010	Weekend
	66	2013	March12 vs 13	3305	3292	157,380952380999990	156,761904762000000	Weekday
	67	2012	March12 vs 13	1043	956	115,888888889000000	106,222222222000000	Weekend
	67	2012	March12 vs 13	3039	2894	138,136363636000000	131,545454545000010	Weekday
	67	2013	March12 vs 13	1010	852	101,000000000000000	85,200000000000003	Weekend
	67	2013	March12 vs 13	2417	2106	115,095238095000000	100,285714286000000	Weekday
	68	2012	March12 vs 13	1760	1698	195,555555556000000	188,666666666999990	Weekend
	68	2012	March12 vs 13	3958	3744	179,909090909000010	170,181818182000000	Weekday
	68	2013	March12 vs 13	1460	1373	146,000000000000000	137,300000000000010	Weekend
	68	2013	March12 vs 13	3119	2836	148,523809524000000	135,047619048000000	Weekday
	69	2012	March12 vs 13	895	875	99,444444444400006	97,222222222200003	Weekend
	69	2012	March12 vs 13	2647	2573	120,318181818000000	116,954545455000000	Weekday
	69	2013	March12 vs 13	825	797	82,500000000000000	79,700000000000003	Weekend
	69	2013	March12 vs 13	2287	2471	108,904761905000000	117,666666667000000	Weekday
	70	2012	March12 vs 13	437	437	48,555555555600002	48,555555555600002	Weekend
	70	2012	March12 vs 13	1589	1496	72,227272727300004	68,000000000000000	Weekday
	70	2013	March12 vs 13	375	345	37,500000000000000	34,500000000000000	Weekend
	70	2013	March12 vs 13	1403	1302	66,809523809500007	62,000000000000000	Weekday
	71	2012	March12 vs 13	724	704	80,444444444400006	78,222222222200003	Weekend
	71	2012	March12 vs 13	2290	2098	104,090909091000000	95,363636363599994	Weekday
	71	2013	March12 vs 13	755	689	75,500000000000000	68,900000000000006	Weekend
	71	2013	March12 vs 13	1990	1829	94,761904761899999	87,095238095200003	Weekday
	72	2012	March12 vs 13	1569	1547	174,333333333000010	171,888888888999990	Weekend
	72	2012	March12 vs 13	4335	4353	197,045454545000010	197,863636364000000	Weekday
	72	2013	March12 vs 13	1619	1604	161,900000000000010	160,400000000000010	Weekend
	72	2013	March12 vs 13	3893	4019	185,380952380999990	191,380952380999990	Weekday
	73	2012	March12 vs 13	1160	1158	128,888888888999990	128,666666666999990	Weekend
	73	2012	March12 vs 13	4840	4988	220,000000000000000	226,727272727000010	Weekday
	73	2013	March12 vs 13	1416	1620	141,599999999999990	162,000000000000000	Weekend
	73	2013	March12 vs 13	4488	5324	213,714285714000000	253,523809524000000	Weekday
	74	2012	March12 vs 13	1322	1330	146,888888888999990	147,777777778000000	Weekend
	74	2012	March12 vs 13	3426	3464	155,727272727000010	157,454545454999990	Weekday
	74	2013	March12 vs 13	992	1088	99,200000000000003	108,800000000000000	Weekend
	74	2013	March12 vs 13	2643	2900	125,857142857000000	138,095238095000010	Weekday
	75	2012	March12 vs 13	1185	1230	131,666666666999990	136,666666666999990	Weekend
	75	2012	March12 vs 13	3496	3579	158,909090909000010	162,681818182000000	Weekday
	75	2013	March12 vs 13	998	1092	99,799999999999997	109,200000000000000	Weekend
	75	2013	March12 vs 13	2471	2714	117,666666667000000	129,238095238000000	Weekday
	76	2012	March12 vs 13	1027	1080	114,111111111000000	120,000000000000000	Weekend
	76	2012	March12 vs 13	2901	2903	131,863636364000000	131,954545454999990	Weekday
	76	2013	March12 vs 13	758	856	75,799999999999997	85,599999999999994	Weekend
	76	2013	March12 vs 13	2179	2312	103,761904762000000	110,095238095000000	Weekday
	77	2012	March12 vs 13	768	802	85,333333333300004	89,111111111100001	Weekend
	77	2012	March12 vs 13	2147	2195	97,590909090899999	99,772727272699996	Weekday
	77	2013	March12 vs 13	567	642	56,700000000000003	64,200000000000003	Weekend
	77	2013	March12 vs 13	1586	1710	75,523809523799997	81,428571428599994	Weekday
	78	2012	March12 vs 13	611	628	67,888888888899999	69,777777777799997	Weekend
	78	2012	March12 vs 13	1542	1523	70,090909090899999	69,227272727300004	Weekday
	78	2013	March12 vs 13	419	470	41,899999999999999	47,000000000000000	Weekend
	78	2013	March12 vs 13	1241	1167	59,095238095200003	55,571428571399998	Weekday
	79	2012	March12 vs 13	1198	1177	133,111111111000010	130,777777778000000	Weekend
	79	2012	March12 vs 13	3541	3560	160,954545454999990	161,818181818000000	Weekday
	79	2013	March12 vs 13	981	995	98,099999999999994	99,500000000000000	Weekend
	79	2013	March12 vs 13	3257	3241	155,095238095000010	154,333333333000010	Weekday
	80	2012	March12 vs 13	1020	1037	113,333333333000000	115,222222222000000	Weekend
	80	2012	March12 vs 13	1987	1929	90,318181818200003	87,681818181799997	Weekday
	80	2013	March12 vs 13	876	856	87,599999999999994	85,599999999999994	Weekend
	80	2013	March12 vs 13	1586	1395	75,523809523799997	66,428571428599994	Weekday
	81	2012	March12 vs 13	665	685	73,888888888899999	76,111111111100001	Weekend
	81	2012	March12 vs 13	1444	1493	65,636363636400006	67,863636363599994	Weekday
	81	2013	March12 vs 13	606	611	60,600000000000001	61,100000000000001	Weekend
	81	2013	March12 vs 13	1423	1453	67,761904761899999	69,190476190499993	Weekday
	82	2012	March12 vs 13	165	163	18,333333333300001	18,111111111100001	Weekend
	82	2012	March12 vs 13	830	896	37,727272727299997	40,727272727299997	Weekday
	82	2013	March12 vs 13	112	129	11,199999999999999	12,900000000000000	Weekend
	82	2013	March12 vs 13	710	805	33,809523809500000	38,333333333299997	Weekday
	83	2012	March12 vs 13	536	541	59,555555555600002	60,111111111100001	Weekend
	83	2012	March12 vs 13	1426	1420	64,818181818200003	64,545454545499993	Weekday
	83	2013	March12 vs 13	465	490	46,500000000000000	49,000000000000000	Weekend
	83	2013	March12 vs 13	1371	1319	65,285714285699996	62,809523809500000	Weekday
	84	2012	March12 vs 13	1297	1308	144,111111111000010	145,333333333000010	Weekend
	84	2012	March12 vs 13	3298	3293	149,909090909000010	149,681818182000000	Weekday
	84	2013	March12 vs 13	1069	1084	106,900000000000010	108,400000000000010	Weekend
	84	2013	March12 vs 13	2421	2466	115,285714286000000	117,428571429000000	Weekday
	85	2012	March12 vs 13	1236	1230	137,333333333000010	136,666666666999990	Weekend
	85	2012	March12 vs 13	2956	2964	134,363636364000000	134,727272727000010	Weekday
	85	2013	March12 vs 13	1050	1066	105,000000000000000	106,599999999999990	Weekend
	85	2013	March12 vs 13	2372	2346	112,952380952000000	111,714285714000000	Weekday
	86	2012	March12 vs 13	1952	1955	216,888888888999990	217,222222222000000	Weekend
	86	2012	March12 vs 13	4511	4470	205,045454545000010	203,181818182000000	Weekday
	86	2013	March12 vs 13	1581	1556	158,099999999999990	155,599999999999990	Weekend
	86	2013	March12 vs 13	3621	3464	172,428571428999990	164,952380952000000	Weekday
	88	2012	March12 vs 13	861	875	95,666666666699996	97,222222222200003	Weekend
	88	2012	March12 vs 13	2944	2933	133,818181818000000	133,318181818000000	Weekday
	88	2013	March12 vs 13	957	927	95,700000000000003	92,700000000000003	Weekend
	88	2013	March12 vs 13	3082	2999	146,761904762000000	142,809523810000000	Weekday
	91	2012	March12 vs 13	1009	1006	112,111111111000000	111,777777778000000	Weekend
	91	2012	March12 vs 13	2753	2762	125,136363636000000	125,545454545000000	Weekday
	91	2013	March12 vs 13	792	744	79,200000000000003	74,400000000000006	Weekend
	91	2013	March12 vs 13	1937	1776	92,238095238100001	84,571428571400006	Weekday
	92	2012	March12 vs 13	665	672	73,888888888899999	74,666666666699996	Weekend
	92	2012	March12 vs 13	2273	2275	103,318181818000000	103,409090909000000	Weekday
	92	2013	March12 vs 13	713	727	71,299999999999997	72,700000000000003	Weekend
	92	2013	March12 vs 13	1970	2005	93,809523809500007	95,476190476200003	Weekday
	93	2012	March12 vs 13	1072	1054	119,111111111000000	117,111111111000000	Weekend
	93	2012	March12 vs 13	2680	2682	121,818181818000000	121,909090909000000	Weekday
	93	2013	March12 vs 13	1040	1036	104,000000000000000	103,599999999999990	Weekend
	93	2013	March12 vs 13	2464	2455	117,333333333000000	116,904761905000000	Weekday
	95	2012	March12 vs 13	1500	1501	166,666666666999990	166,777777778000000	Weekend
	95	2012	March12 vs 13	3599	3610	163,590909090999990	164,090909090999990	Weekday
	95	2013	March12 vs 13	1206	1213	120,599999999999990	121,300000000000000	Weekend
	95	2013	March12 vs 13	2685	2753	127,857142857000000	131,095238095000010	Weekday
	96	2012	March12 vs 13	1049	1048	116,555555556000000	116,444444444000000	Weekend
	96	2012	March12 vs 13	3081	3078	140,045454545000010	139,909090909000010	Weekday
	96	2013	March12 vs 13	1103	1045	110,300000000000000	104,500000000000000	Weekend
	96	2013	March12 vs 13	2981	2883	141,952380952000000	137,285714286000000	Weekday
	97	2012	March12 vs 13	1049	1088	116,555555556000000	120,888888889000000	Weekend
	97	2012	March12 vs 13	3556	3601	161,636363636000000	163,681818182000000	Weekday
	97	2013	March12 vs 13	556	604	55,600000000000001	60,399999999999999	Weekend
	97	2013	March12 vs 13	1528	1534	72,761904761899999	73,047619047599994	Weekday
	100	2012	March12 vs 13	665	663	73,888888888899999	73,666666666699996	Weekend
	100	2012	March12 vs 13	1872	1897	85,090909090899999	86,227272727300004	Weekday
	100	2013	March12 vs 13	728	674	72,799999999999997	67,400000000000006	Weekend
	100	2013	March12 vs 13	1706	1615	81,238095238100001	76,904761904799997	Weekday
	102	2012	March12 vs 13	170	224	18,888888888899999	24,888888888899999	Weekend
	102	2012	March12 vs 13	556	554	25,272727272699999	25,181818181800001	Weekday
	102	2013	March12 vs 13	101	109	10,100000000000000	10,900000000000000	Weekend
	102	2013	March12 vs 13	241	255	11,476190476199999	12,142857142900001	Weekday
	103	2012	March12 vs 13	1354	1329	150,444444444000000	147,666666666999990	Weekend
	103	2012	March12 vs 13	3729	3965	169,500000000000000	180,227272727000010	Weekday
	103	2013	March12 vs 13	1038	1194	103,800000000000000	119,400000000000010	Weekend
	103	2013	March12 vs 13	2632	3154	125,333333333000000	150,190476190000000	Weekday
	104	2013	March12 vs 13	472	471	47,200000000000003	47,100000000000001	Weekend
	104	2013	March12 vs 13	913	986	43,476190476200003	46,952380952399999	Weekday
	106	2012	March12 vs 13	1381	1385	153,444444444000000	153,888888888999990	Weekend
	106	2012	March12 vs 13	3137	3218	142,590909090999990	146,272727272999990	Weekday
	106	2013	March12 vs 13	1425	1527	142,500000000000000	152,699999999999990	Weekend
	106	2013	March12 vs 13	2542	2757	121,047619048000000	131,285714286000000	Weekday
	107	2012	March12 vs 13	437	424	48,555555555600002	47,111111111100001	Weekend
	107	2012	March12 vs 13	1312	1333	59,636363636399999	60,590909090899999	Weekday
	107	2013	March12 vs 13	398	411	39,799999999999997	41,100000000000001	Weekend
	107	2013	March12 vs 13	1014	1023	48,285714285700003	48,714285714299997	Weekday
	108	2012	March12 vs 13	418	496	46,444444444399998	55,111111111100001	Weekend
	108	2012	March12 vs 13	1442	1393	65,545454545499993	63,318181818200003	Weekday
	108	2013	March12 vs 13	410	473	41,000000000000000	47,299999999999997	Weekend
	108	2013	March12 vs 13	1294	1253	61,619047619000000	59,666666666700003	Weekday
	109	2012	March12 vs 13	331	324	36,777777777799997	36,000000000000000	Weekend
	109	2012	March12 vs 13	922	808	41,909090909100001	36,727272727299997	Weekday
	109	2013	March12 vs 13	353	264	35,299999999999997	26,399999999999999	Weekend
	109	2013	March12 vs 13	644	611	30,666666666699999	29,095238095199999	Weekday
	110	2012	March12 vs 13	539	523	59,888888888899999	58,111111111100001	Weekend
	110	2012	March12 vs 13	1235	1295	56,136363636399999	58,863636363600001	Weekday
	110	2013	March12 vs 13	570	578	57,000000000000000	57,799999999999997	Weekend
	110	2013	March12 vs 13	1256	1260	59,809523809500000	60,000000000000000	Weekday
	111	2012	March12 vs 13	696	683	77,333333333300004	75,888888888899999	Weekend
	111	2012	March12 vs 13	1656	1684	75,272727272699996	76,545454545499993	Weekday
	111	2013	March12 vs 13	563	556	56,299999999999997	55,600000000000001	Weekend
	111	2013	March12 vs 13	1388	1425	66,095238095200003	67,857142857100001	Weekday
	113	2012	March12 vs 13	736	704	81,777777777799997	78,222222222200003	Weekend
	113	2012	March12 vs 13	1462	1467	66,454545454500007	66,681818181799997	Weekday
	113	2013	March12 vs 13	699	686	69,900000000000006	68,599999999999994	Weekend
	113	2013	March12 vs 13	1750	1730	83,333333333300004	82,380952381000000	Weekday
	115	2012	March12 vs 13	971	992	107,888888889000000	110,222222222000000	Weekend
	115	2012	March12 vs 13	2164	2147	98,363636363599994	97,590909090899999	Weekday
	115	2013	March12 vs 13	961	978	96,099999999999994	97,799999999999997	Weekend
	115	2013	March12 vs 13	2112	2190	100,571428571000000	104,285714286000000	Weekday
	116	2012	March12 vs 13	1076	1019	119,555555556000000	113,222222222000000	Weekend
	116	2012	March12 vs 13	2323	2312	105,590909091000000	105,090909091000000	Weekday
	116	2013	March12 vs 13	1062	970	106,200000000000000	97,000000000000000	Weekend
	116	2013	March12 vs 13	2075	1997	98,809523809500007	95,095238095200003	Weekday
	117	2012	March12 vs 13	1017	1112	113,000000000000000	123,555555556000000	Weekend
	117	2012	March12 vs 13	2341	2533	106,409090909000000	115,136363636000000	Weekday
	117	2013	March12 vs 13	911	1017	91,099999999999994	101,700000000000000	Weekend
	117	2013	March12 vs 13	2172	2368	103,428571429000000	112,761904762000000	Weekday
	118	2012	March12 vs 13	1548	1567	172,000000000000000	174,111111111000010	Weekend
	118	2012	March12 vs 13	3613	3712	164,227272727000010	168,727272727000010	Weekday
	118	2013	March12 vs 13	1553	1473	155,300000000000010	147,300000000000010	Weekend
	118	2013	March12 vs 13	3413	3395	162,523809524000000	161,666666666999990	Weekday
	119	2013	March12 vs 13	543	612	54,299999999999997	61,200000000000003	Weekend
	119	2013	March12 vs 13	1295	1394	61,666666666700003	66,380952381000000	Weekday
	121	2012	March12 vs 13	886	889	98,444444444400006	98,777777777799997	Weekend
	121	2012	March12 vs 13	2432	2436	110,545454545000000	110,727272727000000	Weekday
	121	2013	March12 vs 13	804	777	80,400000000000006	77,700000000000003	Weekend
	121	2013	March12 vs 13	1999	1984	95,190476190499993	94,476190476200003	Weekday
	122	2012	March12 vs 13	132	144	14,666666666699999	16,000000000000000	Weekend
	122	2012	March12 vs 13	395	406	17,954545454500000	18,454545454500000	Weekday
	122	2013	March12 vs 13	183	151	18,300000000000001	15,100000000000000	Weekend
	122	2013	March12 vs 13	370	372	17,619047619000000	17,714285714300001	Weekday
	123	2012	March12 vs 13	1157	1160	128,555555556000000	128,888888888999990	Weekend
	123	2012	March12 vs 13	2745	2731	124,772727273000000	124,136363636000000	Weekday
	123	2013	March12 vs 13	1073	1065	107,300000000000000	106,500000000000000	Weekend
	123	2013	March12 vs 13	2686	2666	127,904761905000000	126,952380952000000	Weekday
	124	2013	March12 vs 13	426	448	42,600000000000001	44,799999999999997	Weekend
	124	2013	March12 vs 13	1188	1180	56,571428571399998	56,190476190500000	Weekday
	125	2013	March12 vs 13	431	448	43,100000000000001	44,799999999999997	Weekend
	125	2013	March12 vs 13	1265	1248	60,238095238100001	59,428571428600002	Weekday
	126	2013	March12 vs 13	264	266	26,399999999999999	26,600000000000001	Weekend
	126	2013	March12 vs 13	916	998	43,619047619000000	47,523809523799997	Weekday
	127	2013	March12 vs 13	459	489	45,899999999999999	48,899999999999999	Weekend
	127	2013	March12 vs 13	1132	1135	53,904761904799997	54,047619047600001	Weekday
	128	2013	March12 vs 13	554	558	55,399999999999999	55,799999999999997	Weekend
	128	2013	March12 vs 13	1702	1714	81,047619047599994	81,619047619000000	Weekday
	130	2012	March12 vs 13	435	411	48,333333333299997	45,666666666700003	Weekend
	130	2012	March12 vs 13	1237	1181	56,227272727299997	53,681818181799997	Weekday
	130	2013	March12 vs 13	511	412	51,100000000000001	41,200000000000003	Weekend
	130	2013	March12 vs 13	1377	1130	65,571428571400006	53,809523809500000	Weekday
	132	2012	March12 vs 13	1023	1029	113,666666667000000	114,333333333000000	Weekend
	132	2012	March12 vs 13	2670	2654	121,363636364000000	120,636363636000000	Weekday
	132	2013	March12 vs 13	983	976	98,299999999999997	97,599999999999994	Weekend
	132	2013	March12 vs 13	2428	2431	115,619047619000000	115,761904762000000	Weekday
	133	2012	March12 vs 13	799	742	88,777777777799997	82,444444444400006	Weekend
	133	2012	March12 vs 13	2029	1918	92,227272727300004	87,181818181799997	Weekday
	133	2013	March12 vs 13	772	724	77,200000000000003	72,400000000000006	Weekend
	133	2013	March12 vs 13	1705	1568	81,190476190499993	74,666666666699996	Weekday
	134	2012	March12 vs 13	1034	1016	114,888888889000000	112,888888889000000	Weekend
	134	2012	March12 vs 13	2685	2707	122,045454545000000	123,045454545000000	Weekday
	134	2013	March12 vs 13	1181	1209	118,099999999999990	120,900000000000010	Weekend
	134	2013	March12 vs 13	3009	2938	143,285714286000000	139,904761904999990	Weekday
	136	2012	March12 vs 13	1287	1309	143,000000000000000	145,444444444000000	Weekend
	136	2012	March12 vs 13	2813	2788	127,863636364000000	126,727272727000000	Weekday
	136	2013	March12 vs 13	1181	1161	118,099999999999990	116,099999999999990	Weekend
	136	2013	March12 vs 13	2636	2645	125,523809524000000	125,952380952000000	Weekday
	137	2012	March12 vs 13	1294	1259	143,777777778000000	139,888888888999990	Weekend
	137	2012	March12 vs 13	3440	3466	156,363636364000000	157,545454545000010	Weekday
	137	2013	March12 vs 13	1290	1290	129,000000000000000	129,000000000000000	Weekend
	137	2013	March12 vs 13	3169	3416	150,904761904999990	162,666666666999990	Weekday
	138	2012	March12 vs 13	289	295	32,111111111100001	32,777777777799997	Weekend
	138	2012	March12 vs 13	1088	1077	49,454545454500000	48,954545454500000	Weekday
	138	2013	March12 vs 13	310	309	31,000000000000000	30,899999999999999	Weekend
	138	2013	March12 vs 13	961	1074	45,761904761899999	51,142857142899999	Weekday
	139	2013	March12 vs 13	171	169	17,100000000000001	16,899999999999999	Weekend
	139	2013	March12 vs 13	539	601	25,666666666699999	28,619047619000000	Weekday
	140	2012	March12 vs 13	667	713	74,111111111100001	79,222222222200003	Weekend
	140	2012	March12 vs 13	2220	2269	100,909090909000000	103,136363636000000	Weekday
	140	2013	March12 vs 13	587	630	58,700000000000003	63,000000000000000	Weekend
	140	2013	March12 vs 13	1534	1628	73,047619047599994	77,523809523799997	Weekday
	141	2012	March12 vs 13	240	230	26,666666666699999	25,555555555600002	Weekend
	141	2012	March12 vs 13	485	502	22,045454545500000	22,818181818199999	Weekday
	141	2013	March12 vs 13	193	197	19,300000000000001	19,699999999999999	Weekend
	141	2013	March12 vs 13	317	392	15,095238095199999	18,666666666699999	Weekday
	142	2012	March12 vs 13	182	178	20,222222222199999	19,777777777800001	Weekend
	142	2012	March12 vs 13	510	521	23,181818181800001	23,681818181800001	Weekday
	142	2013	March12 vs 13	185	196	18,500000000000000	19,600000000000001	Weekend
	142	2013	March12 vs 13	379	487	18,047619047600001	23,190476190500000	Weekday
	143	2012	March12 vs 13	172	175	19,111111111100001	19,444444444399998	Weekend
	143	2012	March12 vs 13	424	429	19,272727272699999	19,500000000000000	Weekday
	143	2013	March12 vs 13	133	139	13,300000000000001	13,900000000000000	Weekend
	143	2013	March12 vs 13	457	529	21,761904761899999	25,190476190500000	Weekday
	144	2012	March12 vs 13	87	79	9,666666666670000	8,777777777780001	Weekend
	144	2012	March12 vs 13	238	247	10,818181818199999	11,227272727300001	Weekday
	144	2013	March12 vs 13	147	161	14,699999999999999	16,100000000000001	Weekend
	144	2013	March12 vs 13	381	400	18,142857142899999	19,047619047600001	Weekday
	145	2012	March12 vs 13	69	63	7,666666666670000	7,000000000000000	Weekend
	145	2012	March12 vs 13	206	243	9,363636363640000	11,045454545500000	Weekday
	145	2013	March12 vs 13	45	58	4,500000000000000	5,800000000000000	Weekend
	145	2013	March12 vs 13	136	168	6,476190476190000	8,000000000000000	Weekday
	146	2012	March12 vs 13	863	954	95,888888888899999	106,000000000000000	Weekend
	146	2012	March12 vs 13	2522	2685	114,636363636000000	122,045454545000000	Weekday
	146	2013	March12 vs 13	872	949	87,200000000000003	94,900000000000006	Weekend
	146	2013	March12 vs 13	1984	2244	94,476190476200003	106,857142857000000	Weekday
	147	2013	March12 vs 13	407	439	40,700000000000003	43,899999999999999	Weekend
	147	2013	March12 vs 13	1236	1083	58,857142857100001	51,571428571399998	Weekday
	148	2012	March12 vs 13	386	421	42,888888888899999	46,777777777799997	Weekend
	148	2012	March12 vs 13	852	967	38,727272727299997	43,954545454500000	Weekday
	148	2013	March12 vs 13	299	310	29,899999999999999	31,000000000000000	Weekend
	148	2013	March12 vs 13	701	703	33,380952381000000	33,476190476200003	Weekday
	149	2012	March12 vs 13	303	251	33,666666666700003	27,888888888899999	Weekend
	149	2012	March12 vs 13	826	746	37,545454545500000	33,909090909100001	Weekday
	149	2013	March12 vs 13	198	173	19,800000000000001	17,300000000000001	Weekend
	149	2013	March12 vs 13	553	491	26,333333333300001	23,380952381000000	Weekday
	150	2012	March12 vs 13	345	349	38,333333333299997	38,777777777799997	Weekend
	150	2012	March12 vs 13	994	954	45,181818181799997	43,363636363600001	Weekday
	150	2013	March12 vs 13	303	283	30,300000000000001	28,300000000000001	Weekend
	150	2013	March12 vs 13	790	774	37,619047619000000	36,857142857100001	Weekday
	151	2012	March12 vs 13	339	348	37,666666666700003	38,666666666700003	Weekend
	151	2012	March12 vs 13	1086	1152	49,363636363600001	52,363636363600001	Weekday
	151	2013	March12 vs 13	297	285	29,699999999999999	28,500000000000000	Weekend
	151	2013	March12 vs 13	892	870	42,476190476200003	41,428571428600002	Weekday
	153	2012	March12 vs 13	572	558	63,555555555600002	62,000000000000000	Weekend
	153	2012	March12 vs 13	1466	1529	66,636363636400006	69,500000000000000	Weekday
	153	2013	March12 vs 13	509	540	50,899999999999999	54,000000000000000	Weekend
	153	2013	March12 vs 13	1359	1487	64,714285714300004	70,809523809500007	Weekday
	154	2012	March12 vs 13	387	404	43,000000000000000	44,888888888899999	Weekend
	154	2012	March12 vs 13	892	897	40,545454545500000	40,772727272700003	Weekday
	154	2013	March12 vs 13	364	351	36,399999999999999	35,100000000000001	Weekend
	154	2013	March12 vs 13	809	864	38,523809523799997	41,142857142899999	Weekday
	155	2012	March12 vs 13	378	378	42,000000000000000	42,000000000000000	Weekend
	155	2012	March12 vs 13	1133	1123	51,500000000000000	51,045454545500000	Weekday
	155	2013	March12 vs 13	329	292	32,899999999999999	29,199999999999999	Weekend
	155	2013	March12 vs 13	904	914	43,047619047600001	43,523809523799997	Weekday
	156	2012	March12 vs 13	920	917	102,222222222000000	101,888888889000000	Weekend
	156	2012	March12 vs 13	2211	2216	100,500000000000000	100,727272727000000	Weekday
	156	2013	March12 vs 13	847	906	84,700000000000003	90,599999999999994	Weekend
	156	2013	March12 vs 13	1983	2144	94,428571428599994	102,095238095000000	Weekday
	157	2012	March12 vs 13	621	692	69,000000000000000	76,888888888899999	Weekend
	157	2012	March12 vs 13	1811	1989	82,318181818200003	90,409090909100001	Weekday
	157	2013	March12 vs 13	456	571	45,600000000000001	57,100000000000001	Weekend
	157	2013	March12 vs 13	1203	1457	57,285714285700003	69,380952381000000	Weekday
	159	2012	March12 vs 13	189	237	21,000000000000000	26,333333333300001	Weekend
	159	2012	March12 vs 13	625	731	28,409090909100001	33,227272727299997	Weekday
	159	2013	March12 vs 13	307	367	30,699999999999999	36,700000000000003	Weekend
	159	2013	March12 vs 13	687	850	32,714285714299997	40,476190476200003	Weekday
	160	2012	March12 vs 13	564	590	62,666666666700003	65,555555555599994	Weekend
	160	2012	March12 vs 13	1207	1249	54,863636363600001	56,772727272700003	Weekday
	160	2013	March12 vs 13	493	517	49,299999999999997	51,700000000000003	Weekend
	160	2013	March12 vs 13	1036	1054	49,333333333299997	50,190476190500000	Weekday
	161	2013	March12 vs 13	264	269	26,399999999999999	26,899999999999999	Weekend
	161	2013	March12 vs 13	554	655	26,380952381000000	31,190476190500000	Weekday
	162	2012	March12 vs 13	796	777	88,444444444400006	86,333333333300004	Weekend
	162	2012	March12 vs 13	2143	2189	97,409090909100001	99,500000000000000	Weekday
	162	2013	March12 vs 13	735	710	73,500000000000000	71,000000000000000	Weekend
	162	2013	March12 vs 13	1668	1755	79,428571428599994	83,571428571400006	Weekday
	163	2012	March12 vs 13	195	215	21,666666666699999	23,888888888899999	Weekend
	163	2012	March12 vs 13	412	504	18,727272727300001	22,909090909100001	Weekday
	163	2013	March12 vs 13	190	202	19,000000000000000	20,199999999999999	Weekend
	163	2013	March12 vs 13	414	460	19,714285714300001	21,904761904800001	Weekday
	165	2012	March12 vs 13	143	168	15,888888888900000	18,666666666699999	Weekend
	165	2012	March12 vs 13	164	190	7,454545454550000	8,636363636360001	Weekday
	165	2013	March12 vs 13	242	268	24,199999999999999	26,800000000000001	Weekend
	165	2013	March12 vs 13	438	556	20,857142857100001	26,476190476199999	Weekday
	166	2012	March12 vs 13	300	294	33,333333333299997	32,666666666700003	Weekend
	166	2012	March12 vs 13	691	715	31,409090909100001	32,500000000000000	Weekday
	166	2013	March12 vs 13	148	115	14,800000000000001	11,500000000000000	Weekend
	166	2013	March12 vs 13	339	294	16,142857142899999	14,000000000000000	Weekday
	167	2013	March12 vs 13	61	84	6,100000000000000	8,400000000000000	Weekend
	167	2013	March12 vs 13	157	206	7,476190476190000	9,809523809520000	Weekday
	168	2012	March12 vs 13	199	165	22,111111111100001	18,333333333300001	Weekend
	168	2012	March12 vs 13	398	405	18,090909090899999	18,409090909100001	Weekday
	168	2013	March12 vs 13	213	157	21,300000000000001	15,699999999999999	Weekend
	168	2013	March12 vs 13	412	411	19,619047619000000	19,571428571399998	Weekday
	169	2012	March12 vs 13	851	847	94,555555555599994	94,111111111100001	Weekend
	169	2012	March12 vs 13	2100	2101	95,454545454500007	95,500000000000000	Weekday
	169	2013	March12 vs 13	785	672	78,500000000000000	67,200000000000003	Weekend
	169	2013	March12 vs 13	1684	1544	80,190476190499993	73,523809523799997	Weekday
	172	2012	March12 vs 13	343	368	38,111111111100001	40,888888888899999	Weekend
	172	2012	March12 vs 13	870	850	39,545454545500000	38,636363636399999	Weekday
	172	2013	March12 vs 13	359	381	35,899999999999999	38,100000000000001	Weekend
	172	2013	March12 vs 13	851	891	40,523809523799997	42,428571428600002	Weekday
	173	2012	March12 vs 13	105	115	11,666666666699999	12,777777777800001	Weekend
	173	2012	March12 vs 13	336	355	15,272727272699999	16,136363636399999	Weekday
	173	2013	March12 vs 13	156	186	15,600000000000000	18,600000000000001	Weekend
	173	2013	March12 vs 13	345	406	16,428571428600002	19,333333333300001	Weekday
	174	2012	March12 vs 13	160	159	17,777777777800001	17,666666666699999	Weekend
	174	2012	March12 vs 13	350	355	15,909090909100000	16,136363636399999	Weekday
	174	2013	March12 vs 13	166	181	16,600000000000001	18,100000000000001	Weekend
	174	2013	March12 vs 13	382	392	18,190476190500000	18,666666666699999	Weekday
	177	2012	March12 vs 13	54	59	6,000000000000000	6,555555555560000	Weekend
	177	2012	March12 vs 13	181	186	8,227272727270000	8,454545454550001	Weekday
	177	2013	March12 vs 13	71	86	7,100000000000000	8,600000000000000	Weekend
	177	2013	March12 vs 13	181	219	8,619047619050001	10,428571428600000	Weekday
	178	2012	March12 vs 13	5	13	0,555555555556000	1,444444444440000	Weekend
	178	2012	March12 vs 13	27	25	1,227272727270000	1,136363636360000	Weekday
	178	2013	March12 vs 13	8	8	0,800000000000000	0,800000000000000	Weekend
	178	2013	March12 vs 13	26	21	1,238095238100000	1,000000000000000	Weekday
	179	2012	March12 vs 13	10	8	1,111111111110000	0,888888888889000	Weekend
	179	2012	March12 vs 13	27	33	1,227272727270000	1,500000000000000	Weekday
	179	2013	March12 vs 13	24	21	2,400000000000000	2,100000000000000	Weekend
	179	2013	March12 vs 13	48	37	2,285714285710000	1,761904761900000	Weekday
	180	2012	March12 vs 13	59	55	6,555555555560000	6,111111111110000	Weekend
	180	2012	March12 vs 13	144	184	6,545454545450000	8,363636363640000	Weekday
	180	2013	March12 vs 13	54	78	5,400000000000000	7,800000000000000	Weekend
	180	2013	March12 vs 13	124	174	5,904761904760000	8,285714285710000	Weekday
	181	2012	March12 vs 13	1628	1596	180,888888888999990	177,333333333000010	Weekend
	181	2012	March12 vs 13	3747	3765	170,318181818000000	171,136363636000000	Weekday
	181	2013	March12 vs 13	1266	1235	126,599999999999990	123,500000000000000	Weekend
	181	2013	March12 vs 13	2827	2808	134,619047619000010	133,714285714000000	Weekday
	182	2012	March12 vs 13	902	888	100,222222222000000	98,666666666699996	Weekend
	182	2012	March12 vs 13	2364	2383	107,454545455000000	108,318181818000000	Weekday
	182	2013	March12 vs 13	996	951	99,599999999999994	95,099999999999994	Weekend
	182	2013	March12 vs 13	2423	2143	115,380952381000000	102,047619048000000	Weekday
	183	2012	March12 vs 13	1393	1387	154,777777778000000	154,111111111000010	Weekend
	183	2012	March12 vs 13	3214	3221	146,090909090999990	146,409090909000010	Weekday
	183	2013	March12 vs 13	1404	1480	140,400000000000010	148,000000000000000	Weekend
	183	2013	March12 vs 13	2894	3097	137,809523810000000	147,476190476000000	Weekday
	184	2013	March12 vs 13	105	112	10,500000000000000	11,199999999999999	Weekend
	184	2013	March12 vs 13	335	320	15,952380952400000	15,238095238100000	Weekday
	185	2013	March12 vs 13	57	46	5,700000000000000	4,600000000000000	Weekend
	185	2013	March12 vs 13	142	133	6,761904761900000	6,333333333330000	Weekday
	186	2012	March12 vs 13	332	340	36,888888888899999	37,777777777799997	Weekend
	186	2012	March12 vs 13	915	864	41,590909090899999	39,272727272700003	Weekday
	186	2013	March12 vs 13	427	368	42,700000000000003	36,799999999999997	Weekend
	186	2013	March12 vs 13	1016	890	48,380952381000000	42,380952381000000	Weekday
	187	2012	March12 vs 13	402	447	44,666666666700003	49,666666666700003	Weekend
	187	2012	March12 vs 13	1010	993	45,909090909100001	45,136363636399999	Weekday
	187	2013	March12 vs 13	324	328	32,399999999999999	32,799999999999997	Weekend
	187	2013	March12 vs 13	879	790	41,857142857100001	37,619047619000000	Weekday
	188	2012	March12 vs 13	504	507	56,000000000000000	56,333333333299997	Weekend
	188	2012	March12 vs 13	1336	1326	60,727272727299997	60,272727272700003	Weekday
	188	2013	March12 vs 13	385	366	38,500000000000000	36,600000000000001	Weekend
	188	2013	March12 vs 13	1073	945	51,095238095200003	45,000000000000000	Weekday
	189	2012	March12 vs 13	435	461	48,333333333299997	51,222222222200003	Weekend
	189	2012	March12 vs 13	1121	1178	50,954545454500000	53,545454545500000	Weekday
	189	2013	March12 vs 13	289	299	28,899999999999999	29,899999999999999	Weekend
	189	2013	March12 vs 13	784	966	37,333333333299997	46,000000000000000	Weekday
	190	2012	March12 vs 13	881	882	97,888888888899999	98,000000000000000	Weekend
	190	2012	March12 vs 13	2371	2376	107,772727273000000	108,000000000000000	Weekday
	190	2013	March12 vs 13	870	841	87,000000000000000	84,099999999999994	Weekend
	190	2013	March12 vs 13	1915	1940	91,190476190499993	92,380952381000000	Weekday
	191	2012	March12 vs 13	268	266	29,777777777800001	29,555555555600002	Weekend
	191	2012	March12 vs 13	727	751	33,045454545500000	34,136363636399999	Weekday
	191	2013	March12 vs 13	311	310	31,100000000000001	31,000000000000000	Weekend
	191	2013	March12 vs 13	725	772	34,523809523799997	36,761904761899999	Weekday
	192	2012	March12 vs 13	550	538	61,111111111100001	59,777777777799997	Weekend
	192	2012	March12 vs 13	1158	1174	52,636363636399999	53,363636363600001	Weekday
	192	2013	March12 vs 13	556	556	55,600000000000001	55,600000000000001	Weekend
	192	2013	March12 vs 13	1450	1403	69,047619047599994	66,809523809500007	Weekday
	193	2013	March12 vs 13	371	424	37,100000000000001	42,399999999999999	Weekend
	193	2013	March12 vs 13	861	988	41,000000000000000	47,047619047600001	Weekday
	194	2012	March12 vs 13	782	920	86,888888888899999	102,222222222000000	Weekend
	194	2012	March12 vs 13	2531	3096	115,045454545000000	140,727272727000010	Weekday
	194	2013	March12 vs 13	584	562	58,399999999999999	56,200000000000003	Weekend
	194	2013	March12 vs 13	1538	1904	73,238095238100001	90,666666666699996	Weekday
	196	2012	March12 vs 13	797	762	88,555555555599994	84,666666666699996	Weekend
	196	2012	March12 vs 13	1957	1903	88,954545454500007	86,500000000000000	Weekday
	196	2013	March12 vs 13	578	611	57,799999999999997	61,100000000000001	Weekend
	196	2013	March12 vs 13	1396	1368	66,476190476200003	65,142857142899999	Weekday
	197	2013	March12 vs 13	352	329	35,200000000000003	32,899999999999999	Weekend
	197	2013	March12 vs 13	456	455	21,714285714300001	21,666666666699999	Weekday
	199	2012	March12 vs 13	57	79	6,333333333330000	8,777777777780001	Weekend
	199	2012	March12 vs 13	153	235	6,954545454550000	10,681818181800001	Weekday
	199	2013	March12 vs 13	111	130	11,100000000000000	13,000000000000000	Weekend
	199	2013	March12 vs 13	208	284	9,904761904760001	13,523809523800001	Weekday
	200	2012	March12 vs 13	168	191	18,666666666699999	21,222222222199999	Weekend
	200	2012	March12 vs 13	523	530	23,772727272699999	24,090909090899999	Weekday
	200	2013	March12 vs 13	232	256	23,199999999999999	25,600000000000001	Weekend
	200	2013	March12 vs 13	583	616	27,761904761899999	29,333333333300001	Weekday
	203	2012	March12 vs 13	316	305	35,111111111100001	33,888888888899999	Weekend
	203	2012	March12 vs 13	702	719	31,909090909100001	32,681818181799997	Weekday
	203	2013	March12 vs 13	311	305	31,100000000000001	30,500000000000000	Weekend
	203	2013	March12 vs 13	681	677	32,428571428600002	32,238095238100001	Weekday
	204	2012	March12 vs 13	199	213	22,111111111100001	23,666666666699999	Weekend
	204	2012	March12 vs 13	525	627	23,863636363600001	28,500000000000000	Weekday
	204	2013	March12 vs 13	117	137	11,699999999999999	13,699999999999999	Weekend
	204	2013	March12 vs 13	358	441	17,047619047600001	21,000000000000000	Weekday
	205	2013	March12 vs 13	347	323	34,700000000000003	32,299999999999997	Weekend
	205	2013	March12 vs 13	699	787	33,285714285700003	37,476190476200003	Weekday
	206	2012	March12 vs 13	166	160	18,444444444399998	17,777777777800001	Weekend
	206	2012	March12 vs 13	424	509	19,272727272699999	23,136363636399999	Weekday
	206	2013	March12 vs 13	156	133	15,600000000000000	13,300000000000001	Weekend
	206	2013	March12 vs 13	393	366	18,714285714300001	17,428571428600002	Weekday
	207	2012	March12 vs 13	148	152	16,444444444399998	16,888888888899999	Weekend
	207	2012	March12 vs 13	264	314	12,000000000000000	14,272727272699999	Weekday
	207	2013	March12 vs 13	70	96	7,000000000000000	9,600000000000000	Weekend
	207	2013	March12 vs 13	115	194	5,476190476190000	9,238095238100000	Weekday
	210	2012	March12 vs 13	248	247	27,555555555600002	27,444444444399998	Weekend
	210	2012	March12 vs 13	656	652	29,818181818199999	29,636363636399999	Weekday
	210	2013	March12 vs 13	267	223	26,699999999999999	22,300000000000001	Weekend
	210	2013	March12 vs 13	534	502	25,428571428600002	23,904761904800001	Weekday
	211	2013	March12 vs 13	119	145	11,900000000000000	14,500000000000000	Weekend
	211	2013	March12 vs 13	226	249	10,761904761900000	11,857142857099999	Weekday
	216	2012	March12 vs 13	64	94	7,111111111110000	10,444444444400000	Weekend
	216	2012	March12 vs 13	149	181	6,772727272730000	8,227272727270000	Weekday
	216	2013	March12 vs 13	88	93	8,800000000000001	9,300000000000001	Weekend
	216	2013	March12 vs 13	205	203	9,761904761900000	9,666666666670000	Weekday
	246	2012	March12 vs 13	502	516	55,777777777799997	57,333333333299997	Weekend
	246	2012	March12 vs 13	1543	1620	70,136363636400006	73,636363636400006	Weekday
	246	2013	March12 vs 13	503	501	50,299999999999997	50,100000000000001	Weekend
	246	2013	March12 vs 13	1333	1326	63,476190476200003	63,142857142899999	Weekday
	247	2012	March12 vs 13	254	247	28,222222222199999	27,444444444399998	Weekend
	247	2012	March12 vs 13	481	497	21,863636363600001	22,590909090899999	Weekday
	247	2013	March12 vs 13	158	163	15,800000000000001	16,300000000000001	Weekend
	247	2013	March12 vs 13	279	300	13,285714285699999	14,285714285699999	Weekday
	248	2012	March12 vs 13	204	212	22,666666666699999	23,555555555600002	Weekend
	248	2012	March12 vs 13	352	383	16,000000000000000	17,409090909100001	Weekday
	248	2013	March12 vs 13	106	105	10,600000000000000	10,500000000000000	Weekend
	248	2013	March12 vs 13	187	180	8,904761904760001	8,571428571429999	Weekday
	249	2012	March12 vs 13	152	157	16,888888888899999	17,444444444399998	Weekend
	249	2012	March12 vs 13	198	207	9,000000000000000	9,409090909090001	Weekday
	249	2013	March12 vs 13	70	54	7,000000000000000	5,400000000000000	Weekend
	249	2013	March12 vs 13	95	92	4,523809523810000	4,380952380950000	Weekday
	250	2012	March12 vs 13	114	102	12,666666666699999	11,333333333300001	Weekend
	250	2012	March12 vs 13	138	144	6,272727272730000	6,545454545450000	Weekday
	250	2013	March12 vs 13	65	67	6,500000000000000	6,700000000000000	Weekend
	250	2013	March12 vs 13	118	113	5,619047619050000	5,380952380950000	Weekday
	251	2012	March12 vs 13	156	175	17,333333333300001	19,444444444399998	Weekend
	251	2012	March12 vs 13	265	257	12,045454545500000	11,681818181800001	Weekday
	251	2013	March12 vs 13	74	83	7,400000000000000	8,300000000000001	Weekend
	251	2013	March12 vs 13	140	120	6,666666666670000	5,714285714290000	Weekday
	252	2012	March12 vs 13	126	131	14,000000000000000	14,555555555600000	Weekend
	252	2012	March12 vs 13	262	275	11,909090909100000	12,500000000000000	Weekday
	252	2013	March12 vs 13	79	85	7,900000000000000	8,500000000000000	Weekend
	252	2013	March12 vs 13	129	133	6,142857142860000	6,333333333330000	Weekday
	253	2012	March12 vs 13	224	267	24,888888888899999	29,666666666699999	Weekend
	253	2012	March12 vs 13	740	794	33,636363636399999	36,090909090899999	Weekday
	253	2013	March12 vs 13	180	188	18,000000000000000	18,800000000000001	Weekend
	253	2013	March12 vs 13	538	565	25,619047619000000	26,904761904800001	Weekday
	254	2012	March12 vs 13	378	382	42,000000000000000	42,444444444399998	Weekend
	254	2012	March12 vs 13	1153	1174	52,409090909100001	53,363636363600001	Weekday
	254	2013	March12 vs 13	311	314	31,100000000000001	31,399999999999999	Weekend
	254	2013	March12 vs 13	704	678	33,523809523799997	32,285714285700003	Weekday
	256	2012	March12 vs 13	251	272	27,888888888899999	30,222222222199999	Weekend
	256	2012	March12 vs 13	616	637	28,000000000000000	28,954545454500000	Weekday
	256	2013	March12 vs 13	279	295	27,899999999999999	29,500000000000000	Weekend
	256	2013	March12 vs 13	731	779	34,809523809500000	37,095238095200003	Weekday
	257	2012	March12 vs 13	122	97	13,555555555600000	10,777777777800001	Weekend
	257	2012	March12 vs 13	258	267	11,727272727300001	12,136363636400000	Weekday
	257	2013	March12 vs 13	79	63	7,900000000000000	6,300000000000000	Weekend
	257	2013	March12 vs 13	274	284	13,047619047600000	13,523809523800001	Weekday
	260	2013	March12 vs 13	342	339	34,200000000000003	33,899999999999999	Weekend
	260	2013	March12 vs 13	690	673	32,857142857100001	32,047619047600001	Weekday
	261	2013	March12 vs 13	71	69	7,100000000000000	6,900000000000000	Weekend
	261	2013	March12 vs 13	170	227	8,095238095239999	10,809523809500000	Weekday
	265	2013	March12 vs 13	44	55	4,400000000000000	5,500000000000000	Weekend
	265	2013	March12 vs 13	116	130	5,523809523810000	6,190476190480000	Weekday
	266	2013	March12 vs 13	93	118	9,300000000000001	11,800000000000001	Weekend
	266	2013	March12 vs 13	260	303	12,380952381000000	14,428571428600000	Weekday
	267	2013	March12 vs 13	109	121	10,900000000000000	12,100000000000000	Weekend
	267	2013	March12 vs 13	228	251	10,857142857099999	11,952380952400000	Weekday
	268	2013	March12 vs 13	158	172	15,800000000000001	17,199999999999999	Weekend
	268	2013	March12 vs 13	342	384	16,285714285699999	18,285714285699999	Weekday
	269	2012	March12 vs 13	306	302	34,000000000000000	33,555555555600002	Weekend
	269	2012	March12 vs 13	731	728	33,227272727299997	33,090909090899999	Weekday
	269	2013	March12 vs 13	166	151	16,600000000000001	15,100000000000000	Weekend
	269	2013	March12 vs 13	431	399	20,523809523800001	19,000000000000000	Weekday
	270	2013	March12 vs 13	258	297	25,800000000000001	29,699999999999999	Weekend
	270	2013	March12 vs 13	527	499	25,095238095199999	23,761904761899999	Weekday
	273	2012	March12 vs 13	89	126	9,888888888890000	14,000000000000000	Weekend
	273	2012	March12 vs 13	629	598	28,590909090899999	27,181818181800001	Weekday
	273	2013	March12 vs 13	124	165	12,400000000000000	16,500000000000000	Weekend
	273	2013	March12 vs 13	608	712	28,952380952399999	33,904761904799997	Weekday
	328	2012	March12 vs 13	260	286	28,888888888899999	31,777777777800001	Weekend
	328	2012	March12 vs 13	769	762	34,954545454500000	34,636363636399999	Weekday
	328	2013	March12 vs 13	201	224	20,100000000000001	22,399999999999999	Weekend
	328	2013	March12 vs 13	682	669	32,476190476200003	31,857142857100001	Weekday
	330	2012	March12 vs 13	215	249	23,888888888899999	27,666666666699999	Weekend
	330	2012	March12 vs 13	622	636	28,272727272699999	28,909090909100001	Weekday
	330	2013	March12 vs 13	183	196	18,300000000000001	19,600000000000001	Weekend
	330	2013	March12 vs 13	501	503	23,857142857100001	23,952380952399999	Weekday
	331	2012	March12 vs 13	437	412	48,555555555600002	45,777777777799997	Weekend
	331	2012	March12 vs 13	1305	1277	59,318181818200003	58,045454545500000	Weekday
	331	2013	March12 vs 13	389	366	38,899999999999999	36,600000000000001	Weekend
	331	2013	March12 vs 13	955	905	45,476190476200003	43,095238095200003	Weekday
	332	2012	March12 vs 13	309	322	34,333333333299997	35,777777777799997	Weekend
	332	2012	March12 vs 13	692	748	31,454545454500000	34,000000000000000	Weekday
	332	2013	March12 vs 13	204	231	20,399999999999999	23,100000000000001	Weekend
	332	2013	March12 vs 13	642	618	30,571428571399998	29,428571428600002	Weekday
	333	2012	March12 vs 13	112	113	12,444444444400000	12,555555555600000	Weekend
	333	2012	March12 vs 13	222	227	10,090909090900000	10,318181818199999	Weekday
	333	2013	March12 vs 13	97	93	9,699999999999999	9,300000000000001	Weekend
	333	2013	March12 vs 13	300	298	14,285714285699999	14,190476190500000	Weekday
	361	2013	March12 vs 13	221	246	22,100000000000001	24,600000000000001	Weekend
	361	2013	March12 vs 13	392	435	18,666666666699999	20,714285714300001	Weekday
	364	2013	March12 vs 13	175	176	17,500000000000000	17,600000000000001	Weekend
	364	2013	March12 vs 13	398	346	18,952380952399999	16,476190476199999	Weekday
	382	2013	March12 vs 13	155	128	15,500000000000000	12,800000000000001	Weekend
	382	2013	March12 vs 13	208	195	9,904761904760001	9,285714285710000	Weekday
	384	2013	March12 vs 13	258	247	25,800000000000001	24,699999999999999	Weekend
	384	2013	March12 vs 13	802	798	38,190476190500000	38,000000000000000	Weekday
	385	2013	March12 vs 13	517	498	51,700000000000003	49,799999999999997	Weekend
	385	2013	March12 vs 13	1369	1166	65,190476190499993	55,523809523799997	Weekday
	386	2013	March12 vs 13	307	322	30,699999999999999	32,200000000000003	Weekend
	386	2013	March12 vs 13	757	741	36,047619047600001	35,285714285700003	Weekday
	390	2013	March12 vs 13	725	659	72,500000000000000	65,900000000000006	Weekend
	390	2013	March12 vs 13	1397	1244	66,523809523799997	59,238095238100001	Weekday
	391	2013	March12 vs 13	222	167	22,199999999999999	16,699999999999999	Weekend
	391	2013	March12 vs 13	405	287	19,285714285699999	13,666666666699999	Weekday
	392	2013	March12 vs 13	178	166	17,800000000000001	16,600000000000001	Weekend
	392	2013	March12 vs 13	440	260	20,952380952399999	12,380952381000000	Weekday
	396	2013	March12 vs 13	28	21	2,800000000000000	2,100000000000000	Weekend
	396	2013	March12 vs 13	46	44	2,190476190480000	2,095238095240000	Weekday
	409	2013	March12 vs 13	255	260	25,500000000000000	26,000000000000000	Weekend
	409	2013	March12 vs 13	755	738	35,952380952399999	35,142857142899999	Weekday
	420	2013	March12 vs 13	235	168	23,500000000000000	16,800000000000001	Weekend
	420	2013	March12 vs 13	599	433	28,523809523800001	20,619047619000000	Weekday
	424	2013	March12 vs 13	340	349	34,000000000000000	34,899999999999999	Weekend
	424	2013	March12 vs 13	756	764	36,000000000000000	36,380952381000000	Weekday
	446	2013	March12 vs 13	249	230	24,899999999999999	23,000000000000000	Weekend
	446	2013	March12 vs 13	591	539	28,142857142899999	25,666666666699999	Weekday
	456	2013	March12 vs 13	178	181	17,800000000000001	18,100000000000001	Weekend
	456	2013	March12 vs 13	354	407	16,857142857100001	19,380952381000000	Weekday
	457	2013	March12 vs 13	172	211	17,199999999999999	21,100000000000001	Weekend
	457	2013	March12 vs 13	408	487	19,428571428600002	23,190476190500000	Weekday
	459	2013	March12 vs 13	687	718	68,700000000000003	71,799999999999997	Weekend
	459	2013	March12 vs 13	1613	1630	76,809523809500007	77,619047619000000	Weekday
	460	2013	March12 vs 13	149	165	14,900000000000000	16,500000000000000	Weekend
	460	2013	March12 vs 13	402	356	19,142857142899999	16,952380952399999	Weekday
	916	2013	March12 vs 13	137	104	13,699999999999999	10,400000000000000	Weekend
	916	2013	March12 vs 13	282	264	13,428571428600000	12,571428571400000	Weekday
	933	2012	March12 vs 13	2515	2548	279,444444444000000	283,111111111000010	Weekend
	933	2012	March12 vs 13	6409	6571	291,318181818000030	298,681818181999970	Weekday
	933	2013	March12 vs 13	1758	1813	175,800000000000010	181,300000000000010	Weekend
	933	2013	March12 vs 13	5089	4969	242,333333333000010	236,619047619000010	Weekday
	954	2012	March12 vs 13	602	642	66,888888888899999	71,333333333300004	Weekend
	954	2012	March12 vs 13	461	469	20,954545454500000	21,318181818199999	Weekday
	954	2013	March12 vs 13	346	383	34,600000000000001	38,299999999999997	Weekend
	954	2013	March12 vs 13	403	432	19,190476190500000	20,571428571399998	Weekday
	955	2012	March12 vs 13	90	125	10,000000000000000	13,888888888900000	Weekend
	955	2012	March12 vs 13	63	39	2,863636363640000	1,772727272730000	Weekday
	955	2013	March12 vs 13	32	38	3,200000000000000	3,800000000000000	Weekend
	955	2013	March12 vs 13	27	14	1,285714285710000	0,666666666667000	Weekday
	957	2012	March12 vs 13	649	621	72,111111111100001	69,000000000000000	Weekend
	957	2012	March12 vs 13	1128	1263	51,272727272700003	57,409090909100001	Weekday
	957	2013	March12 vs 13	506	617	50,600000000000001	61,700000000000003	Weekend
	957	2013	March12 vs 13	905	1129	43,095238095200003	53,761904761899999	Weekday
	994	2013	March12 vs 13	488	498	48,799999999999997	49,799999999999997	Weekend
	994	2013	March12 vs 13	1374	1496	65,428571428599994	71,238095238100001	Weekday
