# Supplementary material for: Expanding Bicycle-Sharing Systems: Lessons Learnt from an Analysis of Usage
Source: PLoS One. 2016 Dec 15;11(12):e0168604. doi: 10.1371/journal.pone.0168604 (PMC5158202; doi:10.1371/journal.pone.0168604)
Supplement: S1 File — (ZIP) [file pone.0168604.s002.zip › Data/Station_Daily_Pickup_Return_2013.2014.txt]

OID_	BSID	Year	Compare	Trips_Pickup	Trips_Return	Trips/Day_Pickup	Trips/Day_Return	Day
	1	2013	March 13 vs 14	773	757	77,299999999999997	75,700000000000003	Weekend
	1	2013	March 13 vs 14	1492	1446	71,047619047599994	68,857142857100001	Weekday
	1	2014	March 13 vs 14	683	667	68,299999999999997	66,700000000000003	Weekend
	1	2014	March 13 vs 14	1596	1619	76,000000000000000	77,095238095200003	Weekday
	2	2013	March 13 vs 14	588	599	58,799999999999997	59,899999999999999	Weekend
	2	2013	March 13 vs 14	1550	1499	73,809523809500007	71,380952381000000	Weekday
	2	2014	March 13 vs 14	462	493	46,200000000000003	49,299999999999997	Weekend
	2	2014	March 13 vs 14	1327	1373	63,190476190500000	65,380952381000000	Weekday
	3	2013	March 13 vs 14	588	590	58,799999999999997	59,000000000000000	Weekend
	3	2013	March 13 vs 14	1429	1388	68,047619047599994	66,095238095200003	Weekday
	3	2014	March 13 vs 14	407	418	40,700000000000003	41,799999999999997	Weekend
	3	2014	March 13 vs 14	1012	1086	48,190476190500000	51,714285714299997	Weekday
	4	2013	March 13 vs 14	789	796	78,900000000000006	79,599999999999994	Weekend
	4	2013	March 13 vs 14	2085	2107	99,285714285699996	100,333333333000000	Weekday
	4	2014	March 13 vs 14	615	619	61,500000000000000	61,899999999999999	Weekend
	4	2014	March 13 vs 14	1575	1589	75,000000000000000	75,666666666699996	Weekday
	5	2013	March 13 vs 14	557	597	55,700000000000003	59,700000000000003	Weekend
	5	2013	March 13 vs 14	1801	1898	85,761904761899999	90,380952381000000	Weekday
	5	2014	March 13 vs 14	494	505	49,399999999999999	50,500000000000000	Weekend
	5	2014	March 13 vs 14	1797	1884	85,571428571400006	89,714285714300004	Weekday
	6	2013	March 13 vs 14	850	854	85,000000000000000	85,400000000000006	Weekend
	6	2013	March 13 vs 14	2927	3069	139,380952380999990	146,142857142999990	Weekday
	6	2014	March 13 vs 14	736	766	73,599999999999994	76,599999999999994	Weekend
	6	2014	March 13 vs 14	2408	2459	114,666666667000000	117,095238095000000	Weekday
	7	2013	March 13 vs 14	800	820	80,000000000000000	82,000000000000000	Weekend
	7	2013	March 13 vs 14	2028	1938	96,571428571400006	92,285714285699996	Weekday
	7	2014	March 13 vs 14	533	590	53,299999999999997	59,000000000000000	Weekend
	7	2014	March 13 vs 14	1669	1634	79,476190476200003	77,809523809500007	Weekday
	8	2013	March 13 vs 14	902	918	90,200000000000003	91,799999999999997	Weekend
	8	2013	March 13 vs 14	3240	3209	154,285714286000000	152,809523810000000	Weekday
	8	2014	March 13 vs 14	801	810	80,099999999999994	81,000000000000000	Weekend
	8	2014	March 13 vs 14	2552	2540	121,523809524000000	120,952380952000000	Weekday
	9	2013	March 13 vs 14	407	411	40,700000000000003	41,100000000000001	Weekend
	9	2013	March 13 vs 14	1257	1247	59,857142857100001	59,380952381000000	Weekday
	9	2014	March 13 vs 14	281	304	28,100000000000001	30,399999999999999	Weekend
	9	2014	March 13 vs 14	866	884	41,238095238100001	42,095238095200003	Weekday
	11	2013	March 13 vs 14	3191	3030	319,100000000000020	303,000000000000000	Weekend
	11	2013	March 13 vs 14	6983	6537	332,523809524000000	311,285714285999970	Weekday
	11	2014	March 13 vs 14	2327	2273	232,699999999999990	227,300000000000010	Weekend
	11	2014	March 13 vs 14	5649	5089	269,000000000000000	242,333333333000010	Weekday
	12	2013	March 13 vs 14	623	576	62,299999999999997	57,600000000000001	Weekend
	12	2013	March 13 vs 14	2658	2777	126,571428571000000	132,238095238000000	Weekday
	12	2014	March 13 vs 14	534	502	53,399999999999999	50,200000000000003	Weekend
	12	2014	March 13 vs 14	2139	2185	101,857142857000000	104,047619048000000	Weekday
	14	2013	March 13 vs 14	681	687	68,099999999999994	68,700000000000003	Weekend
	14	2013	March 13 vs 14	1150	1142	54,761904761899999	54,380952381000000	Weekday
	14	2014	March 13 vs 14	460	444	46,000000000000000	44,399999999999999	Weekend
	14	2014	March 13 vs 14	953	974	45,380952381000000	46,380952381000000	Weekday
	15	2013	March 13 vs 14	548	537	54,799999999999997	53,700000000000003	Weekend
	15	2013	March 13 vs 14	1413	1340	67,285714285699996	63,809523809500000	Weekday
	15	2014	March 13 vs 14	343	346	34,299999999999997	34,600000000000001	Weekend
	15	2014	March 13 vs 14	1017	1019	48,428571428600002	48,523809523799997	Weekday
	16	2013	March 13 vs 14	414	430	41,399999999999999	43,000000000000000	Weekend
	16	2013	March 13 vs 14	1220	1206	58,095238095200003	57,428571428600002	Weekday
	16	2014	March 13 vs 14	347	360	34,700000000000003	36,000000000000000	Weekend
	16	2014	March 13 vs 14	1027	1007	48,904761904799997	47,952380952399999	Weekday
	17	2013	March 13 vs 14	72	73	7,200000000000000	7,300000000000000	Weekend
	17	2013	March 13 vs 14	327	168	15,571428571400000	8,000000000000000	Weekday
	17	2014	March 13 vs 14	92	79	9,199999999999999	7,900000000000000	Weekend
	17	2014	March 13 vs 14	503	213	23,952380952399999	10,142857142900001	Weekday
	18	2013	March 13 vs 14	901	912	90,099999999999994	91,200000000000003	Weekend
	18	2013	March 13 vs 14	2122	2005	101,047619048000000	95,476190476200003	Weekday
	18	2014	March 13 vs 14	767	740	76,700000000000003	74,000000000000000	Weekend
	18	2014	March 13 vs 14	1765	1799	84,047619047599994	85,666666666699996	Weekday
	19	2013	March 13 vs 14	214	205	21,399999999999999	20,500000000000000	Weekend
	19	2013	March 13 vs 14	697	649	33,190476190500000	30,904761904800001	Weekday
	19	2014	March 13 vs 14	234	208	23,399999999999999	20,800000000000001	Weekend
	19	2014	March 13 vs 14	692	664	32,952380952399999	31,619047619000000	Weekday
	21	2013	March 13 vs 14	959	968	95,900000000000006	96,799999999999997	Weekend
	21	2013	March 13 vs 14	2487	2431	118,428571429000000	115,761904762000000	Weekday
	21	2014	March 13 vs 14	649	674	64,900000000000006	67,400000000000006	Weekend
	21	2014	March 13 vs 14	1978	1947	94,190476190499993	92,714285714300004	Weekday
	22	2013	March 13 vs 14	943	924	94,299999999999997	92,400000000000006	Weekend
	22	2013	March 13 vs 14	2472	2340	117,714285714000000	111,428571429000000	Weekday
	22	2014	March 13 vs 14	614	624	61,399999999999999	62,399999999999999	Weekend
	22	2014	March 13 vs 14	1698	1693	80,857142857100001	80,619047619000000	Weekday
	23	2013	March 13 vs 14	937	996	93,700000000000003	99,599999999999994	Weekend
	23	2013	March 13 vs 14	2334	2277	111,142857143000000	108,428571429000000	Weekday
	23	2014	March 13 vs 14	702	738	70,200000000000003	73,799999999999997	Weekend
	23	2014	March 13 vs 14	1881	1839	89,571428571400006	87,571428571400006	Weekday
	24	2013	March 13 vs 14	493	476	49,299999999999997	47,600000000000001	Weekend
	24	2013	March 13 vs 14	1449	1374	69,000000000000000	65,428571428599994	Weekday
	24	2014	March 13 vs 14	324	336	32,399999999999999	33,600000000000001	Weekend
	24	2014	March 13 vs 14	1110	1130	52,857142857100001	53,809523809500000	Weekday
	25	2013	March 13 vs 14	953	967	95,299999999999997	96,700000000000003	Weekend
	25	2013	March 13 vs 14	2469	2458	117,571428571000000	117,047619048000000	Weekday
	25	2014	March 13 vs 14	683	700	68,299999999999997	70,000000000000000	Weekend
	25	2014	March 13 vs 14	2263	2262	107,761904762000000	107,714285714000000	Weekday
	26	2013	March 13 vs 14	1707	1676	170,699999999999990	167,599999999999990	Weekend
	26	2013	March 13 vs 14	4003	3898	190,619047619000010	185,619047619000010	Weekday
	26	2014	March 13 vs 14	1266	1226	126,599999999999990	122,599999999999990	Weekend
	26	2014	March 13 vs 14	3473	3448	165,380952380999990	164,190476190000000	Weekday
	28	2013	March 13 vs 14	967	975	96,700000000000003	97,500000000000000	Weekend
	28	2013	March 13 vs 14	3456	3499	164,571428571000010	166,619047619000010	Weekday
	28	2014	March 13 vs 14	903	904	90,299999999999997	90,400000000000006	Weekend
	28	2014	March 13 vs 14	3380	3358	160,952380952000000	159,904761904999990	Weekday
	29	2013	March 13 vs 14	389	384	38,899999999999999	38,399999999999999	Weekend
	29	2013	March 13 vs 14	1185	1140	56,428571428600002	54,285714285700003	Weekday
	29	2014	March 13 vs 14	404	404	40,399999999999999	40,399999999999999	Weekend
	29	2014	March 13 vs 14	1172	1215	55,809523809500000	57,857142857100001	Weekday
	30	2013	March 13 vs 14	249	282	24,899999999999999	28,199999999999999	Weekend
	30	2013	March 13 vs 14	566	560	26,952380952399999	26,666666666699999	Weekday
	30	2014	March 13 vs 14	184	197	18,399999999999999	19,699999999999999	Weekend
	30	2014	March 13 vs 14	497	536	23,666666666699999	25,523809523800001	Weekday
	31	2013	March 13 vs 14	1051	1039	105,099999999999990	103,900000000000010	Weekend
	31	2013	March 13 vs 14	2718	2480	129,428571428999990	118,095238095000000	Weekday
	31	2014	March 13 vs 14	1009	947	100,900000000000010	94,700000000000003	Weekend
	31	2014	March 13 vs 14	2694	2354	128,285714286000000	112,095238095000000	Weekday
	32	2013	March 13 vs 14	479	244	47,899999999999999	24,399999999999999	Weekend
	32	2013	March 13 vs 14	1367	792	65,095238095200003	37,714285714299997	Weekday
	32	2014	March 13 vs 14	367	200	36,700000000000003	20,000000000000000	Weekend
	32	2014	March 13 vs 14	1106	547	52,666666666700003	26,047619047600001	Weekday
	33	2013	March 13 vs 14	426	566	42,600000000000001	56,600000000000001	Weekend
	33	2013	March 13 vs 14	2052	2602	97,714285714300004	123,904761905000000	Weekday
	33	2014	March 13 vs 14	308	396	30,800000000000001	39,600000000000001	Weekend
	33	2014	March 13 vs 14	1714	2246	81,619047619000000	106,952380952000000	Weekday
	34	2013	March 13 vs 14	1237	1216	123,700000000000000	121,599999999999990	Weekend
	34	2013	March 13 vs 14	3590	3536	170,952380952000000	168,380952380999990	Weekday
	34	2014	March 13 vs 14	924	929	92,400000000000006	92,900000000000006	Weekend
	34	2014	March 13 vs 14	2961	2928	141,000000000000000	139,428571428999990	Weekday
	35	2013	March 13 vs 14	895	873	89,500000000000000	87,299999999999997	Weekend
	35	2013	March 13 vs 14	1979	1908	94,238095238100001	90,857142857100001	Weekday
	35	2014	March 13 vs 14	568	561	56,799999999999997	56,100000000000001	Weekend
	35	2014	March 13 vs 14	1483	1531	70,619047619000000	72,904761904799997	Weekday
	36	2013	March 13 vs 14	487	451	48,700000000000003	45,100000000000001	Weekend
	36	2013	March 13 vs 14	2111	1999	100,523809524000000	95,190476190499993	Weekday
	36	2014	March 13 vs 14	386	350	38,600000000000001	35,000000000000000	Weekend
	36	2014	March 13 vs 14	1846	1596	87,904761904799997	76,000000000000000	Weekday
	37	2013	March 13 vs 14	1525	1547	152,500000000000000	154,699999999999990	Weekend
	37	2013	March 13 vs 14	4633	4593	220,619047619000010	218,714285714000000	Weekday
	37	2014	March 13 vs 14	1314	1330	131,400000000000010	133,000000000000000	Weekend
	37	2014	March 13 vs 14	4024	3986	191,619047619000010	189,809523810000000	Weekday
	38	2013	March 13 vs 14	423	380	42,299999999999997	38,000000000000000	Weekend
	38	2013	March 13 vs 14	1726	1761	82,190476190499993	83,857142857100001	Weekday
	38	2014	March 13 vs 14	406	385	40,600000000000001	38,500000000000000	Weekend
	38	2014	March 13 vs 14	1716	1695	81,714285714300004	80,714285714300004	Weekday
	39	2013	March 13 vs 14	576	531	57,600000000000001	53,100000000000001	Weekend
	39	2013	March 13 vs 14	1945	1713	92,619047619000000	81,571428571400006	Weekday
	39	2014	March 13 vs 14	469	371	46,899999999999999	37,100000000000001	Weekend
	39	2014	March 13 vs 14	1770	1514	84,285714285699996	72,095238095200003	Weekday
	40	2013	March 13 vs 14	2097	2159	209,699999999999990	215,900000000000010	Weekend
	40	2013	March 13 vs 14	5644	5532	268,761904761999970	263,428571428999990	Weekday
	40	2014	March 13 vs 14	2058	2055	205,800000000000010	205,500000000000000	Weekend
	40	2014	March 13 vs 14	5740	5572	273,333333332999980	265,333333332999980	Weekday
	41	2013	March 13 vs 14	243	218	24,300000000000001	21,800000000000001	Weekend
	41	2013	March 13 vs 14	899	912	42,809523809500000	43,428571428600002	Weekday
	41	2014	March 13 vs 14	140	112	14,000000000000000	11,199999999999999	Weekend
	41	2014	March 13 vs 14	577	605	27,476190476199999	28,809523809500000	Weekday
	42	2013	March 13 vs 14	622	654	62,200000000000003	65,400000000000006	Weekend
	42	2013	March 13 vs 14	2265	2245	107,857142857000000	106,904761905000000	Weekday
	42	2014	March 13 vs 14	496	489	49,600000000000001	48,899999999999999	Weekend
	42	2014	March 13 vs 14	1733	1844	82,523809523799997	87,809523809500007	Weekday
	44	2013	March 13 vs 14	1631	1569	163,099999999999990	156,900000000000010	Weekend
	44	2013	March 13 vs 14	4535	4144	215,952380952000000	197,333333333000010	Weekday
	44	2014	March 13 vs 14	1317	1237	131,699999999999990	123,700000000000000	Weekend
	44	2014	March 13 vs 14	3446	3251	164,095238095000010	154,809523810000000	Weekday
	45	2013	March 13 vs 14	654	729	65,400000000000006	72,900000000000006	Weekend
	45	2013	March 13 vs 14	1257	1483	59,857142857100001	70,619047619000000	Weekday
	45	2014	March 13 vs 14	445	498	44,500000000000000	49,799999999999997	Weekend
	45	2014	March 13 vs 14	891	1001	42,428571428600002	47,666666666700003	Weekday
	47	2013	March 13 vs 14	709	630	70,900000000000006	63,000000000000000	Weekend
	47	2013	March 13 vs 14	1638	1327	78,000000000000000	63,190476190500000	Weekday
	47	2014	March 13 vs 14	486	382	48,600000000000001	38,200000000000003	Weekend
	47	2014	March 13 vs 14	1328	985	63,238095238100001	46,904761904799997	Weekday
	49	2013	March 13 vs 14	534	563	53,399999999999999	56,299999999999997	Weekend
	49	2013	March 13 vs 14	1409	1533	67,095238095200003	73,000000000000000	Weekday
	49	2014	March 13 vs 14	451	485	45,100000000000001	48,500000000000000	Weekend
	49	2014	March 13 vs 14	1448	1557	68,952380952400006	74,142857142899999	Weekday
	50	2013	March 13 vs 14	564	622	56,399999999999999	62,200000000000003	Weekend
	50	2013	March 13 vs 14	1045	1242	49,761904761899999	59,142857142899999	Weekday
	50	2014	March 13 vs 14	431	477	43,100000000000001	47,700000000000003	Weekend
	50	2014	March 13 vs 14	1060	1154	50,476190476200003	54,952380952399999	Weekday
	51	2013	March 13 vs 14	133	95	13,300000000000001	9,500000000000000	Weekend
	51	2013	March 13 vs 14	364	309	17,333333333300001	14,714285714300001	Weekday
	51	2014	March 13 vs 14	75	61	7,500000000000000	6,100000000000000	Weekend
	51	2014	March 13 vs 14	296	231	14,095238095199999	11,000000000000000	Weekday
	52	2013	March 13 vs 14	480	441	48,000000000000000	44,100000000000001	Weekend
	52	2013	March 13 vs 14	1065	1032	50,714285714299997	49,142857142899999	Weekday
	52	2014	March 13 vs 14	422	415	42,200000000000003	41,500000000000000	Weekend
	52	2014	March 13 vs 14	947	912	45,095238095200003	43,428571428600002	Weekday
	54	2013	March 13 vs 14	323	355	32,299999999999997	35,500000000000000	Weekend
	54	2013	March 13 vs 14	317	335	15,095238095199999	15,952380952400000	Weekday
	54	2014	March 13 vs 14	257	285	25,699999999999999	28,500000000000000	Weekend
	54	2014	March 13 vs 14	198	199	9,428571428570001	9,476190476190000	Weekday
	56	2013	March 13 vs 14	1412	1373	141,199999999999990	137,300000000000010	Weekend
	56	2013	March 13 vs 14	3018	2924	143,714285714000000	139,238095238000000	Weekday
	56	2014	March 13 vs 14	1192	1213	119,200000000000000	121,300000000000000	Weekend
	56	2014	March 13 vs 14	2804	2753	133,523809524000000	131,095238095000010	Weekday
	57	2013	March 13 vs 14	2806	2965	280,600000000000020	296,500000000000000	Weekend
	57	2013	March 13 vs 14	5696	5987	271,238095238000030	285,095238095000010	Weekday
	57	2014	March 13 vs 14	2351	2407	235,099999999999990	240,699999999999990	Weekend
	57	2014	March 13 vs 14	4865	4965	231,666666666999990	236,428571428999990	Weekday
	58	2013	March 13 vs 14	901	844	90,099999999999994	84,400000000000006	Weekend
	58	2013	March 13 vs 14	1910	1931	90,952380952400006	91,952380952400006	Weekday
	58	2014	March 13 vs 14	711	707	71,099999999999994	70,700000000000003	Weekend
	58	2014	March 13 vs 14	1872	1936	89,142857142899999	92,190476190499993	Weekday
	59	2013	March 13 vs 14	2241	2143	224,099999999999990	214,300000000000010	Weekend
	59	2013	March 13 vs 14	6162	5632	293,428571428999990	268,190476190000030	Weekday
	59	2014	March 13 vs 14	1786	1750	178,599999999999990	175,000000000000000	Weekend
	59	2014	March 13 vs 14	5185	4928	246,904761904999990	234,666666666999990	Weekday
	60	2013	March 13 vs 14	996	882	99,599999999999994	88,200000000000003	Weekend
	60	2013	March 13 vs 14	2349	2160	111,857142857000000	102,857142857000000	Weekday
	60	2014	March 13 vs 14	775	697	77,500000000000000	69,700000000000003	Weekend
	60	2014	March 13 vs 14	2096	1830	99,809523809500007	87,142857142899999	Weekday
	62	2013	March 13 vs 14	1216	1156	121,599999999999990	115,599999999999990	Weekend
	62	2013	March 13 vs 14	3280	3233	156,190476190000000	153,952380952000000	Weekday
	62	2014	March 13 vs 14	704	689	70,400000000000006	68,900000000000006	Weekend
	62	2014	March 13 vs 14	2092	2105	99,619047619000000	100,238095238000000	Weekday
	63	2013	March 13 vs 14	630	540	63,000000000000000	54,000000000000000	Weekend
	63	2013	March 13 vs 14	1484	1310	70,666666666699996	62,380952381000000	Weekday
	63	2014	March 13 vs 14	445	395	44,500000000000000	39,500000000000000	Weekend
	63	2014	March 13 vs 14	1106	1068	52,666666666700003	50,857142857100001	Weekday
	64	2013	March 13 vs 14	653	549	65,299999999999997	54,899999999999999	Weekend
	64	2013	March 13 vs 14	1342	1092	63,904761904799997	52,000000000000000	Weekday
	64	2014	March 13 vs 14	470	444	47,000000000000000	44,399999999999999	Weekend
	64	2014	March 13 vs 14	1226	1196	58,380952381000000	56,952380952399999	Weekday
	65	2013	March 13 vs 14	847	870	84,700000000000003	87,000000000000000	Weekend
	65	2013	March 13 vs 14	2017	2052	96,047619047599994	97,714285714300004	Weekday
	65	2014	March 13 vs 14	674	612	67,400000000000006	61,200000000000003	Weekend
	65	2014	March 13 vs 14	1677	1632	79,857142857100001	77,714285714300004	Weekday
	66	2013	March 13 vs 14	1070	1019	107,000000000000000	101,900000000000010	Weekend
	66	2013	March 13 vs 14	3305	3292	157,380952380999990	156,761904762000000	Weekday
	66	2014	March 13 vs 14	843	830	84,299999999999997	83,000000000000000	Weekend
	66	2014	March 13 vs 14	2711	2599	129,095238095000010	123,761904762000000	Weekday
	67	2013	March 13 vs 14	1010	852	101,000000000000000	85,200000000000003	Weekend
	67	2013	March 13 vs 14	2417	2106	115,095238095000000	100,285714286000000	Weekday
	67	2014	March 13 vs 14	816	703	81,599999999999994	70,299999999999997	Weekend
	67	2014	March 13 vs 14	1977	1804	94,142857142899999	85,904761904799997	Weekday
	68	2013	March 13 vs 14	1460	1373	146,000000000000000	137,300000000000010	Weekend
	68	2013	March 13 vs 14	3119	2836	148,523809524000000	135,047619048000000	Weekday
	68	2014	March 13 vs 14	1066	1027	106,599999999999990	102,700000000000000	Weekend
	68	2014	March 13 vs 14	2558	2343	121,809523810000000	111,571428571000000	Weekday
	69	2013	March 13 vs 14	825	797	82,500000000000000	79,700000000000003	Weekend
	69	2013	March 13 vs 14	2287	2471	108,904761905000000	117,666666667000000	Weekday
	69	2014	March 13 vs 14	596	571	59,600000000000001	57,100000000000001	Weekend
	69	2014	March 13 vs 14	1927	1947	91,761904761899999	92,714285714300004	Weekday
	70	2013	March 13 vs 14	375	345	37,500000000000000	34,500000000000000	Weekend
	70	2013	March 13 vs 14	1403	1302	66,809523809500007	62,000000000000000	Weekday
	70	2014	March 13 vs 14	348	328	34,799999999999997	32,799999999999997	Weekend
	70	2014	March 13 vs 14	1188	1145	56,571428571399998	54,523809523799997	Weekday
	71	2013	March 13 vs 14	755	689	75,500000000000000	68,900000000000006	Weekend
	71	2013	March 13 vs 14	1990	1829	94,761904761899999	87,095238095200003	Weekday
	71	2014	March 13 vs 14	496	433	49,600000000000001	43,299999999999997	Weekend
	71	2014	March 13 vs 14	1464	1381	69,714285714300004	65,761904761899999	Weekday
	72	2013	March 13 vs 14	1619	1604	161,900000000000010	160,400000000000010	Weekend
	72	2013	March 13 vs 14	3893	4019	185,380952380999990	191,380952380999990	Weekday
	72	2014	March 13 vs 14	1318	1326	131,800000000000010	132,599999999999990	Weekend
	72	2014	March 13 vs 14	3627	3657	172,714285714000000	174,142857142999990	Weekday
	73	2013	March 13 vs 14	1416	1620	141,599999999999990	162,000000000000000	Weekend
	73	2013	March 13 vs 14	4488	5324	213,714285714000000	253,523809524000000	Weekday
	73	2014	March 13 vs 14	1061	1222	106,099999999999990	122,200000000000000	Weekend
	73	2014	March 13 vs 14	3845	4564	183,095238095000010	217,333333333000010	Weekday
	74	2013	March 13 vs 14	992	1088	99,200000000000003	108,800000000000000	Weekend
	74	2013	March 13 vs 14	2643	2900	125,857142857000000	138,095238095000010	Weekday
	74	2014	March 13 vs 14	1004	1050	100,400000000000010	105,000000000000000	Weekend
	74	2014	March 13 vs 14	2549	2644	121,380952381000000	125,904761905000000	Weekday
	75	2013	March 13 vs 14	998	1092	99,799999999999997	109,200000000000000	Weekend
	75	2013	March 13 vs 14	2471	2714	117,666666667000000	129,238095238000000	Weekday
	75	2014	March 13 vs 14	695	817	69,500000000000000	81,700000000000003	Weekend
	75	2014	March 13 vs 14	1749	2036	83,285714285699996	96,952380952400006	Weekday
	76	2013	March 13 vs 14	758	856	75,799999999999997	85,599999999999994	Weekend
	76	2013	March 13 vs 14	2179	2312	103,761904762000000	110,095238095000000	Weekday
	76	2014	March 13 vs 14	609	610	60,899999999999999	61,000000000000000	Weekend
	76	2014	March 13 vs 14	1378	1436	65,619047619000000	68,380952381000000	Weekday
	77	2013	March 13 vs 14	567	642	56,700000000000003	64,200000000000003	Weekend
	77	2013	March 13 vs 14	1586	1710	75,523809523799997	81,428571428599994	Weekday
	77	2014	March 13 vs 14	483	554	48,299999999999997	55,399999999999999	Weekend
	77	2014	March 13 vs 14	1365	1537	65,000000000000000	73,190476190499993	Weekday
	78	2013	March 13 vs 14	419	470	41,899999999999999	47,000000000000000	Weekend
	78	2013	March 13 vs 14	1241	1167	59,095238095200003	55,571428571399998	Weekday
	78	2014	March 13 vs 14	307	330	30,699999999999999	33,000000000000000	Weekend
	78	2014	March 13 vs 14	1056	993	50,285714285700003	47,285714285700003	Weekday
	79	2013	March 13 vs 14	981	995	98,099999999999994	99,500000000000000	Weekend
	79	2013	March 13 vs 14	3257	3241	155,095238095000010	154,333333333000010	Weekday
	79	2014	March 13 vs 14	715	721	71,500000000000000	72,099999999999994	Weekend
	79	2014	March 13 vs 14	2341	2262	111,476190476000000	107,714285714000000	Weekday
	80	2013	March 13 vs 14	876	856	87,599999999999994	85,599999999999994	Weekend
	80	2013	March 13 vs 14	1586	1395	75,523809523799997	66,428571428599994	Weekday
	80	2014	March 13 vs 14	582	570	58,200000000000003	57,000000000000000	Weekend
	80	2014	March 13 vs 14	1273	1173	60,619047619000000	55,857142857100001	Weekday
	81	2013	March 13 vs 14	606	611	60,600000000000001	61,100000000000001	Weekend
	81	2013	March 13 vs 14	1423	1453	67,761904761899999	69,190476190499993	Weekday
	81	2014	March 13 vs 14	494	506	49,399999999999999	50,600000000000001	Weekend
	81	2014	March 13 vs 14	1218	1237	58,000000000000000	58,904761904799997	Weekday
	82	2013	March 13 vs 14	112	129	11,199999999999999	12,900000000000000	Weekend
	82	2013	March 13 vs 14	710	805	33,809523809500000	38,333333333299997	Weekday
	82	2014	March 13 vs 14	79	94	7,900000000000000	9,400000000000000	Weekend
	82	2014	March 13 vs 14	710	782	33,809523809500000	37,238095238100001	Weekday
	83	2013	March 13 vs 14	465	490	46,500000000000000	49,000000000000000	Weekend
	83	2013	March 13 vs 14	1371	1319	65,285714285699996	62,809523809500000	Weekday
	83	2014	March 13 vs 14	409	389	40,899999999999999	38,899999999999999	Weekend
	83	2014	March 13 vs 14	1163	1100	55,380952381000000	52,380952381000000	Weekday
	84	2013	March 13 vs 14	1069	1084	106,900000000000010	108,400000000000010	Weekend
	84	2013	March 13 vs 14	2421	2466	115,285714286000000	117,428571429000000	Weekday
	84	2014	March 13 vs 14	940	977	94,000000000000000	97,700000000000003	Weekend
	84	2014	March 13 vs 14	2135	2143	101,666666667000000	102,047619048000000	Weekday
	85	2013	March 13 vs 14	1050	1066	105,000000000000000	106,599999999999990	Weekend
	85	2013	March 13 vs 14	2372	2346	112,952380952000000	111,714285714000000	Weekday
	85	2014	March 13 vs 14	740	766	74,000000000000000	76,599999999999994	Weekend
	85	2014	March 13 vs 14	2173	2164	103,476190476000000	103,047619048000000	Weekday
	86	2013	March 13 vs 14	1581	1556	158,099999999999990	155,599999999999990	Weekend
	86	2013	March 13 vs 14	3621	3464	172,428571428999990	164,952380952000000	Weekday
	86	2014	March 13 vs 14	1052	981	105,200000000000000	98,099999999999994	Weekend
	86	2014	March 13 vs 14	2838	2459	135,142857142999990	117,095238095000000	Weekday
	88	2013	March 13 vs 14	957	927	95,700000000000003	92,700000000000003	Weekend
	88	2013	March 13 vs 14	3082	2999	146,761904762000000	142,809523810000000	Weekday
	88	2014	March 13 vs 14	714	657	71,400000000000006	65,700000000000003	Weekend
	88	2014	March 13 vs 14	2206	2077	105,047619048000000	98,904761904799997	Weekday
	91	2013	March 13 vs 14	792	744	79,200000000000003	74,400000000000006	Weekend
	91	2013	March 13 vs 14	1937	1776	92,238095238100001	84,571428571400006	Weekday
	91	2014	March 13 vs 14	658	637	65,799999999999997	63,700000000000003	Weekend
	91	2014	March 13 vs 14	1867	1880	88,904761904799997	89,523809523799997	Weekday
	92	2013	March 13 vs 14	713	727	71,299999999999997	72,700000000000003	Weekend
	92	2013	March 13 vs 14	1970	2005	93,809523809500007	95,476190476200003	Weekday
	92	2014	March 13 vs 14	629	613	62,899999999999999	61,299999999999997	Weekend
	92	2014	March 13 vs 14	1986	2026	94,571428571400006	96,476190476200003	Weekday
	93	2013	March 13 vs 14	1040	1036	104,000000000000000	103,599999999999990	Weekend
	93	2013	March 13 vs 14	2464	2455	117,333333333000000	116,904761905000000	Weekday
	93	2014	March 13 vs 14	966	933	96,599999999999994	93,299999999999997	Weekend
	93	2014	March 13 vs 14	2196	2205	104,571428571000000	105,000000000000000	Weekday
	95	2013	March 13 vs 14	1206	1213	120,599999999999990	121,300000000000000	Weekend
	95	2013	March 13 vs 14	2685	2753	127,857142857000000	131,095238095000010	Weekday
	95	2014	March 13 vs 14	1043	1113	104,300000000000000	111,300000000000000	Weekend
	95	2014	March 13 vs 14	2652	2776	126,285714286000000	132,190476190000000	Weekday
	96	2013	March 13 vs 14	1103	1045	110,300000000000000	104,500000000000000	Weekend
	96	2013	March 13 vs 14	2981	2883	141,952380952000000	137,285714286000000	Weekday
	96	2014	March 13 vs 14	876	781	87,599999999999994	78,099999999999994	Weekend
	96	2014	March 13 vs 14	2410	2257	114,761904762000000	107,476190476000000	Weekday
	97	2013	March 13 vs 14	556	604	55,600000000000001	60,399999999999999	Weekend
	97	2013	March 13 vs 14	1528	1534	72,761904761899999	73,047619047599994	Weekday
	97	2014	March 13 vs 14	436	513	43,600000000000001	51,299999999999997	Weekend
	97	2014	March 13 vs 14	1383	1739	65,857142857100001	82,809523809500007	Weekday
	100	2013	March 13 vs 14	728	674	72,799999999999997	67,400000000000006	Weekend
	100	2013	March 13 vs 14	1706	1615	81,238095238100001	76,904761904799997	Weekday
	100	2014	March 13 vs 14	586	614	58,600000000000001	61,399999999999999	Weekend
	100	2014	March 13 vs 14	1472	1500	70,095238095200003	71,428571428599994	Weekday
	102	2013	March 13 vs 14	101	109	10,100000000000000	10,900000000000000	Weekend
	102	2013	March 13 vs 14	241	255	11,476190476199999	12,142857142900001	Weekday
	102	2014	March 13 vs 14	265	257	26,500000000000000	25,699999999999999	Weekend
	102	2014	March 13 vs 14	666	694	31,714285714300001	33,047619047600001	Weekday
	103	2013	March 13 vs 14	1038	1194	103,800000000000000	119,400000000000010	Weekend
	103	2013	March 13 vs 14	2632	3154	125,333333333000000	150,190476190000000	Weekday
	103	2014	March 13 vs 14	347	341	34,700000000000003	34,100000000000001	Weekend
	103	2014	March 13 vs 14	962	897	45,809523809500000	42,714285714299997	Weekday
	104	2013	March 13 vs 14	472	471	47,200000000000003	47,100000000000001	Weekend
	104	2013	March 13 vs 14	913	986	43,476190476200003	46,952380952399999	Weekday
	104	2014	March 13 vs 14	716	731	71,599999999999994	73,099999999999994	Weekend
	104	2014	March 13 vs 14	1550	1603	73,809523809500007	76,333333333300004	Weekday
	106	2013	March 13 vs 14	1425	1527	142,500000000000000	152,699999999999990	Weekend
	106	2013	March 13 vs 14	2542	2757	121,047619048000000	131,285714286000000	Weekday
	106	2014	March 13 vs 14	1150	1183	115,000000000000000	118,300000000000000	Weekend
	106	2014	March 13 vs 14	2229	2423	106,142857143000000	115,380952381000000	Weekday
	107	2013	March 13 vs 14	398	411	39,799999999999997	41,100000000000001	Weekend
	107	2013	March 13 vs 14	1014	1023	48,285714285700003	48,714285714299997	Weekday
	107	2014	March 13 vs 14	361	347	36,100000000000001	34,700000000000003	Weekend
	107	2014	March 13 vs 14	1162	1177	55,333333333299997	56,047619047600001	Weekday
	108	2013	March 13 vs 14	410	473	41,000000000000000	47,299999999999997	Weekend
	108	2013	March 13 vs 14	1294	1253	61,619047619000000	59,666666666700003	Weekday
	108	2014	March 13 vs 14	292	310	29,199999999999999	31,000000000000000	Weekend
	108	2014	March 13 vs 14	764	813	36,380952381000000	38,714285714299997	Weekday
	109	2013	March 13 vs 14	353	264	35,299999999999997	26,399999999999999	Weekend
	109	2013	March 13 vs 14	644	611	30,666666666699999	29,095238095199999	Weekday
	109	2014	March 13 vs 14	166	88	16,600000000000001	8,800000000000001	Weekend
	109	2014	March 13 vs 14	167	150	7,952380952380000	7,142857142860000	Weekday
	110	2013	March 13 vs 14	570	578	57,000000000000000	57,799999999999997	Weekend
	110	2013	March 13 vs 14	1256	1260	59,809523809500000	60,000000000000000	Weekday
	110	2014	March 13 vs 14	412	372	41,200000000000003	37,200000000000003	Weekend
	110	2014	March 13 vs 14	997	1056	47,476190476200003	50,285714285700003	Weekday
	111	2013	March 13 vs 14	563	556	56,299999999999997	55,600000000000001	Weekend
	111	2013	March 13 vs 14	1388	1425	66,095238095200003	67,857142857100001	Weekday
	111	2014	March 13 vs 14	480	484	48,000000000000000	48,399999999999999	Weekend
	111	2014	March 13 vs 14	1177	1206	56,047619047600001	57,428571428600002	Weekday
	113	2013	March 13 vs 14	699	686	69,900000000000006	68,599999999999994	Weekend
	113	2013	March 13 vs 14	1750	1730	83,333333333300004	82,380952381000000	Weekday
	113	2014	March 13 vs 14	614	640	61,399999999999999	64,000000000000000	Weekend
	113	2014	March 13 vs 14	1431	1549	68,142857142899999	73,761904761899999	Weekday
	115	2013	March 13 vs 14	961	978	96,099999999999994	97,799999999999997	Weekend
	115	2013	March 13 vs 14	2112	2190	100,571428571000000	104,285714286000000	Weekday
	115	2014	March 13 vs 14	793	796	79,299999999999997	79,599999999999994	Weekend
	115	2014	March 13 vs 14	1693	1735	80,619047619000000	82,619047619000000	Weekday
	116	2013	March 13 vs 14	1062	970	106,200000000000000	97,000000000000000	Weekend
	116	2013	March 13 vs 14	2075	1997	98,809523809500007	95,095238095200003	Weekday
	116	2014	March 13 vs 14	689	687	68,900000000000006	68,700000000000003	Weekend
	116	2014	March 13 vs 14	1525	1550	72,619047619000000	73,809523809500007	Weekday
	117	2013	March 13 vs 14	911	1017	91,099999999999994	101,700000000000000	Weekend
	117	2013	March 13 vs 14	2172	2368	103,428571429000000	112,761904762000000	Weekday
	117	2014	March 13 vs 14	771	876	77,099999999999994	87,599999999999994	Weekend
	117	2014	March 13 vs 14	1778	1977	84,666666666699996	94,142857142899999	Weekday
	118	2013	March 13 vs 14	1553	1473	155,300000000000010	147,300000000000010	Weekend
	118	2013	March 13 vs 14	3413	3395	162,523809524000000	161,666666666999990	Weekday
	118	2014	March 13 vs 14	1273	1235	127,300000000000000	123,500000000000000	Weekend
	118	2014	March 13 vs 14	2656	2653	126,476190476000000	126,333333333000000	Weekday
	119	2013	March 13 vs 14	543	612	54,299999999999997	61,200000000000003	Weekend
	119	2013	March 13 vs 14	1295	1394	61,666666666700003	66,380952381000000	Weekday
	119	2014	March 13 vs 14	558	565	55,799999999999997	56,500000000000000	Weekend
	119	2014	March 13 vs 14	1359	1443	64,714285714300004	68,714285714300004	Weekday
	121	2013	March 13 vs 14	804	777	80,400000000000006	77,700000000000003	Weekend
	121	2013	March 13 vs 14	1999	1984	95,190476190499993	94,476190476200003	Weekday
	121	2014	March 13 vs 14	637	658	63,700000000000003	65,799999999999997	Weekend
	121	2014	March 13 vs 14	1511	1563	71,952380952400006	74,428571428599994	Weekday
	122	2013	March 13 vs 14	183	151	18,300000000000001	15,100000000000000	Weekend
	122	2013	March 13 vs 14	370	372	17,619047619000000	17,714285714300001	Weekday
	122	2014	March 13 vs 14	167	157	16,699999999999999	15,699999999999999	Weekend
	122	2014	March 13 vs 14	376	351	17,904761904800001	16,714285714300001	Weekday
	123	2013	March 13 vs 14	1073	1065	107,300000000000000	106,500000000000000	Weekend
	123	2013	March 13 vs 14	2686	2666	127,904761905000000	126,952380952000000	Weekday
	123	2014	March 13 vs 14	821	785	82,099999999999994	78,500000000000000	Weekend
	123	2014	March 13 vs 14	1984	2012	94,476190476200003	95,809523809500007	Weekday
	124	2013	March 13 vs 14	426	448	42,600000000000001	44,799999999999997	Weekend
	124	2013	March 13 vs 14	1188	1180	56,571428571399998	56,190476190500000	Weekday
	124	2014	March 13 vs 14	407	385	40,700000000000003	38,500000000000000	Weekend
	124	2014	March 13 vs 14	1160	1183	55,238095238100001	56,333333333299997	Weekday
	125	2013	March 13 vs 14	431	448	43,100000000000001	44,799999999999997	Weekend
	125	2013	March 13 vs 14	1265	1248	60,238095238100001	59,428571428600002	Weekday
	125	2014	March 13 vs 14	446	385	44,600000000000001	38,500000000000000	Weekend
	125	2014	March 13 vs 14	1378	1127	65,619047619000000	53,666666666700003	Weekday
	126	2013	March 13 vs 14	264	266	26,399999999999999	26,600000000000001	Weekend
	126	2013	March 13 vs 14	916	998	43,619047619000000	47,523809523799997	Weekday
	126	2014	March 13 vs 14	260	332	26,000000000000000	33,200000000000003	Weekend
	126	2014	March 13 vs 14	977	1168	46,523809523799997	55,619047619000000	Weekday
	127	2013	March 13 vs 14	459	489	45,899999999999999	48,899999999999999	Weekend
	127	2013	March 13 vs 14	1132	1135	53,904761904799997	54,047619047600001	Weekday
	127	2014	March 13 vs 14	629	526	62,899999999999999	52,600000000000001	Weekend
	127	2014	March 13 vs 14	1701	1425	81,000000000000000	67,857142857100001	Weekday
	128	2013	March 13 vs 14	554	558	55,399999999999999	55,799999999999997	Weekend
	128	2013	March 13 vs 14	1702	1714	81,047619047599994	81,619047619000000	Weekday
	128	2014	March 13 vs 14	596	590	59,600000000000001	59,000000000000000	Weekend
	128	2014	March 13 vs 14	1913	1893	91,095238095200003	90,142857142899999	Weekday
	130	2013	March 13 vs 14	511	412	51,100000000000001	41,200000000000003	Weekend
	130	2013	March 13 vs 14	1377	1130	65,571428571400006	53,809523809500000	Weekday
	130	2014	March 13 vs 14	480	333	48,000000000000000	33,299999999999997	Weekend
	130	2014	March 13 vs 14	1322	895	62,952380952399999	42,619047619000000	Weekday
	132	2013	March 13 vs 14	983	976	98,299999999999997	97,599999999999994	Weekend
	132	2013	March 13 vs 14	2428	2431	115,619047619000000	115,761904762000000	Weekday
	132	2014	March 13 vs 14	740	763	74,000000000000000	76,299999999999997	Weekend
	132	2014	March 13 vs 14	1870	1895	89,047619047599994	90,238095238100001	Weekday
	133	2013	March 13 vs 14	772	724	77,200000000000003	72,400000000000006	Weekend
	133	2013	March 13 vs 14	1705	1568	81,190476190499993	74,666666666699996	Weekday
	133	2014	March 13 vs 14	552	496	55,200000000000003	49,600000000000001	Weekend
	133	2014	March 13 vs 14	1354	1252	64,476190476200003	59,619047619000000	Weekday
	134	2013	March 13 vs 14	1181	1209	118,099999999999990	120,900000000000010	Weekend
	134	2013	March 13 vs 14	3009	2938	143,285714286000000	139,904761904999990	Weekday
	134	2014	March 13 vs 14	998	980	99,799999999999997	98,000000000000000	Weekend
	134	2014	March 13 vs 14	2849	2930	135,666666666999990	139,523809524000000	Weekday
	136	2013	March 13 vs 14	1181	1161	118,099999999999990	116,099999999999990	Weekend
	136	2013	March 13 vs 14	2636	2645	125,523809524000000	125,952380952000000	Weekday
	136	2014	March 13 vs 14	942	929	94,200000000000003	92,900000000000006	Weekend
	136	2014	March 13 vs 14	2159	2171	102,809523810000000	103,380952381000000	Weekday
	137	2013	March 13 vs 14	1290	1290	129,000000000000000	129,000000000000000	Weekend
	137	2013	March 13 vs 14	3169	3416	150,904761904999990	162,666666666999990	Weekday
	137	2014	March 13 vs 14	977	1017	97,700000000000003	101,700000000000000	Weekend
	137	2014	March 13 vs 14	2502	2576	119,142857143000000	122,666666667000000	Weekday
	138	2013	March 13 vs 14	310	309	31,000000000000000	30,899999999999999	Weekend
	138	2013	March 13 vs 14	961	1074	45,761904761899999	51,142857142899999	Weekday
	138	2014	March 13 vs 14	201	194	20,100000000000001	19,399999999999999	Weekend
	138	2014	March 13 vs 14	739	785	35,190476190500000	37,380952381000000	Weekday
	139	2013	March 13 vs 14	171	169	17,100000000000001	16,899999999999999	Weekend
	139	2013	March 13 vs 14	539	601	25,666666666699999	28,619047619000000	Weekday
	139	2014	March 13 vs 14	143	149	14,300000000000001	14,900000000000000	Weekend
	139	2014	March 13 vs 14	546	655	26,000000000000000	31,190476190500000	Weekday
	140	2013	March 13 vs 14	587	630	58,700000000000003	63,000000000000000	Weekend
	140	2013	March 13 vs 14	1534	1628	73,047619047599994	77,523809523799997	Weekday
	140	2014	March 13 vs 14	490	538	49,000000000000000	53,799999999999997	Weekend
	140	2014	March 13 vs 14	1391	1451	66,238095238100001	69,095238095200003	Weekday
	141	2013	March 13 vs 14	193	197	19,300000000000001	19,699999999999999	Weekend
	141	2013	March 13 vs 14	317	392	15,095238095199999	18,666666666699999	Weekday
	141	2014	March 13 vs 14	63	73	6,300000000000000	7,300000000000000	Weekend
	141	2014	March 13 vs 14	179	192	8,523809523810000	9,142857142860001	Weekday
	142	2013	March 13 vs 14	185	196	18,500000000000000	19,600000000000001	Weekend
	142	2013	March 13 vs 14	379	487	18,047619047600001	23,190476190500000	Weekday
	142	2014	March 13 vs 14	117	199	11,699999999999999	19,899999999999999	Weekend
	142	2014	March 13 vs 14	221	456	10,523809523800001	21,714285714300001	Weekday
	143	2013	March 13 vs 14	133	139	13,300000000000001	13,900000000000000	Weekend
	143	2013	March 13 vs 14	457	529	21,761904761899999	25,190476190500000	Weekday
	143	2014	March 13 vs 14	110	100	11,000000000000000	10,000000000000000	Weekend
	143	2014	March 13 vs 14	338	359	16,095238095199999	17,095238095199999	Weekday
	144	2013	March 13 vs 14	147	161	14,699999999999999	16,100000000000001	Weekend
	144	2013	March 13 vs 14	381	400	18,142857142899999	19,047619047600001	Weekday
	144	2014	March 13 vs 14	173	183	17,300000000000001	18,300000000000001	Weekend
	144	2014	March 13 vs 14	511	536	24,333333333300001	25,523809523800001	Weekday
	145	2013	March 13 vs 14	45	58	4,500000000000000	5,800000000000000	Weekend
	145	2013	March 13 vs 14	136	168	6,476190476190000	8,000000000000000	Weekday
	145	2014	March 13 vs 14	61	50	6,100000000000000	5,000000000000000	Weekend
	145	2014	March 13 vs 14	130	164	6,190476190480000	7,809523809520000	Weekday
	146	2013	March 13 vs 14	872	949	87,200000000000003	94,900000000000006	Weekend
	146	2013	March 13 vs 14	1984	2244	94,476190476200003	106,857142857000000	Weekday
	146	2014	March 13 vs 14	658	668	65,799999999999997	66,799999999999997	Weekend
	146	2014	March 13 vs 14	1687	1827	80,333333333300004	87,000000000000000	Weekday
	147	2013	March 13 vs 14	407	439	40,700000000000003	43,899999999999999	Weekend
	147	2013	March 13 vs 14	1236	1083	58,857142857100001	51,571428571399998	Weekday
	147	2014	March 13 vs 14	456	484	45,600000000000001	48,399999999999999	Weekend
	147	2014	March 13 vs 14	1310	1297	62,380952381000000	61,761904761899999	Weekday
	148	2013	March 13 vs 14	299	310	29,899999999999999	31,000000000000000	Weekend
	148	2013	March 13 vs 14	701	703	33,380952381000000	33,476190476200003	Weekday
	148	2014	March 13 vs 14	183	197	18,300000000000001	19,699999999999999	Weekend
	148	2014	March 13 vs 14	464	517	22,095238095199999	24,619047619000000	Weekday
	149	2013	March 13 vs 14	198	173	19,800000000000001	17,300000000000001	Weekend
	149	2013	March 13 vs 14	553	491	26,333333333300001	23,380952381000000	Weekday
	149	2014	March 13 vs 14	193	205	19,300000000000001	20,500000000000000	Weekend
	149	2014	March 13 vs 14	557	490	26,523809523800001	23,333333333300001	Weekday
	150	2013	March 13 vs 14	303	283	30,300000000000001	28,300000000000001	Weekend
	150	2013	March 13 vs 14	790	774	37,619047619000000	36,857142857100001	Weekday
	150	2014	March 13 vs 14	238	242	23,800000000000001	24,199999999999999	Weekend
	150	2014	March 13 vs 14	605	668	28,809523809500000	31,809523809500000	Weekday
	151	2013	March 13 vs 14	297	285	29,699999999999999	28,500000000000000	Weekend
	151	2013	March 13 vs 14	892	870	42,476190476200003	41,428571428600002	Weekday
	151	2014	March 13 vs 14	297	244	29,699999999999999	24,399999999999999	Weekend
	151	2014	March 13 vs 14	981	841	46,714285714299997	40,047619047600001	Weekday
	153	2013	March 13 vs 14	509	540	50,899999999999999	54,000000000000000	Weekend
	153	2013	March 13 vs 14	1359	1487	64,714285714300004	70,809523809500007	Weekday
	153	2014	March 13 vs 14	409	450	40,899999999999999	45,000000000000000	Weekend
	153	2014	March 13 vs 14	1211	1289	57,666666666700003	61,380952381000000	Weekday
	154	2013	March 13 vs 14	364	351	36,399999999999999	35,100000000000001	Weekend
	154	2013	March 13 vs 14	809	864	38,523809523799997	41,142857142899999	Weekday
	154	2014	March 13 vs 14	360	373	36,000000000000000	37,299999999999997	Weekend
	154	2014	March 13 vs 14	855	959	40,714285714299997	45,666666666700003	Weekday
	155	2013	March 13 vs 14	329	292	32,899999999999999	29,199999999999999	Weekend
	155	2013	March 13 vs 14	904	914	43,047619047600001	43,523809523799997	Weekday
	155	2014	March 13 vs 14	371	335	37,100000000000001	33,500000000000000	Weekend
	155	2014	March 13 vs 14	1050	875	50,000000000000000	41,666666666700003	Weekday
	156	2013	March 13 vs 14	847	906	84,700000000000003	90,599999999999994	Weekend
	156	2013	March 13 vs 14	1983	2144	94,428571428599994	102,095238095000000	Weekday
	156	2014	March 13 vs 14	689	763	68,900000000000006	76,299999999999997	Weekend
	156	2014	March 13 vs 14	1608	1858	76,571428571400006	88,476190476200003	Weekday
	157	2013	March 13 vs 14	456	571	45,600000000000001	57,100000000000001	Weekend
	157	2013	March 13 vs 14	1203	1457	57,285714285700003	69,380952381000000	Weekday
	157	2014	March 13 vs 14	373	431	37,299999999999997	43,100000000000001	Weekend
	157	2014	March 13 vs 14	880	1012	41,904761904799997	48,190476190500000	Weekday
	159	2013	March 13 vs 14	307	367	30,699999999999999	36,700000000000003	Weekend
	159	2013	March 13 vs 14	687	850	32,714285714299997	40,476190476200003	Weekday
	159	2014	March 13 vs 14	187	238	18,699999999999999	23,800000000000001	Weekend
	159	2014	March 13 vs 14	591	774	28,142857142899999	36,857142857100001	Weekday
	160	2013	March 13 vs 14	493	517	49,299999999999997	51,700000000000003	Weekend
	160	2013	March 13 vs 14	1036	1054	49,333333333299997	50,190476190500000	Weekday
	160	2014	March 13 vs 14	383	377	38,299999999999997	37,700000000000003	Weekend
	160	2014	March 13 vs 14	1009	1015	48,047619047600001	48,333333333299997	Weekday
	161	2013	March 13 vs 14	264	269	26,399999999999999	26,899999999999999	Weekend
	161	2013	March 13 vs 14	554	655	26,380952381000000	31,190476190500000	Weekday
	161	2014	March 13 vs 14	274	297	27,399999999999999	29,699999999999999	Weekend
	161	2014	March 13 vs 14	868	876	41,333333333299997	41,714285714299997	Weekday
	162	2013	March 13 vs 14	735	710	73,500000000000000	71,000000000000000	Weekend
	162	2013	March 13 vs 14	1668	1755	79,428571428599994	83,571428571400006	Weekday
	162	2014	March 13 vs 14	681	725	68,099999999999994	72,500000000000000	Weekend
	162	2014	March 13 vs 14	1745	1740	83,095238095200003	82,857142857100001	Weekday
	163	2013	March 13 vs 14	190	202	19,000000000000000	20,199999999999999	Weekend
	163	2013	March 13 vs 14	414	460	19,714285714300001	21,904761904800001	Weekday
	163	2014	March 13 vs 14	131	145	13,100000000000000	14,500000000000000	Weekend
	163	2014	March 13 vs 14	308	385	14,666666666699999	18,333333333300001	Weekday
	165	2013	March 13 vs 14	242	268	24,199999999999999	26,800000000000001	Weekend
	165	2013	March 13 vs 14	438	556	20,857142857100001	26,476190476199999	Weekday
	165	2014	March 13 vs 14	222	223	22,199999999999999	22,300000000000001	Weekend
	165	2014	March 13 vs 14	420	457	20,000000000000000	21,761904761899999	Weekday
	166	2013	March 13 vs 14	148	115	14,800000000000001	11,500000000000000	Weekend
	166	2013	March 13 vs 14	339	294	16,142857142899999	14,000000000000000	Weekday
	166	2014	March 13 vs 14	205	170	20,500000000000000	17,000000000000000	Weekend
	166	2014	March 13 vs 14	563	505	26,809523809500000	24,047619047600001	Weekday
	167	2013	March 13 vs 14	61	84	6,100000000000000	8,400000000000000	Weekend
	167	2013	March 13 vs 14	157	206	7,476190476190000	9,809523809520000	Weekday
	167	2014	March 13 vs 14	97	116	9,699999999999999	11,600000000000000	Weekend
	167	2014	March 13 vs 14	207	268	9,857142857140000	12,761904761900000	Weekday
	168	2013	March 13 vs 14	213	157	21,300000000000001	15,699999999999999	Weekend
	168	2013	March 13 vs 14	412	411	19,619047619000000	19,571428571399998	Weekday
	168	2014	March 13 vs 14	262	224	26,199999999999999	22,399999999999999	Weekend
	168	2014	March 13 vs 14	496	437	23,619047619000000	20,809523809500000	Weekday
	169	2013	March 13 vs 14	785	672	78,500000000000000	67,200000000000003	Weekend
	169	2013	March 13 vs 14	1684	1544	80,190476190499993	73,523809523799997	Weekday
	169	2014	March 13 vs 14	735	674	73,500000000000000	67,400000000000006	Weekend
	169	2014	March 13 vs 14	1708	1626	81,333333333300004	77,428571428599994	Weekday
	172	2013	March 13 vs 14	359	381	35,899999999999999	38,100000000000001	Weekend
	172	2013	March 13 vs 14	851	891	40,523809523799997	42,428571428600002	Weekday
	172	2014	March 13 vs 14	340	339	34,000000000000000	33,899999999999999	Weekend
	172	2014	March 13 vs 14	913	938	43,476190476200003	44,666666666700003	Weekday
	173	2013	March 13 vs 14	156	186	15,600000000000000	18,600000000000001	Weekend
	173	2013	March 13 vs 14	345	406	16,428571428600002	19,333333333300001	Weekday
	173	2014	March 13 vs 14	99	94	9,900000000000000	9,400000000000000	Weekend
	173	2014	March 13 vs 14	246	274	11,714285714300001	13,047619047600000	Weekday
	174	2013	March 13 vs 14	166	181	16,600000000000001	18,100000000000001	Weekend
	174	2013	March 13 vs 14	382	392	18,190476190500000	18,666666666699999	Weekday
	174	2014	March 13 vs 14	149	163	14,900000000000000	16,300000000000001	Weekend
	174	2014	March 13 vs 14	335	368	15,952380952400000	17,523809523800001	Weekday
	177	2013	March 13 vs 14	71	86	7,100000000000000	8,600000000000000	Weekend
	177	2013	March 13 vs 14	181	219	8,619047619050001	10,428571428600000	Weekday
	177	2014	March 13 vs 14	45	48	4,500000000000000	4,800000000000000	Weekend
	177	2014	March 13 vs 14	155	154	7,380952380950000	7,333333333330000	Weekday
	178	2013	March 13 vs 14	8	8	0,800000000000000	0,800000000000000	Weekend
	178	2013	March 13 vs 14	26	21	1,238095238100000	1,000000000000000	Weekday
	178	2014	March 13 vs 14	13	9	1,300000000000000	0,900000000000000	Weekend
	178	2014	March 13 vs 14	48	19	2,285714285710000	0,904761904762000	Weekday
	179	2013	March 13 vs 14	24	21	2,400000000000000	2,100000000000000	Weekend
	179	2013	March 13 vs 14	48	37	2,285714285710000	1,761904761900000	Weekday
	179	2014	March 13 vs 14	10	10	1,000000000000000	1,000000000000000	Weekend
	179	2014	March 13 vs 14	23	20	1,095238095240000	0,952380952381000	Weekday
	180	2013	March 13 vs 14	54	78	5,400000000000000	7,800000000000000	Weekend
	180	2013	March 13 vs 14	124	174	5,904761904760000	8,285714285710000	Weekday
	180	2014	March 13 vs 14	78	95	7,800000000000000	9,500000000000000	Weekend
	180	2014	March 13 vs 14	209	240	9,952380952380000	11,428571428600000	Weekday
	181	2013	March 13 vs 14	1266	1235	126,599999999999990	123,500000000000000	Weekend
	181	2013	March 13 vs 14	2827	2808	134,619047619000010	133,714285714000000	Weekday
	181	2014	March 13 vs 14	884	862	88,400000000000006	86,200000000000003	Weekend
	181	2014	March 13 vs 14	2294	2246	109,238095238000000	106,952380952000000	Weekday
	182	2013	March 13 vs 14	996	951	99,599999999999994	95,099999999999994	Weekend
	182	2013	March 13 vs 14	2423	2143	115,380952381000000	102,047619048000000	Weekday
	182	2014	March 13 vs 14	795	715	79,500000000000000	71,500000000000000	Weekend
	182	2014	March 13 vs 14	1761	1589	83,857142857100001	75,666666666699996	Weekday
	183	2013	March 13 vs 14	1404	1480	140,400000000000010	148,000000000000000	Weekend
	183	2013	March 13 vs 14	2894	3097	137,809523810000000	147,476190476000000	Weekday
	183	2014	March 13 vs 14	1082	1255	108,200000000000000	125,500000000000000	Weekend
	183	2014	March 13 vs 14	2275	2615	108,333333333000000	124,523809524000000	Weekday
	184	2013	March 13 vs 14	105	112	10,500000000000000	11,199999999999999	Weekend
	184	2013	March 13 vs 14	335	320	15,952380952400000	15,238095238100000	Weekday
	184	2014	March 13 vs 14	103	189	10,300000000000001	18,899999999999999	Weekend
	184	2014	March 13 vs 14	272	485	12,952380952400000	23,095238095199999	Weekday
	185	2013	March 13 vs 14	57	46	5,700000000000000	4,600000000000000	Weekend
	185	2013	March 13 vs 14	142	133	6,761904761900000	6,333333333330000	Weekday
	185	2014	March 13 vs 14	159	95	15,900000000000000	9,500000000000000	Weekend
	185	2014	March 13 vs 14	403	189	19,190476190500000	9,000000000000000	Weekday
	186	2013	March 13 vs 14	427	368	42,700000000000003	36,799999999999997	Weekend
	186	2013	March 13 vs 14	1016	890	48,380952381000000	42,380952381000000	Weekday
	186	2014	March 13 vs 14	287	303	28,699999999999999	30,300000000000001	Weekend
	186	2014	March 13 vs 14	832	790	39,619047619000000	37,619047619000000	Weekday
	187	2013	March 13 vs 14	324	328	32,399999999999999	32,799999999999997	Weekend
	187	2013	March 13 vs 14	879	790	41,857142857100001	37,619047619000000	Weekday
	187	2014	March 13 vs 14	296	269	29,600000000000001	26,899999999999999	Weekend
	187	2014	March 13 vs 14	799	703	38,047619047600001	33,476190476200003	Weekday
	188	2013	March 13 vs 14	385	366	38,500000000000000	36,600000000000001	Weekend
	188	2013	March 13 vs 14	1073	945	51,095238095200003	45,000000000000000	Weekday
	188	2014	March 13 vs 14	394	362	39,399999999999999	36,200000000000003	Weekend
	188	2014	March 13 vs 14	1101	985	52,428571428600002	46,904761904799997	Weekday
	189	2013	March 13 vs 14	289	299	28,899999999999999	29,899999999999999	Weekend
	189	2013	March 13 vs 14	784	966	37,333333333299997	46,000000000000000	Weekday
	189	2014	March 13 vs 14	294	256	29,399999999999999	25,600000000000001	Weekend
	189	2014	March 13 vs 14	797	858	37,952380952399999	40,857142857100001	Weekday
	190	2013	March 13 vs 14	870	841	87,000000000000000	84,099999999999994	Weekend
	190	2013	March 13 vs 14	1915	1940	91,190476190499993	92,380952381000000	Weekday
	190	2014	March 13 vs 14	597	605	59,700000000000003	60,500000000000000	Weekend
	190	2014	March 13 vs 14	1558	1526	74,190476190499993	72,666666666699996	Weekday
	191	2013	March 13 vs 14	311	310	31,100000000000001	31,000000000000000	Weekend
	191	2013	March 13 vs 14	725	772	34,523809523799997	36,761904761899999	Weekday
	191	2014	March 13 vs 14	305	304	30,500000000000000	30,399999999999999	Weekend
	191	2014	March 13 vs 14	801	834	38,142857142899999	39,714285714299997	Weekday
	192	2013	March 13 vs 14	556	556	55,600000000000001	55,600000000000001	Weekend
	192	2013	March 13 vs 14	1450	1403	69,047619047599994	66,809523809500007	Weekday
	192	2014	March 13 vs 14	588	595	58,799999999999997	59,500000000000000	Weekend
	192	2014	March 13 vs 14	1406	1386	66,952380952400006	66,000000000000000	Weekday
	193	2013	March 13 vs 14	371	424	37,100000000000001	42,399999999999999	Weekend
	193	2013	March 13 vs 14	861	988	41,000000000000000	47,047619047600001	Weekday
	193	2014	March 13 vs 14	424	488	42,399999999999999	48,799999999999997	Weekend
	193	2014	March 13 vs 14	1045	1167	49,761904761899999	55,571428571399998	Weekday
	194	2013	March 13 vs 14	584	562	58,399999999999999	56,200000000000003	Weekend
	194	2013	March 13 vs 14	1538	1904	73,238095238100001	90,666666666699996	Weekday
	194	2014	March 13 vs 14	418	509	41,799999999999997	50,899999999999999	Weekend
	194	2014	March 13 vs 14	1445	2059	68,809523809500007	98,047619047599994	Weekday
	196	2013	March 13 vs 14	578	611	57,799999999999997	61,100000000000001	Weekend
	196	2013	March 13 vs 14	1396	1368	66,476190476200003	65,142857142899999	Weekday
	196	2014	March 13 vs 14	552	553	55,200000000000003	55,299999999999997	Weekend
	196	2014	March 13 vs 14	1412	1394	67,238095238100001	66,380952381000000	Weekday
	197	2013	March 13 vs 14	352	329	35,200000000000003	32,899999999999999	Weekend
	197	2013	March 13 vs 14	456	455	21,714285714300001	21,666666666699999	Weekday
	197	2014	March 13 vs 14	317	351	31,699999999999999	35,100000000000001	Weekend
	197	2014	March 13 vs 14	525	540	25,000000000000000	25,714285714300001	Weekday
	199	2013	March 13 vs 14	111	130	11,100000000000000	13,000000000000000	Weekend
	199	2013	March 13 vs 14	208	284	9,904761904760001	13,523809523800001	Weekday
	199	2014	March 13 vs 14	81	97	8,100000000000000	9,699999999999999	Weekend
	199	2014	March 13 vs 14	199	246	9,476190476190000	11,714285714300001	Weekday
	200	2013	March 13 vs 14	232	256	23,199999999999999	25,600000000000001	Weekend
	200	2013	March 13 vs 14	583	616	27,761904761899999	29,333333333300001	Weekday
	200	2014	March 13 vs 14	149	142	14,900000000000000	14,199999999999999	Weekend
	200	2014	March 13 vs 14	479	522	22,809523809500000	24,857142857100001	Weekday
	203	2013	March 13 vs 14	311	305	31,100000000000001	30,500000000000000	Weekend
	203	2013	March 13 vs 14	681	677	32,428571428600002	32,238095238100001	Weekday
	203	2014	March 13 vs 14	281	253	28,100000000000001	25,300000000000001	Weekend
	203	2014	March 13 vs 14	655	603	31,190476190500000	28,714285714300001	Weekday
	204	2013	March 13 vs 14	117	137	11,699999999999999	13,699999999999999	Weekend
	204	2013	March 13 vs 14	358	441	17,047619047600001	21,000000000000000	Weekday
	204	2014	March 13 vs 14	163	172	16,300000000000001	17,199999999999999	Weekend
	204	2014	March 13 vs 14	420	528	20,000000000000000	25,142857142899999	Weekday
	205	2013	March 13 vs 14	347	323	34,700000000000003	32,299999999999997	Weekend
	205	2013	March 13 vs 14	699	787	33,285714285700003	37,476190476200003	Weekday
	205	2014	March 13 vs 14	346	365	34,600000000000001	36,500000000000000	Weekend
	205	2014	March 13 vs 14	720	953	34,285714285700003	45,380952381000000	Weekday
	206	2013	March 13 vs 14	156	133	15,600000000000000	13,300000000000001	Weekend
	206	2013	March 13 vs 14	393	366	18,714285714300001	17,428571428600002	Weekday
	206	2014	March 13 vs 14	143	181	14,300000000000001	18,100000000000001	Weekend
	206	2014	March 13 vs 14	353	448	16,809523809500000	21,333333333300001	Weekday
	207	2013	March 13 vs 14	70	96	7,000000000000000	9,600000000000000	Weekend
	207	2013	March 13 vs 14	115	194	5,476190476190000	9,238095238100000	Weekday
	207	2014	March 13 vs 14	67	77	6,700000000000000	7,700000000000000	Weekend
	207	2014	March 13 vs 14	195	151	9,285714285710000	7,190476190480000	Weekday
	209	2014	March 13 vs 14	90	81	9,000000000000000	8,100000000000000	Weekend
	209	2014	March 13 vs 14	172	181	8,190476190480000	8,619047619050001	Weekday
	210	2013	March 13 vs 14	267	223	26,699999999999999	22,300000000000001	Weekend
	210	2013	March 13 vs 14	534	502	25,428571428600002	23,904761904800001	Weekday
	210	2014	March 13 vs 14	289	315	28,899999999999999	31,500000000000000	Weekend
	210	2014	March 13 vs 14	710	668	33,809523809500000	31,809523809500000	Weekday
	211	2013	March 13 vs 14	119	145	11,900000000000000	14,500000000000000	Weekend
	211	2013	March 13 vs 14	226	249	10,761904761900000	11,857142857099999	Weekday
	211	2014	March 13 vs 14	139	148	13,900000000000000	14,800000000000001	Weekend
	211	2014	March 13 vs 14	311	316	14,809523809500000	15,047619047600000	Weekday
	212	2014	March 13 vs 14	74	61	7,400000000000000	6,100000000000000	Weekend
	212	2014	March 13 vs 14	115	96	5,476190476190000	4,571428571430000	Weekday
	216	2013	March 13 vs 14	88	93	8,800000000000001	9,300000000000001	Weekend
	216	2013	March 13 vs 14	205	203	9,761904761900000	9,666666666670000	Weekday
	216	2014	March 13 vs 14	69	103	6,900000000000000	10,300000000000001	Weekend
	216	2014	March 13 vs 14	176	231	8,380952380949999	11,000000000000000	Weekday
	246	2013	March 13 vs 14	503	501	50,299999999999997	50,100000000000001	Weekend
	246	2013	March 13 vs 14	1333	1326	63,476190476200003	63,142857142899999	Weekday
	246	2014	March 13 vs 14	440	421	44,000000000000000	42,100000000000001	Weekend
	246	2014	March 13 vs 14	1333	1248	63,476190476200003	59,428571428600002	Weekday
	247	2013	March 13 vs 14	158	163	15,800000000000001	16,300000000000001	Weekend
	247	2013	March 13 vs 14	279	300	13,285714285699999	14,285714285699999	Weekday
	247	2014	March 13 vs 14	134	149	13,400000000000000	14,900000000000000	Weekend
	247	2014	March 13 vs 14	290	320	13,809523809500000	15,238095238100000	Weekday
	248	2013	March 13 vs 14	106	105	10,600000000000000	10,500000000000000	Weekend
	248	2013	March 13 vs 14	187	180	8,904761904760001	8,571428571429999	Weekday
	248	2014	March 13 vs 14	86	102	8,600000000000000	10,199999999999999	Weekend
	248	2014	March 13 vs 14	179	188	8,523809523810000	8,952380952380000	Weekday
	249	2013	March 13 vs 14	70	54	7,000000000000000	5,400000000000000	Weekend
	249	2013	March 13 vs 14	95	92	4,523809523810000	4,380952380950000	Weekday
	249	2014	March 13 vs 14	79	75	7,900000000000000	7,500000000000000	Weekend
	249	2014	March 13 vs 14	159	162	7,571428571430000	7,714285714290000	Weekday
	250	2013	March 13 vs 14	65	67	6,500000000000000	6,700000000000000	Weekend
	250	2013	March 13 vs 14	118	113	5,619047619050000	5,380952380950000	Weekday
	250	2014	March 13 vs 14	92	65	9,199999999999999	6,500000000000000	Weekend
	250	2014	March 13 vs 14	179	145	8,523809523810000	6,904761904760000	Weekday
	251	2013	March 13 vs 14	74	83	7,400000000000000	8,300000000000001	Weekend
	251	2013	March 13 vs 14	140	120	6,666666666670000	5,714285714290000	Weekday
	251	2014	March 13 vs 14	45	38	4,500000000000000	3,800000000000000	Weekend
	251	2014	March 13 vs 14	88	83	4,190476190480000	3,952380952380000	Weekday
	252	2013	March 13 vs 14	79	85	7,900000000000000	8,500000000000000	Weekend
	252	2013	March 13 vs 14	129	133	6,142857142860000	6,333333333330000	Weekday
	252	2014	March 13 vs 14	45	56	4,500000000000000	5,600000000000000	Weekend
	252	2014	March 13 vs 14	85	121	4,047619047620000	5,761904761900000	Weekday
	253	2013	March 13 vs 14	180	188	18,000000000000000	18,800000000000001	Weekend
	253	2013	March 13 vs 14	538	565	25,619047619000000	26,904761904800001	Weekday
	253	2014	March 13 vs 14	200	216	20,000000000000000	21,600000000000001	Weekend
	253	2014	March 13 vs 14	559	597	26,619047619000000	28,428571428600002	Weekday
	254	2013	March 13 vs 14	311	314	31,100000000000001	31,399999999999999	Weekend
	254	2013	March 13 vs 14	704	678	33,523809523799997	32,285714285700003	Weekday
	254	2014	March 13 vs 14	349	364	34,899999999999999	36,399999999999999	Weekend
	254	2014	March 13 vs 14	854	891	40,666666666700003	42,428571428600002	Weekday
	256	2013	March 13 vs 14	279	295	27,899999999999999	29,500000000000000	Weekend
	256	2013	March 13 vs 14	731	779	34,809523809500000	37,095238095200003	Weekday
	256	2014	March 13 vs 14	229	219	22,899999999999999	21,899999999999999	Weekend
	256	2014	March 13 vs 14	759	723	36,142857142899999	34,428571428600002	Weekday
	257	2013	March 13 vs 14	79	63	7,900000000000000	6,300000000000000	Weekend
	257	2013	March 13 vs 14	274	284	13,047619047600000	13,523809523800001	Weekday
	257	2014	March 13 vs 14	55	55	5,500000000000000	5,500000000000000	Weekend
	257	2014	March 13 vs 14	166	210	7,904761904760000	10,000000000000000	Weekday
	259	2014	March 13 vs 14	50	87	5,000000000000000	8,699999999999999	Weekend
	259	2014	March 13 vs 14	139	204	6,619047619050000	9,714285714290000	Weekday
	260	2013	March 13 vs 14	342	339	34,200000000000003	33,899999999999999	Weekend
	260	2013	March 13 vs 14	690	673	32,857142857100001	32,047619047600001	Weekday
	260	2014	March 13 vs 14	245	241	24,500000000000000	24,100000000000001	Weekend
	260	2014	March 13 vs 14	546	600	26,000000000000000	28,571428571399998	Weekday
	261	2013	March 13 vs 14	71	69	7,100000000000000	6,900000000000000	Weekend
	261	2013	March 13 vs 14	170	227	8,095238095239999	10,809523809500000	Weekday
	261	2014	March 13 vs 14	48	52	4,800000000000000	5,200000000000000	Weekend
	261	2014	March 13 vs 14	138	111	6,571428571430000	5,285714285710000	Weekday
	265	2013	March 13 vs 14	44	55	4,400000000000000	5,500000000000000	Weekend
	265	2013	March 13 vs 14	116	130	5,523809523810000	6,190476190480000	Weekday
	265	2014	March 13 vs 14	33	27	3,300000000000000	2,700000000000000	Weekend
	265	2014	March 13 vs 14	79	59	3,761904761900000	2,809523809520000	Weekday
	266	2013	March 13 vs 14	93	118	9,300000000000001	11,800000000000001	Weekend
	266	2013	March 13 vs 14	260	303	12,380952381000000	14,428571428600000	Weekday
	266	2014	March 13 vs 14	90	93	9,000000000000000	9,300000000000001	Weekend
	266	2014	March 13 vs 14	172	197	8,190476190480000	9,380952380949999	Weekday
	267	2013	March 13 vs 14	109	121	10,900000000000000	12,100000000000000	Weekend
	267	2013	March 13 vs 14	228	251	10,857142857099999	11,952380952400000	Weekday
	267	2014	March 13 vs 14	66	84	6,600000000000000	8,400000000000000	Weekend
	267	2014	March 13 vs 14	178	202	8,476190476190000	9,619047619050001	Weekday
	268	2013	March 13 vs 14	158	172	15,800000000000001	17,199999999999999	Weekend
	268	2013	March 13 vs 14	342	384	16,285714285699999	18,285714285699999	Weekday
	268	2014	March 13 vs 14	118	136	11,800000000000001	13,600000000000000	Weekend
	268	2014	March 13 vs 14	252	282	12,000000000000000	13,428571428600000	Weekday
	269	2013	March 13 vs 14	166	151	16,600000000000001	15,100000000000000	Weekend
	269	2013	March 13 vs 14	431	399	20,523809523800001	19,000000000000000	Weekday
	269	2014	March 13 vs 14	164	113	16,399999999999999	11,300000000000001	Weekend
	269	2014	March 13 vs 14	362	399	17,238095238100001	19,000000000000000	Weekday
	270	2013	March 13 vs 14	258	297	25,800000000000001	29,699999999999999	Weekend
	270	2013	March 13 vs 14	527	499	25,095238095199999	23,761904761899999	Weekday
	270	2014	March 13 vs 14	173	169	17,300000000000001	16,899999999999999	Weekend
	270	2014	March 13 vs 14	431	338	20,523809523800001	16,095238095199999	Weekday
	273	2013	March 13 vs 14	124	165	12,400000000000000	16,500000000000000	Weekend
	273	2013	March 13 vs 14	608	712	28,952380952399999	33,904761904799997	Weekday
	273	2014	March 13 vs 14	104	153	10,400000000000000	15,300000000000001	Weekend
	273	2014	March 13 vs 14	521	590	24,809523809500000	28,095238095199999	Weekday
	328	2013	March 13 vs 14	201	224	20,100000000000001	22,399999999999999	Weekend
	328	2013	March 13 vs 14	682	669	32,476190476200003	31,857142857100001	Weekday
	328	2014	March 13 vs 14	120	172	12,000000000000000	17,199999999999999	Weekend
	328	2014	March 13 vs 14	517	495	24,619047619000000	23,571428571399998	Weekday
	330	2013	March 13 vs 14	183	196	18,300000000000001	19,600000000000001	Weekend
	330	2013	March 13 vs 14	501	503	23,857142857100001	23,952380952399999	Weekday
	330	2014	March 13 vs 14	169	167	16,899999999999999	16,699999999999999	Weekend
	330	2014	March 13 vs 14	468	485	22,285714285699999	23,095238095199999	Weekday
	331	2013	March 13 vs 14	389	366	38,899999999999999	36,600000000000001	Weekend
	331	2013	March 13 vs 14	955	905	45,476190476200003	43,095238095200003	Weekday
	331	2014	March 13 vs 14	339	345	33,899999999999999	34,500000000000000	Weekend
	331	2014	March 13 vs 14	919	915	43,761904761899999	43,571428571399998	Weekday
	332	2013	March 13 vs 14	204	231	20,399999999999999	23,100000000000001	Weekend
	332	2013	March 13 vs 14	642	618	30,571428571399998	29,428571428600002	Weekday
	332	2014	March 13 vs 14	237	261	23,699999999999999	26,100000000000001	Weekend
	332	2014	March 13 vs 14	565	636	26,904761904800001	30,285714285699999	Weekday
	333	2013	March 13 vs 14	97	93	9,699999999999999	9,300000000000001	Weekend
	333	2013	March 13 vs 14	300	298	14,285714285699999	14,190476190500000	Weekday
	333	2014	March 13 vs 14	95	106	9,500000000000000	10,600000000000000	Weekend
	333	2014	March 13 vs 14	200	216	9,523809523810000	10,285714285699999	Weekday
	334	2014	March 13 vs 14	14	19	1,400000000000000	1,900000000000000	Weekend
	334	2014	March 13 vs 14	68	78	3,238095238100000	3,714285714290000	Weekday
	361	2013	March 13 vs 14	221	246	22,100000000000001	24,600000000000001	Weekend
	361	2013	March 13 vs 14	392	435	18,666666666699999	20,714285714300001	Weekday
	361	2014	March 13 vs 14	257	291	25,699999999999999	29,100000000000001	Weekend
	361	2014	March 13 vs 14	537	579	25,571428571399998	27,571428571399998	Weekday
	362	2014	March 13 vs 14	207	169	20,699999999999999	16,899999999999999	Weekend
	362	2014	March 13 vs 14	465	393	22,142857142899999	18,714285714300001	Weekday
	364	2013	March 13 vs 14	175	176	17,500000000000000	17,600000000000001	Weekend
	364	2013	March 13 vs 14	398	346	18,952380952399999	16,476190476199999	Weekday
	364	2014	March 13 vs 14	327	247	32,700000000000003	24,699999999999999	Weekend
	364	2014	March 13 vs 14	677	537	32,238095238100001	25,571428571399998	Weekday
	379	2014	March 13 vs 14	77	74	7,700000000000000	7,400000000000000	Weekend
	379	2014	March 13 vs 14	162	143	7,714285714290000	6,809523809520000	Weekday
	380	2014	March 13 vs 14	208	192	20,800000000000001	19,199999999999999	Weekend
	380	2014	March 13 vs 14	522	507	24,857142857100001	24,142857142899999	Weekday
	382	2013	March 13 vs 14	155	128	15,500000000000000	12,800000000000001	Weekend
	382	2013	March 13 vs 14	208	195	9,904761904760001	9,285714285710000	Weekday
	382	2014	March 13 vs 14	155	125	15,500000000000000	12,500000000000000	Weekend
	382	2014	March 13 vs 14	283	251	13,476190476199999	11,952380952400000	Weekday
	384	2013	March 13 vs 14	258	247	25,800000000000001	24,699999999999999	Weekend
	384	2013	March 13 vs 14	802	798	38,190476190500000	38,000000000000000	Weekday
	384	2014	March 13 vs 14	301	248	30,100000000000001	24,800000000000001	Weekend
	384	2014	March 13 vs 14	949	894	45,190476190500000	42,571428571399998	Weekday
	385	2013	March 13 vs 14	517	498	51,700000000000003	49,799999999999997	Weekend
	385	2013	March 13 vs 14	1369	1166	65,190476190499993	55,523809523799997	Weekday
	385	2014	March 13 vs 14	605	581	60,500000000000000	58,100000000000001	Weekend
	385	2014	March 13 vs 14	1692	1634	80,571428571400006	77,809523809500007	Weekday
	386	2013	March 13 vs 14	307	322	30,699999999999999	32,200000000000003	Weekend
	386	2013	March 13 vs 14	757	741	36,047619047600001	35,285714285700003	Weekday
	386	2014	March 13 vs 14	354	371	35,399999999999999	37,100000000000001	Weekend
	386	2014	March 13 vs 14	848	852	40,380952381000000	40,571428571399998	Weekday
	390	2013	March 13 vs 14	725	659	72,500000000000000	65,900000000000006	Weekend
	390	2013	March 13 vs 14	1397	1244	66,523809523799997	59,238095238100001	Weekday
	390	2014	March 13 vs 14	637	578	63,700000000000003	57,799999999999997	Weekend
	390	2014	March 13 vs 14	1493	1453	71,095238095200003	69,190476190499993	Weekday
	391	2013	March 13 vs 14	222	167	22,199999999999999	16,699999999999999	Weekend
	391	2013	March 13 vs 14	405	287	19,285714285699999	13,666666666699999	Weekday
	391	2014	March 13 vs 14	205	113	20,500000000000000	11,300000000000001	Weekend
	391	2014	March 13 vs 14	577	254	27,476190476199999	12,095238095199999	Weekday
	392	2013	March 13 vs 14	178	166	17,800000000000001	16,600000000000001	Weekend
	392	2013	March 13 vs 14	440	260	20,952380952399999	12,380952381000000	Weekday
	392	2014	March 13 vs 14	205	177	20,500000000000000	17,699999999999999	Weekend
	392	2014	March 13 vs 14	690	373	32,857142857100001	17,761904761899999	Weekday
	396	2013	March 13 vs 14	28	21	2,800000000000000	2,100000000000000	Weekend
	396	2013	March 13 vs 14	46	44	2,190476190480000	2,095238095240000	Weekday
	396	2014	March 13 vs 14	12	11	1,200000000000000	1,100000000000000	Weekend
	396	2014	March 13 vs 14	48	22	2,285714285710000	1,047619047620000	Weekday
	409	2013	March 13 vs 14	255	260	25,500000000000000	26,000000000000000	Weekend
	409	2013	March 13 vs 14	755	738	35,952380952399999	35,142857142899999	Weekday
	409	2014	March 13 vs 14	249	235	24,899999999999999	23,500000000000000	Weekend
	409	2014	March 13 vs 14	779	792	37,095238095200003	37,714285714299997	Weekday
	414	2014	March 13 vs 14	19	17	1,900000000000000	1,700000000000000	Weekend
	414	2014	March 13 vs 14	44	40	2,095238095240000	1,904761904760000	Weekday
	416	2014	March 13 vs 14	63	40	6,300000000000000	4,000000000000000	Weekend
	416	2014	March 13 vs 14	240	207	11,428571428600000	9,857142857140000	Weekday
	420	2013	March 13 vs 14	235	168	23,500000000000000	16,800000000000001	Weekend
	420	2013	March 13 vs 14	599	433	28,523809523800001	20,619047619000000	Weekday
	420	2014	March 13 vs 14	292	272	29,199999999999999	27,199999999999999	Weekend
	420	2014	March 13 vs 14	794	678	37,809523809500000	32,285714285700003	Weekday
	424	2013	March 13 vs 14	340	349	34,000000000000000	34,899999999999999	Weekend
	424	2013	March 13 vs 14	756	764	36,000000000000000	36,380952381000000	Weekday
	424	2014	March 13 vs 14	387	342	38,700000000000003	34,200000000000003	Weekend
	424	2014	March 13 vs 14	872	851	41,523809523799997	40,523809523799997	Weekday
	446	2013	March 13 vs 14	249	230	24,899999999999999	23,000000000000000	Weekend
	446	2013	March 13 vs 14	591	539	28,142857142899999	25,666666666699999	Weekday
	446	2014	March 13 vs 14	185	168	18,500000000000000	16,800000000000001	Weekend
	446	2014	March 13 vs 14	557	540	26,523809523800001	25,714285714300001	Weekday
	456	2013	March 13 vs 14	178	181	17,800000000000001	18,100000000000001	Weekend
	456	2013	March 13 vs 14	354	407	16,857142857100001	19,380952381000000	Weekday
	456	2014	March 13 vs 14	182	228	18,199999999999999	22,800000000000001	Weekend
	456	2014	March 13 vs 14	354	598	16,857142857100001	28,476190476199999	Weekday
	457	2013	March 13 vs 14	172	211	17,199999999999999	21,100000000000001	Weekend
	457	2013	March 13 vs 14	408	487	19,428571428600002	23,190476190500000	Weekday
	457	2014	March 13 vs 14	306	347	30,600000000000001	34,700000000000003	Weekend
	457	2014	March 13 vs 14	778	898	37,047619047600001	42,761904761899999	Weekday
	459	2013	March 13 vs 14	687	718	68,700000000000003	71,799999999999997	Weekend
	459	2013	March 13 vs 14	1613	1630	76,809523809500007	77,619047619000000	Weekday
	459	2014	March 13 vs 14	806	858	80,599999999999994	85,799999999999997	Weekend
	459	2014	March 13 vs 14	2247	2211	107,000000000000000	105,285714286000000	Weekday
	460	2013	March 13 vs 14	149	165	14,900000000000000	16,500000000000000	Weekend
	460	2013	March 13 vs 14	402	356	19,142857142899999	16,952380952399999	Weekday
	460	2014	March 13 vs 14	208	187	20,800000000000001	18,699999999999999	Weekend
	460	2014	March 13 vs 14	510	511	24,285714285699999	24,333333333300001	Weekday
	461	2014	March 13 vs 14	200	182	20,000000000000000	18,199999999999999	Weekend
	461	2014	March 13 vs 14	483	427	23,000000000000000	20,333333333300001	Weekday
	462	2014	March 13 vs 14	37	28	3,700000000000000	2,800000000000000	Weekend
	462	2014	March 13 vs 14	38	68	1,809523809520000	3,238095238100000	Weekday
	463	2014	March 13 vs 14	207	220	20,699999999999999	22,000000000000000	Weekend
	463	2014	March 13 vs 14	1007	1136	47,952380952399999	54,095238095200003	Weekday
	471	2014	March 13 vs 14	61	53	6,100000000000000	5,300000000000000	Weekend
	471	2014	March 13 vs 14	81	108	3,857142857140000	5,142857142860000	Weekday
	472	2014	March 13 vs 14	19	27	1,900000000000000	2,700000000000000	Weekend
	472	2014	March 13 vs 14	81	79	3,857142857140000	3,761904761900000	Weekday
	473	2014	March 13 vs 14	140	144	14,000000000000000	14,400000000000000	Weekend
	473	2014	March 13 vs 14	219	197	10,428571428600000	9,380952380949999	Weekday
	474	2014	March 13 vs 14	54	43	5,400000000000000	4,300000000000000	Weekend
	474	2014	March 13 vs 14	100	105	4,761904761900000	5,000000000000000	Weekday
	909	2014	March 13 vs 14	189	276	18,899999999999999	27,600000000000001	Weekend
	909	2014	March 13 vs 14	496	395	23,619047619000000	18,809523809500000	Weekday
	916	2013	March 13 vs 14	137	104	13,699999999999999	10,400000000000000	Weekend
	916	2013	March 13 vs 14	282	264	13,428571428600000	12,571428571400000	Weekday
	916	2014	March 13 vs 14	231	245	23,100000000000001	24,500000000000000	Weekend
	916	2014	March 13 vs 14	583	576	27,761904761899999	27,428571428600002	Weekday
	933	2013	March 13 vs 14	1758	1813	175,800000000000010	181,300000000000010	Weekend
	933	2013	March 13 vs 14	5089	4969	242,333333333000010	236,619047619000010	Weekday
	933	2014	March 13 vs 14	1144	1176	114,400000000000010	117,599999999999990	Weekend
	933	2014	March 13 vs 14	3798	3651	180,857142857000010	173,857142857000010	Weekday
	954	2013	March 13 vs 14	346	383	34,600000000000001	38,299999999999997	Weekend
	954	2013	March 13 vs 14	403	432	19,190476190500000	20,571428571399998	Weekday
	954	2014	March 13 vs 14	265	295	26,500000000000000	29,500000000000000	Weekend
	954	2014	March 13 vs 14	189	205	9,000000000000000	9,761904761900000	Weekday
	955	2013	March 13 vs 14	32	38	3,200000000000000	3,800000000000000	Weekend
	955	2013	March 13 vs 14	27	14	1,285714285710000	0,666666666667000	Weekday
	955	2014	March 13 vs 14	32	25	3,200000000000000	2,500000000000000	Weekend
	955	2014	March 13 vs 14	40	32	1,904761904760000	1,523809523810000	Weekday
	957	2013	March 13 vs 14	506	617	50,600000000000001	61,700000000000003	Weekend
	957	2013	March 13 vs 14	905	1129	43,095238095200003	53,761904761899999	Weekday
	957	2014	March 13 vs 14	479	533	47,899999999999999	53,299999999999997	Weekend
	957	2014	March 13 vs 14	743	839	35,380952381000000	39,952380952399999	Weekday
	994	2013	March 13 vs 14	488	498	48,799999999999997	49,799999999999997	Weekend
	994	2013	March 13 vs 14	1374	1496	65,428571428599994	71,238095238100001	Weekday
	994	2014	March 13 vs 14	413	468	41,299999999999997	46,799999999999997	Weekend
	994	2014	March 13 vs 14	1489	1508	70,904761904799997	71,809523809500007	Weekday
	1302	2014	March 13 vs 14	0	3	0,000000000000000	0,300000000000000	Weekend
	1302	2014	March 13 vs 14	1	0	0,047619047619000	0,000000000000000	Weekday
	1303	2014	March 13 vs 14	1	1	0,100000000000000	0,100000000000000	Weekend
	1303	2014	March 13 vs 14	1	1	0,047619047619000	0,047619047619000	Weekday
	1344	2014	March 13 vs 14	1	1	0,047619047619000	0,047619047619000	Weekday
	1355	2014	March 13 vs 14	2	0	0,200000000000000	0,000000000000000	Weekend
	1355	2014	March 13 vs 14	0	2	0,000000000000000	0,095238095238100	Weekday
