# Supplementary material for: Expanding Bicycle-Sharing Systems: Lessons Learnt from an Analysis of Usage
Source: PLoS One. 2016 Dec 15;11(12):e0168604. doi: 10.1371/journal.pone.0168604 (PMC5158202; doi:10.1371/journal.pone.0168604)
Supplement: S1 File — (ZIP) [file pone.0168604.s002.zip › Data/Station_Hourly_Demand_Weekdays_Weekends_2012.2013.2014.txt]

OID_	Year	BSID	BS_Year	Demand/Hour_MP	Demand/Hour_EP	Day
	2012	1	2012	11,111111111100000	17,777777777800001	Weekend
	2012	2	2012	7,666666666670000	10,944444444400000	Weekend
	2012	3	2012	11,444444444400000	14,222222222199999	Weekend
	2012	4	2012	18,000000000000000	14,333333333300001	Weekend
	2012	5	2012	13,000000000000000	13,166666666699999	Weekend
	2012	6	2012	18,111111111100001	14,611111111100000	Weekend
	2012	7	2012	12,111111111100000	10,555555555600000	Weekend
	2012	8	2012	16,000000000000000	23,111111111100001	Weekend
	2012	9	2012	15,222222222199999	11,277777777800001	Weekend
	2012	11	2012	44,333333333399999	63,888888888899999	Weekend
	2012	12	2012	17,333333333300001	6,888888888890000	Weekend
	2012	13	2012	12,888888888900000	8,277777777780001	Weekend
	2012	14	2012	3,555555555560000	5,222222222220000	Weekend
	2012	15	2012	11,333333333300001	14,666666666699999	Weekend
	2012	16	2012	14,888888888900000	14,166666666699999	Weekend
	2012	17	2012	1,666666666670000	3,555555555550000	Weekend
	2012	18	2012	20,111111111100001	22,944444444399998	Weekend
	2012	19	2012	2,888888888890000	5,055555555560000	Weekend
	2012	21	2012	14,777777777800001	16,944444444399998	Weekend
	2012	22	2012	17,888888888899999	20,333333333300001	Weekend
	2012	23	2012	15,222222222199999	22,277777777699999	Weekend
	2012	24	2012	8,000000000000000	9,388888888890000	Weekend
	2012	25	2012	8,555555555550001	19,500000000000000	Weekend
	2012	26	2012	29,000000000000000	31,277777777699999	Weekend
	2012	28	2012	18,777777777699999	16,111111111100001	Weekend
	2012	29	2012	5,666666666670000	8,777777777770000	Weekend
	2012	30	2012	7,444444444440000	8,277777777770000	Weekend
	2012	32	2012	7,444444444440000	5,444444444450000	Weekend
	2012	33	2012	10,777777777800001	7,777777777770000	Weekend
	2012	34	2012	17,444444444399998	24,555555555600002	Weekend
	2012	35	2012	15,777777777800001	23,388888888899999	Weekend
	2012	36	2012	7,333333333330000	10,166666666699999	Weekend
	2012	37	2012	24,111111111100001	32,888888888899999	Weekend
	2012	38	2012	9,666666666670000	8,333333333330000	Weekend
	2012	39	2012	7,333333333340000	9,777777777780001	Weekend
	2012	40	2012	41,888888888899999	55,333333333399999	Weekend
	2012	41	2012	5,222222222220000	4,777777777780000	Weekend
	2012	42	2012	10,888888888900000	12,722222222199999	Weekend
	2012	44	2012	24,444444444500000	33,666666666700003	Weekend
	2012	45	2012	12,111111111100000	20,277777777699999	Weekend
	2012	47	2012	8,444444444440000	12,500000000000000	Weekend
	2012	49	2012	10,444444444400000	15,500000000000000	Weekend
	2012	50	2012	12,666666666699999	21,500000000000000	Weekend
	2012	51	2012	1,666666666670000	3,166666666670000	Weekend
	2012	52	2012	12,111111111100000	19,277777777800001	Weekend
	2012	54	2012	3,444444444440000	8,722222222219999	Weekend
	2012	56	2012	16,111111111100001	25,722222222199999	Weekend
	2012	57	2012	23,333333333399999	64,166666666699996	Weekend
	2012	58	2012	11,888888888900000	20,722222222300001	Weekend
	2012	59	2012	33,666666666600001	33,555555555500000	Weekend
	2012	60	2012	17,111111111100001	22,944444444399998	Weekend
	2012	62	2012	19,000000000000000	22,777777777699999	Weekend
	2012	63	2012	12,333333333300001	12,222222222199999	Weekend
	2012	64	2012	12,888888888900000	11,555555555600000	Weekend
	2012	65	2012	15,666666666699999	24,388888888800000	Weekend
	2012	66	2012	18,222222222300001	23,111111111100001	Weekend
	2012	67	2012	15,777777777800001	22,000000000000000	Weekend
	2012	68	2012	17,555555555500000	35,777777777799997	Weekend
	2012	69	2012	13,222222222199999	16,000000000000000	Weekend
	2012	70	2012	6,777777777780000	8,111111111110001	Weekend
	2012	71	2012	10,888888888900000	16,833333333300001	Weekend
	2012	72	2012	20,333333333399999	31,833333333300001	Weekend
	2012	73	2012	17,444444444500000	22,277777777699999	Weekend
	2012	74	2012	20,555555555500000	27,055555555600002	Weekend
	2012	75	2012	19,444444444399998	24,777777777800001	Weekend
	2012	76	2012	17,444444444399998	22,277777777800001	Weekend
	2012	77	2012	12,888888888900000	14,666666666699999	Weekend
	2012	78	2012	9,444444444440000	13,055555555600000	Weekend
	2012	79	2012	22,333333333399999	24,166666666600001	Weekend
	2012	80	2012	12,777777777800001	22,944444444399998	Weekend
	2012	81	2012	10,222222222199999	14,888888888900000	Weekend
	2012	82	2012	5,111111111110000	3,555555555560000	Weekend
	2012	83	2012	8,111111111110001	10,944444444400000	Weekend
	2012	84	2012	21,555555555500000	26,666666666600001	Weekend
	2012	85	2012	11,888888888900000	23,500000000000000	Weekend
	2012	86	2012	19,888888888899999	33,277777777799997	Weekend
	2012	88	2012	19,000000000000000	16,833333333399999	Weekend
	2012	91	2012	15,888888888900000	19,166666666600001	Weekend
	2012	92	2012	10,333333333300001	14,500000000000000	Weekend
	2012	93	2012	16,000000000000000	17,222222222199999	Weekend
	2012	95	2012	18,666666666699999	27,722222222199999	Weekend
	2012	96	2012	18,444444444500000	21,444444444399998	Weekend
	2012	97	2012	17,555555555600002	22,833333333300001	Weekend
	2012	100	2012	8,777777777780001	11,166666666699999	Weekend
	2012	102	2012	4,444444444450000	3,500000000000000	Weekend
	2012	103	2012	21,111111111100001	29,000000000000000	Weekend
	2012	106	2012	18,444444444399998	30,055555555500000	Weekend
	2012	107	2012	7,111111111110000	9,277777777780001	Weekend
	2012	108	2012	6,555555555560000	9,611111111110001	Weekend
	2012	109	2012	1,888888888880000	6,944444444440000	Weekend
	2012	110	2012	7,666666666670000	12,666666666699999	Weekend
	2012	111	2012	11,333333333300001	13,722222222199999	Weekend
	2012	113	2012	10,222222222199999	15,333333333300001	Weekend
	2012	115	2012	12,555555555600000	18,444444444399998	Weekend
	2012	116	2012	16,444444444399998	21,944444444399998	Weekend
	2012	117	2012	13,222222222199999	21,777777777800001	Weekend
	2012	118	2012	19,777777777800001	35,333333333299997	Weekend
	2012	121	2012	15,444444444400000	17,500000000000000	Weekend
	2012	122	2012	2,555555555550000	3,500000000000000	Weekend
	2012	123	2012	16,666666666600001	21,277777777800001	Weekend
	2012	130	2012	6,111111111110000	10,777777777800001	Weekend
	2012	132	2012	16,222222222199999	20,611111111100001	Weekend
	2012	133	2012	12,000000000000000	15,944444444400000	Weekend
	2012	134	2012	13,888888888900000	19,944444444500000	Weekend
	2012	136	2012	20,777777777800001	24,611111111100001	Weekend
	2012	137	2012	16,777777777800001	26,944444444399998	Weekend
	2012	138	2012	3,444444444440000	6,777777777780000	Weekend
	2012	140	2012	13,000000000000000	13,888888888900000	Weekend
	2012	141	2012	3,111111111110000	4,500000000000000	Weekend
	2012	142	2012	1,888888888890000	3,833333333330000	Weekend
	2012	143	2012	2,555555555560000	4,611111111110000	Weekend
	2012	144	2012	1,111111111110000	1,555555555550000	Weekend
	2012	145	2012	0,888888888888000	1,388888888890000	Weekend
	2012	146	2012	10,444444444400000	18,555555555600002	Weekend
	2012	148	2012	5,666666666670000	8,222222222219999	Weekend
	2012	149	2012	4,222222222230000	5,500000000000000	Weekend
	2012	150	2012	5,444444444440000	7,555555555560000	Weekend
	2012	151	2012	6,555555555560000	7,555555555550000	Weekend
	2012	153	2012	9,666666666670000	10,444444444400000	Weekend
	2012	154	2012	5,444444444450000	9,777777777770000	Weekend
	2012	155	2012	4,111111111110000	8,111111111110001	Weekend
	2012	156	2012	11,222222222199999	19,444444444399998	Weekend
	2012	157	2012	9,333333333340001	14,777777777800001	Weekend
	2012	159	2012	3,111111111110000	3,166666666670000	Weekend
	2012	160	2012	9,666666666670000	11,166666666699999	Weekend
	2012	162	2012	13,222222222199999	15,111111111100000	Weekend
	2012	163	2012	2,222222222220000	5,111111111110000	Weekend
	2012	165	2012	0,333333333333000	4,555555555560000	Weekend
	2012	166	2012	4,666666666660000	7,555555555560000	Weekend
	2012	168	2012	1,000000000000000	4,666666666670000	Weekend
	2012	169	2012	16,666666666600001	16,611111111100001	Weekend
	2012	172	2012	4,000000000000000	8,722222222219999	Weekend
	2012	173	2012	1,888888888890000	2,388888888880000	Weekend
	2012	174	2012	2,666666666660000	3,444444444440000	Weekend
	2012	177	2012	1,444444444440000	1,888888888890000	Weekend
	2012	178	2012	1,000000000000000	0,222222222222000	Weekend
	2012	179	2012	0,666666666667000	0,388888888889000	Weekend
	2012	180	2012	0,444444444444000	1,611111111110000	Weekend
	2012	181	2012	19,777777777800001	32,444444444500000	Weekend
	2012	182	2012	9,222222222219999	20,333333333300001	Weekend
	2012	183	2012	15,111111111100000	28,611111111100001	Weekend
	2012	186	2012	3,888888888890000	5,722222222220000	Weekend
	2012	187	2012	6,555555555560000	9,277777777770000	Weekend
	2012	188	2012	8,444444444440000	12,833333333300001	Weekend
	2012	189	2012	6,444444444450000	7,444444444440000	Weekend
	2012	190	2012	12,000000000000000	17,722222222199999	Weekend
	2012	191	2012	3,111111111110000	5,111111111110000	Weekend
	2012	192	2012	6,888888888890000	11,611111111100000	Weekend
	2012	194	2012	14,777777777800001	18,444444444500000	Weekend
	2012	196	2012	16,222222222199999	17,166666666699999	Weekend
	2012	199	2012	0,777777777778000	1,055555555560000	Weekend
	2012	200	2012	2,777777777780000	3,944444444440000	Weekend
	2012	203	2012	3,555555555560000	7,611111111110000	Weekend
	2012	204	2012	2,777777777780000	5,055555555550000	Weekend
	2012	206	2012	3,111111111110000	4,333333333330000	Weekend
	2012	207	2012	3,333333333330000	2,500000000000000	Weekend
	2012	210	2012	2,444444444450000	7,055555555560000	Weekend
	2012	216	2012	1,000000000000000	2,166666666660000	Weekend
	2012	246	2012	5,888888888890000	8,777777777780001	Weekend
	2012	247	2012	2,222222222220000	4,444444444450000	Weekend
	2012	248	2012	1,111111111110000	5,222222222230000	Weekend
	2012	249	2012	3,333333333330000	2,500000000000000	Weekend
	2012	250	2012	1,777777777780000	2,444444444450000	Weekend
	2012	251	2012	2,888888888890000	3,777777777780000	Weekend
	2012	252	2012	2,444444444440000	2,444444444440000	Weekend
	2012	253	2012	2,444444444440000	6,000000000000000	Weekend
	2012	254	2012	6,222222222230000	8,277777777770000	Weekend
	2012	256	2012	4,000000000000000	7,277777777780000	Weekend
	2012	257	2012	0,222222222222000	2,444444444440000	Weekend
	2012	269	2012	5,111111111110000	5,000000000000000	Weekend
	2012	273	2012	2,222222222220000	2,777777777770000	Weekend
	2012	328	2012	4,000000000000000	6,611111111110000	Weekend
	2012	330	2012	2,666666666670000	5,222222222230000	Weekend
	2012	331	2012	6,888888888890000	9,222222222219999	Weekend
	2012	332	2012	2,777777777780000	5,944444444440000	Weekend
	2012	333	2012	1,888888888890000	2,555555555550000	Weekend
	2012	933	2012	42,222222222200003	46,055555555600002	Weekend
	2012	954	2012	4,333333333330000	9,444444444449999	Weekend
	2012	955	2012	0,444444444444000	4,277777777780000	Weekend
	2012	957	2012	5,111111111110000	13,777777777800001	Weekend
	2012	1	2012	12,613636363600000	19,568181818199999	Weekday
	2012	2	2012	16,840909090899999	16,181818181800001	Weekday
	2012	3	2012	11,545454545400000	15,159090909100000	Weekday
	2012	4	2012	22,250000000000000	20,909090909100001	Weekday
	2012	5	2012	22,431818181800001	22,318181818199999	Weekday
	2012	6	2012	29,931818181800001	24,272727272699999	Weekday
	2012	7	2012	15,181818181800001	11,863636363600000	Weekday
	2012	8	2012	33,863636363700003	36,250000000000000	Weekday
	2012	9	2012	18,500000000000000	17,340909090899999	Weekday
	2012	11	2012	47,227272727299997	75,954545454500007	Weekday
	2012	12	2012	31,704545454500000	17,886363636399999	Weekday
	2012	13	2012	24,090909090899999	15,022727272699999	Weekday
	2012	14	2012	7,409090909090000	8,318181818179999	Weekday
	2012	15	2012	11,681818181800001	20,159090909100001	Weekday
	2012	16	2012	20,545454545500000	19,136363636399999	Weekday
	2012	17	2012	2,954545454540000	3,636363636370000	Weekday
	2012	18	2012	19,636363636399999	28,022727272800001	Weekday
	2012	19	2012	6,522727272730000	6,000000000000000	Weekday
	2012	21	2012	18,068181818100001	21,636363636399999	Weekday
	2012	22	2012	17,909090909100001	21,954545454600002	Weekday
	2012	23	2012	21,045454545500000	26,704545454500000	Weekday
	2012	24	2012	18,590909090899999	15,272727272699999	Weekday
	2012	25	2012	22,113636363600001	29,272727272800001	Weekday
	2012	26	2012	30,522727272699999	43,363636363600001	Weekday
	2012	28	2012	35,727272727299997	28,000000000000000	Weekday
	2012	29	2012	10,204545454600000	14,431818181800001	Weekday
	2012	30	2012	8,159090909090001	7,386363636370000	Weekday
	2012	32	2012	7,636363636370000	9,250000000000000	Weekday
	2012	33	2012	23,977272727300001	20,409090909100001	Weekday
	2012	34	2012	28,568181818100001	34,250000000000000	Weekday
	2012	35	2012	13,045454545400000	25,318181818199999	Weekday
	2012	36	2012	19,545454545500000	15,704545454500000	Weekday
	2012	37	2012	46,931818181799997	48,068181818200003	Weekday
	2012	38	2012	21,636363636399999	14,386363636400000	Weekday
	2012	39	2012	17,681818181800001	16,590909090899999	Weekday
	2012	40	2012	52,659090909100001	71,659090909100001	Weekday
	2012	41	2012	11,477272727300001	10,022727272699999	Weekday
	2012	42	2012	25,545454545500000	18,954545454600002	Weekday
	2012	44	2012	35,795454545399998	45,681818181899999	Weekday
	2012	45	2012	14,090909090900000	16,090909090899999	Weekday
	2012	47	2012	14,954545454500000	14,909090909100000	Weekday
	2012	49	2012	13,159090909100000	17,045454545399998	Weekday
	2012	50	2012	15,204545454500000	14,886363636400000	Weekday
	2012	51	2012	1,795454545450000	2,022727272730000	Weekday
	2012	52	2012	16,386363636399999	17,272727272699999	Weekday
	2012	54	2012	1,863636363640000	3,522727272730000	Weekday
	2012	56	2012	14,590909090900000	29,545454545500000	Weekday
	2012	57	2012	24,159090909100001	61,022727272700003	Weekday
	2012	58	2012	20,954545454600002	24,590909091000000	Weekday
	2012	59	2012	43,636363636299997	54,954545454600002	Weekday
	2012	60	2012	25,613636363700000	35,113636363700003	Weekday
	2012	62	2012	25,795454545399998	34,386363636399999	Weekday
	2012	63	2012	17,272727272699999	18,272727272699999	Weekday
	2012	64	2012	14,886363636400000	15,795454545400000	Weekday
	2012	65	2012	19,613636363600001	26,909090909100001	Weekday
	2012	66	2012	29,795454545500000	32,113636363600001	Weekday
	2012	67	2012	21,227272727300001	29,090909090899999	Weekday
	2012	68	2012	15,500000000000000	38,454545454500000	Weekday
	2012	69	2012	18,931818181800001	21,068181818199999	Weekday
	2012	70	2012	12,431818181800001	11,931818181800001	Weekday
	2012	71	2012	17,386363636399999	22,318181818199999	Weekday
	2012	72	2012	28,000000000000000	43,500000000000000	Weekday
	2012	73	2012	43,113636363600001	46,500000000000000	Weekday
	2012	74	2012	24,181818181800001	32,204545454600002	Weekday
	2012	75	2012	25,454545454600002	30,363636363600001	Weekday
	2012	76	2012	20,659090909100001	29,227272727199999	Weekday
	2012	77	2012	15,500000000000000	19,886363636300000	Weekday
	2012	78	2012	13,863636363600000	14,113636363600000	Weekday
	2012	79	2012	26,659090909100001	33,772727272799997	Weekday
	2012	80	2012	9,863636363630000	17,704545454600002	Weekday
	2012	81	2012	11,681818181800001	14,795454545500000	Weekday
	2012	82	2012	11,909090909100000	10,977272727300001	Weekday
	2012	83	2012	14,340909090900000	13,750000000000000	Weekday
	2012	84	2012	23,022727272699999	34,454545454500000	Weekday
	2012	85	2012	18,250000000000000	28,295454545399998	Weekday
	2012	86	2012	24,522727272699999	41,409090909100001	Weekday
	2012	88	2012	26,068181818199999	22,522727272800001	Weekday
	2012	91	2012	17,795454545399998	24,977272727199999	Weekday
	2012	92	2012	17,363636363600001	22,681818181800001	Weekday
	2012	93	2012	21,545454545500000	19,340909090899999	Weekday
	2012	95	2012	22,727272727199999	34,545454545399998	Weekday
	2012	96	2012	26,681818181899999	27,977272727300001	Weekday
	2012	97	2012	29,681818181800001	37,477272727299997	Weekday
	2012	100	2012	13,386363636400000	16,363636363600001	Weekday
	2012	102	2012	5,159090909100000	6,159090909090000	Weekday
	2012	103	2012	37,159090909100001	40,727272727299997	Weekday
	2012	106	2012	21,409090909100001	30,431818181800001	Weekday
	2012	107	2012	10,181818181800001	14,636363636400000	Weekday
	2012	108	2012	11,636363636400000	16,454545454500000	Weekday
	2012	109	2012	3,772727272720000	10,704545454500000	Weekday
	2012	110	2012	10,636363636400000	17,204545454600002	Weekday
	2012	111	2012	14,500000000000000	20,318181818199999	Weekday
	2012	113	2012	11,909090909100000	14,090909090900000	Weekday
	2012	115	2012	13,204545454600000	19,204545454600002	Weekday
	2012	116	2012	18,431818181800001	19,636363636399999	Weekday
	2012	117	2012	13,454545454600000	22,727272727199999	Weekday
	2012	118	2012	22,931818181800001	37,818181818200003	Weekday
	2012	121	2012	18,681818181800001	25,022727272800001	Weekday
	2012	122	2012	3,295454545460000	4,181818181820000	Weekday
	2012	123	2012	21,704545454600002	24,818181818100001	Weekday
	2012	130	2012	13,613636363600000	14,227272727300001	Weekday
	2012	132	2012	19,681818181899999	28,409090909100001	Weekday
	2012	133	2012	17,477272727199999	18,840909090899999	Weekday
	2012	134	2012	22,272727272699999	28,454545454500000	Weekday
	2012	136	2012	22,886363636399999	25,431818181800001	Weekday
	2012	137	2012	24,227272727300001	37,000000000000000	Weekday
	2012	138	2012	9,636363636360001	12,500000000000000	Weekday
	2012	140	2012	20,727272727300001	25,136363636300000	Weekday
	2012	141	2012	5,295454545450000	5,295454545460000	Weekday
	2012	142	2012	2,613636363630000	5,340909090910000	Weekday
	2012	143	2012	3,386363636360000	4,363636363630000	Weekday
	2012	144	2012	2,681818181810000	2,477272727270000	Weekday
	2012	145	2012	2,545454545450000	2,386363636370000	Weekday
	2012	146	2012	15,522727272699999	22,000000000000000	Weekday
	2012	148	2012	8,204545454540000	10,613636363600000	Weekday
	2012	149	2012	8,136363636370000	6,886363636360000	Weekday
	2012	150	2012	9,545454545449999	9,863636363640000	Weekday
	2012	151	2012	8,227272727270000	10,204545454600000	Weekday
	2012	153	2012	13,522727272699999	12,295454545400000	Weekday
	2012	154	2012	7,590909090910000	9,227272727270000	Weekday
	2012	155	2012	7,704545454550000	10,000000000000000	Weekday
	2012	156	2012	13,477272727300001	23,636363636399999	Weekday
	2012	157	2012	11,022727272699999	20,000000000099998	Weekday
	2012	159	2012	6,250000000000000	6,522727272720000	Weekday
	2012	160	2012	10,227272727300001	7,886363636370000	Weekday
	2012	162	2012	17,522727272699999	19,363636363600001	Weekday
	2012	163	2012	2,909090909090000	3,727272727270000	Weekday
	2012	165	2012	0,681818181818000	2,045454545460000	Weekday
	2012	166	2012	4,863636363640000	8,340909090909999	Weekday
	2012	168	2012	4,022727272730000	4,840909090910000	Weekday
	2012	169	2012	17,704545454600002	20,022727272699999	Weekday
	2012	172	2012	6,090909090910000	8,590909090900000	Weekday
	2012	173	2012	3,181818181820000	3,818181818180000	Weekday
	2012	174	2012	3,886363636360000	2,681818181820000	Weekday
	2012	177	2012	2,590909090910000	2,500000000000000	Weekday
	2012	178	2012	0,522727272727000	0,500000000000000	Weekday
	2012	179	2012	0,636363636364000	0,522727272727000	Weekday
	2012	180	2012	1,818181818180000	2,522727272730000	Weekday
	2012	181	2012	25,090909090899999	35,840909090899999	Weekday
	2012	182	2012	12,590909090900000	21,522727272699999	Weekday
	2012	183	2012	14,090909090900000	25,113636363700000	Weekday
	2012	186	2012	5,000000000000000	6,045454545450000	Weekday
	2012	187	2012	8,977272727270000	9,000000000000000	Weekday
	2012	188	2012	9,704545454550001	14,613636363600000	Weekday
	2012	189	2012	9,386363636370000	10,704545454600000	Weekday
	2012	190	2012	17,113636363600001	23,250000000000000	Weekday
	2012	191	2012	7,068181818180000	6,818181818180000	Weekday
	2012	192	2012	10,204545454500000	12,386363636400000	Weekday
	2012	194	2012	37,113636363700003	35,886363636399999	Weekday
	2012	196	2012	18,613636363600001	24,022727272699999	Weekday
	2012	199	2012	1,500000000000000	1,318181818180000	Weekday
	2012	200	2012	5,454545454540000	5,500000000000000	Weekday
	2012	203	2012	7,681818181820000	6,613636363640000	Weekday
	2012	204	2012	5,500000000000000	7,772727272720000	Weekday
	2012	206	2012	4,090909090910000	5,795454545460000	Weekday
	2012	207	2012	2,272727272730000	3,545454545460000	Weekday
	2012	210	2012	3,454545454550000	8,886363636370000	Weekday
	2012	216	2012	1,000000000000000	1,659090909090000	Weekday
	2012	246	2012	15,931818181800001	13,977272727300001	Weekday
	2012	247	2012	2,909090909100000	4,909090909090000	Weekday
	2012	248	2012	1,772727272730000	3,045454545460000	Weekday
	2012	249	2012	1,227272727270000	1,500000000000000	Weekday
	2012	250	2012	0,931818181818000	1,068181818180000	Weekday
	2012	251	2012	1,977272727270000	1,590909090910000	Weekday
	2012	252	2012	2,181818181820000	2,545454545460000	Weekday
	2012	253	2012	7,545454545450000	7,295454545460000	Weekday
	2012	254	2012	10,954545454600000	12,045454545500000	Weekday
	2012	256	2012	4,181818181820000	6,295454545450000	Weekday
	2012	257	2012	2,136363636370000	2,250000000000000	Weekday
	2012	269	2012	5,681818181820000	5,431818181820000	Weekday
	2012	273	2012	6,681818181810000	8,636363636360001	Weekday
	2012	328	2012	6,227272727270000	10,295454545400000	Weekday
	2012	330	2012	3,363636363640000	6,909090909090000	Weekday
	2012	331	2012	13,477272727300001	14,840909090900000	Weekday
	2012	332	2012	4,068181818180000	6,340909090910000	Weekday
	2012	333	2012	2,204545454550000	1,818181818180000	Weekday
	2012	933	2012	45,068181818200003	59,750000000000000	Weekday
	2012	954	2012	2,068181818180000	3,750000000000000	Weekday
	2012	955	2012	0,113636363636000	0,477272727273000	Weekday
	2012	957	2012	4,272727272720000	9,818181818190000	Weekday
	2013	1	2012	8,600000000000000	13,300000000000001	Weekend
	2013	2	2012	9,100000000000000	10,550000000000001	Weekend
	2013	3	2012	7,800000000000000	9,750000000000000	Weekend
	2013	4	2012	18,199999999999999	13,000000000000000	Weekend
	2013	5	2012	8,600000000000000	9,350000000000000	Weekend
	2013	6	2012	15,400000000000000	11,800000000000001	Weekend
	2013	7	2012	14,300000000000001	14,500000000000000	Weekend
	2013	8	2012	15,800000000000001	16,649999999999999	Weekend
	2013	9	2012	7,700000000000000	7,850000000000000	Weekend
	2013	11	2012	37,500000000000000	54,799999999999997	Weekend
	2013	12	2012	10,600000000000000	9,500000000000000	Weekend
	2013	14	2012	5,800000000000000	8,400000000000000	Weekend
	2013	15	2012	9,300000000000001	9,300000000000001	Weekend
	2013	16	2012	5,500000000000000	8,150000000000000	Weekend
	2013	17	2012	1,900000000000000	2,200000000000000	Weekend
	2013	18	2012	10,400000000000000	16,300000000000001	Weekend
	2013	19	2012	4,100000000000000	3,350000000000000	Weekend
	2013	21	2012	13,699999999999999	13,699999999999999	Weekend
	2013	22	2012	15,800000000000001	13,650000000000000	Weekend
	2013	23	2012	8,600000000000000	17,699999999999999	Weekend
	2013	24	2012	5,400000000000000	8,100000000000000	Weekend
	2013	25	2012	14,300000000000001	14,650000000000000	Weekend
	2013	26	2012	26,300000000000001	29,449999999999999	Weekend
	2013	28	2012	17,000000000000000	14,150000000000000	Weekend
	2013	29	2012	5,500000000000000	6,150000000000000	Weekend
	2013	30	2012	4,600000000000000	5,250000000000000	Weekend
	2013	31	2013	14,500000000000000	19,649999999999999	Weekend
	2013	32	2012	5,100000000000000	6,050000000000000	Weekend
	2013	33	2012	7,300000000000000	6,600000000000000	Weekend
	2013	34	2012	22,300000000000001	18,600000000000001	Weekend
	2013	35	2012	12,800000000000001	10,250000000000000	Weekend
	2013	36	2012	6,500000000000000	9,050000000000001	Weekend
	2013	37	2012	16,500000000000000	24,699999999999999	Weekend
	2013	38	2012	6,800000000000000	6,650000000000000	Weekend
	2013	39	2012	5,700000000000000	9,150000000000000	Weekend
	2013	40	2012	32,899999999999999	38,399999999999999	Weekend
	2013	41	2012	3,400000000000000	3,600000000000000	Weekend
	2013	42	2012	12,300000000000001	9,750000000000000	Weekend
	2013	44	2012	22,399999999999999	28,199999999999999	Weekend
	2013	45	2012	10,800000000000001	12,100000000000000	Weekend
	2013	47	2012	10,199999999999999	10,000000000000000	Weekend
	2013	49	2012	9,400000000000000	7,750000000000000	Weekend
	2013	50	2012	6,400000000000000	9,000000000000000	Weekend
	2013	51	2012	1,300000000000000	2,150000000000000	Weekend
	2013	52	2012	6,600000000000000	9,650000000000000	Weekend
	2013	54	2012	3,600000000000000	6,850000000000000	Weekend
	2013	56	2012	19,800000000000001	21,899999999999999	Weekend
	2013	57	2012	24,800000000000001	49,750000000000000	Weekend
	2013	58	2012	14,199999999999999	14,650000000000000	Weekend
	2013	59	2012	28,000000000000000	36,100000000000001	Weekend
	2013	60	2012	14,300000000000001	18,149999999999999	Weekend
	2013	62	2012	17,600000000000001	21,149999999999999	Weekend
	2013	63	2012	8,199999999999999	9,900000000000000	Weekend
	2013	64	2012	9,199999999999999	8,350000000000000	Weekend
	2013	65	2012	12,400000000000000	13,550000000000001	Weekend
	2013	66	2012	16,600000000000001	16,100000000000001	Weekend
	2013	67	2012	14,100000000000000	16,550000000000001	Weekend
	2013	68	2012	15,300000000000001	26,500000000000000	Weekend
	2013	69	2012	12,900000000000000	11,100000000000000	Weekend
	2013	70	2012	6,000000000000000	5,550000000000000	Weekend
	2013	71	2012	7,200000000000000	13,050000000000001	Weekend
	2013	72	2012	20,199999999999999	26,149999999999999	Weekend
	2013	73	2012	19,899999999999999	25,600000000000001	Weekend
	2013	74	2012	19,199999999999999	18,800000000000001	Weekend
	2013	75	2012	9,800000000000001	18,399999999999999	Weekend
	2013	76	2012	13,600000000000000	10,850000000000000	Weekend
	2013	77	2012	13,000000000000000	8,949999999999999	Weekend
	2013	78	2012	5,900000000000000	7,900000000000000	Weekend
	2013	79	2012	17,500000000000000	18,000000000000000	Weekend
	2013	80	2012	9,699999999999999	15,500000000000000	Weekend
	2013	81	2012	9,000000000000000	11,050000000000001	Weekend
	2013	82	2012	3,100000000000000	2,050000000000000	Weekend
	2013	83	2012	9,199999999999999	7,950000000000000	Weekend
	2013	84	2012	12,900000000000000	19,399999999999999	Weekend
	2013	85	2012	16,300000000000001	14,550000000000001	Weekend
	2013	86	2012	21,199999999999999	24,199999999999999	Weekend
	2013	88	2012	11,100000000000000	14,250000000000000	Weekend
	2013	91	2012	10,100000000000000	12,150000000000000	Weekend
	2013	92	2012	12,900000000000000	11,000000000000000	Weekend
	2013	93	2012	16,699999999999999	14,800000000000001	Weekend
	2013	95	2012	15,000000000000000	19,649999999999999	Weekend
	2013	96	2012	19,500000000000000	16,550000000000001	Weekend
	2013	97	2012	9,400000000000000	7,700000000000000	Weekend
	2013	100	2012	8,699999999999999	11,650000000000000	Weekend
	2013	102	2012	2,000000000000000	2,350000000000000	Weekend
	2013	103	2012	22,399999999999999	19,850000000000001	Weekend
	2013	104	2013	8,800000000000001	8,150000000000000	Weekend
	2013	106	2012	21,399999999999999	24,500000000000000	Weekend
	2013	107	2012	5,800000000000000	6,200000000000000	Weekend
	2013	108	2012	5,900000000000000	7,700000000000000	Weekend
	2013	109	2012	2,800000000000000	7,050000000000000	Weekend
	2013	110	2012	12,500000000000000	9,650000000000000	Weekend
	2013	111	2012	9,000000000000000	9,800000000000001	Weekend
	2013	113	2012	11,900000000000000	11,650000000000000	Weekend
	2013	115	2012	11,400000000000000	17,600000000000001	Weekend
	2013	116	2012	15,100000000000000	17,649999999999999	Weekend
	2013	117	2012	11,100000000000000	16,000000000000000	Weekend
	2013	118	2012	20,800000000000001	23,750000000000000	Weekend
	2013	119	2013	10,000000000000000	10,800000000000001	Weekend
	2013	121	2012	14,600000000000000	13,650000000000000	Weekend
	2013	122	2012	2,500000000000000	3,050000000000000	Weekend
	2013	123	2012	13,000000000000000	18,199999999999999	Weekend
	2013	124	2013	6,200000000000000	6,600000000000000	Weekend
	2013	125	2013	6,900000000000000	8,500000000000000	Weekend
	2013	126	2013	4,000000000000000	3,850000000000000	Weekend
	2013	127	2013	8,400000000000000	7,750000000000000	Weekend
	2013	128	2013	9,100000000000000	8,400000000000000	Weekend
	2013	130	2012	8,300000000000001	9,100000000000000	Weekend
	2013	132	2012	14,800000000000001	18,100000000000001	Weekend
	2013	133	2012	11,300000000000001	14,400000000000000	Weekend
	2013	134	2012	16,399999999999999	19,300000000000001	Weekend
	2013	136	2012	18,100000000000001	19,300000000000001	Weekend
	2013	137	2012	18,399999999999999	21,050000000000001	Weekend
	2013	138	2012	6,500000000000000	5,000000000000000	Weekend
	2013	139	2013	2,200000000000000	1,900000000000000	Weekend
	2013	140	2012	9,900000000000000	11,050000000000001	Weekend
	2013	141	2012	2,000000000000000	2,400000000000000	Weekend
	2013	142	2012	2,000000000000000	3,300000000000000	Weekend
	2013	143	2012	1,900000000000000	1,750000000000000	Weekend
	2013	144	2012	4,100000000000000	2,100000000000000	Weekend
	2013	145	2012	0,800000000000000	1,500000000000000	Weekend
	2013	146	2012	10,100000000000000	14,500000000000000	Weekend
	2013	147	2013	9,800000000000001	7,250000000000000	Weekend
	2013	148	2012	7,100000000000000	5,150000000000000	Weekend
	2013	149	2012	5,100000000000000	2,950000000000000	Weekend
	2013	150	2012	3,800000000000000	5,650000000000000	Weekend
	2013	151	2012	3,700000000000000	4,450000000000000	Weekend
	2013	153	2012	7,300000000000000	9,150000000000000	Weekend
	2013	154	2012	4,000000000000000	6,150000000000000	Weekend
	2013	155	2012	3,000000000000000	4,500000000000000	Weekend
	2013	156	2012	12,600000000000000	13,250000000000000	Weekend
	2013	157	2012	7,700000000000000	10,150000000000000	Weekend
	2013	159	2012	3,800000000000000	4,650000000000000	Weekend
	2013	160	2012	7,700000000000000	8,949999999999999	Weekend
	2013	161	2013	2,200000000000000	4,850000000000000	Weekend
	2013	162	2012	10,199999999999999	11,800000000000001	Weekend
	2013	163	2012	3,200000000000000	3,050000000000000	Weekend
	2013	165	2012	3,300000000000000	3,350000000000000	Weekend
	2013	166	2012	2,200000000000000	2,800000000000000	Weekend
	2013	167	2013	1,100000000000000	1,050000000000000	Weekend
	2013	168	2012	2,600000000000000	3,350000000000000	Weekend
	2013	169	2012	13,900000000000000	9,449999999999999	Weekend
	2013	172	2012	4,600000000000000	7,250000000000000	Weekend
	2013	173	2012	1,600000000000000	4,150000000000000	Weekend
	2013	174	2012	2,900000000000000	2,000000000000000	Weekend
	2013	177	2012	2,700000000000000	1,850000000000000	Weekend
	2013	178	2012	0,400000000000000	0,500000000000000	Weekend
	2013	179	2012	0,000000000000000	0,350000000000000	Weekend
	2013	180	2012	0,600000000000000	1,550000000000000	Weekend
	2013	181	2012	13,100000000000000	19,399999999999999	Weekend
	2013	182	2012	16,500000000000000	16,050000000000001	Weekend
	2013	183	2012	14,400000000000000	26,500000000000000	Weekend
	2013	184	2013	0,700000000000000	2,400000000000000	Weekend
	2013	185	2013	0,800000000000000	0,800000000000000	Weekend
	2013	186	2012	5,700000000000000	5,150000000000000	Weekend
	2013	187	2012	5,700000000000000	4,750000000000000	Weekend
	2013	188	2012	4,900000000000000	5,750000000000000	Weekend
	2013	189	2012	5,300000000000000	4,150000000000000	Weekend
	2013	190	2012	14,600000000000000	13,500000000000000	Weekend
	2013	191	2012	4,700000000000000	5,450000000000000	Weekend
	2013	192	2012	8,500000000000000	9,449999999999999	Weekend
	2013	193	2013	7,100000000000000	7,200000000000000	Weekend
	2013	194	2012	9,000000000000000	9,250000000000000	Weekend
	2013	196	2012	8,000000000000000	9,750000000000000	Weekend
	2013	197	2013	7,200000000000000	7,150000000000000	Weekend
	2013	199	2012	1,800000000000000	2,100000000000000	Weekend
	2013	200	2012	3,200000000000000	3,900000000000000	Weekend
	2013	203	2012	4,800000000000000	6,050000000000000	Weekend
	2013	204	2012	1,300000000000000	2,050000000000000	Weekend
	2013	205	2013	3,700000000000000	6,150000000000000	Weekend
	2013	206	2012	2,400000000000000	2,100000000000000	Weekend
	2013	207	2012	1,900000000000000	1,200000000000000	Weekend
	2013	210	2012	3,600000000000000	4,000000000000000	Weekend
	2013	211	2013	1,700000000000000	2,000000000000000	Weekend
	2013	216	2012	1,100000000000000	1,850000000000000	Weekend
	2013	246	2012	6,600000000000000	7,900000000000000	Weekend
	2013	247	2012	1,700000000000000	3,000000000000000	Weekend
	2013	248	2012	1,400000000000000	2,400000000000000	Weekend
	2013	249	2012	1,200000000000000	1,200000000000000	Weekend
	2013	250	2012	0,600000000000000	1,450000000000000	Weekend
	2013	251	2012	1,100000000000000	1,450000000000000	Weekend
	2013	252	2012	2,000000000000000	1,550000000000000	Weekend
	2013	253	2012	3,600000000000000	3,900000000000000	Weekend
	2013	254	2012	4,500000000000000	6,400000000000000	Weekend
	2013	256	2012	4,100000000000000	4,950000000000000	Weekend
	2013	257	2012	0,700000000000000	1,250000000000000	Weekend
	2013	260	2013	5,300000000000000	5,700000000000000	Weekend
	2013	261	2013	0,900000000000000	1,550000000000000	Weekend
	2013	265	2013	1,300000000000000	1,250000000000000	Weekend
	2013	266	2013	2,100000000000000	2,350000000000000	Weekend
	2013	267	2013	2,500000000000000	2,600000000000000	Weekend
	2013	268	2013	1,800000000000000	2,900000000000000	Weekend
	2013	269	2012	2,800000000000000	2,800000000000000	Weekend
	2013	270	2013	4,700000000000000	3,550000000000000	Weekend
	2013	273	2012	4,300000000000000	2,950000000000000	Weekend
	2013	328	2012	3,200000000000000	4,500000000000000	Weekend
	2013	330	2012	3,800000000000000	3,550000000000000	Weekend
	2013	331	2012	5,500000000000000	6,150000000000000	Weekend
	2013	332	2012	1,700000000000000	3,350000000000000	Weekend
	2013	333	2012	2,300000000000000	1,050000000000000	Weekend
	2013	361	2013	4,400000000000000	3,500000000000000	Weekend
	2013	364	2013	2,800000000000000	3,100000000000000	Weekend
	2013	382	2013	2,100000000000000	2,450000000000000	Weekend
	2013	384	2013	4,100000000000000	3,550000000000000	Weekend
	2013	385	2013	6,300000000000000	8,600000000000000	Weekend
	2013	386	2013	5,200000000000000	6,750000000000000	Weekend
	2013	390	2013	10,300000000000001	11,000000000000000	Weekend
	2013	391	2013	2,500000000000000	4,000000000000000	Weekend
	2013	392	2013	2,300000000000000	4,050000000000000	Weekend
	2013	396	2013	0,400000000000000	0,250000000000000	Weekend
	2013	409	2013	3,400000000000000	4,700000000000000	Weekend
	2013	420	2013	2,600000000000000	4,850000000000000	Weekend
	2013	424	2013	6,100000000000000	5,750000000000000	Weekend
	2013	446	2013	2,200000000000000	3,600000000000000	Weekend
	2013	456	2013	2,600000000000000	3,350000000000000	Weekend
	2013	457	2013	2,800000000000000	4,900000000000000	Weekend
	2013	459	2013	14,300000000000001	12,600000000000000	Weekend
	2013	460	2013	3,700000000000000	3,750000000000000	Weekend
	2013	916	2013	1,400000000000000	2,000000000000000	Weekend
	2013	933	2012	20,899999999999999	25,649999999999999	Weekend
	2013	954	2012	4,800000000000000	5,750000000000000	Weekend
	2013	955	2012	0,600000000000000	0,450000000000000	Weekend
	2013	957	2012	4,900000000000000	9,650000000000000	Weekend
	2013	994	2013	10,000000000000000	7,950000000000000	Weekend
	2013	1	2012	13,166666666699999	14,285714285699999	Weekday
	2013	2	2012	18,023809523800001	16,785714285699999	Weekday
	2013	3	2012	12,309523809500000	13,666666666699999	Weekday
	2013	4	2012	22,380952381000000	21,666666666699999	Weekday
	2013	5	2012	22,857142857100001	14,452380952400000	Weekday
	2013	6	2012	35,238095238100001	21,976190476199999	Weekday
	2013	7	2012	22,928571428600002	17,690476190500000	Weekday
	2013	8	2012	37,619047619000000	31,642857142800001	Weekday
	2013	9	2012	16,214285714300001	15,214285714300001	Weekday
	2013	11	2012	57,595238095200003	67,214285714300004	Weekday
	2013	12	2012	38,023809523899999	25,190476190399998	Weekday
	2013	14	2012	10,857142857099999	11,476190476199999	Weekday
	2013	15	2012	13,880952380900000	13,119047619100000	Weekday
	2013	16	2012	12,238095238100000	13,476190476199999	Weekday
	2013	17	2012	1,690476190480000	4,428571428570000	Weekday
	2013	18	2012	21,666666666699999	19,904761904800001	Weekday
	2013	19	2012	7,309523809520000	5,595238095240000	Weekday
	2013	21	2012	24,928571428500000	22,380952380899998	Weekday
	2013	22	2012	23,000000000000000	20,023809523800001	Weekday
	2013	23	2012	20,309523809500000	24,023809523800001	Weekday
	2013	24	2012	12,404761904800001	13,714285714300001	Weekday
	2013	25	2012	22,976190476199999	22,761904761899999	Weekday
	2013	26	2012	39,904761904799997	33,285714285700003	Weekday
	2013	28	2012	45,404761904799997	31,142857142800001	Weekday
	2013	29	2012	13,833333333300001	10,023809523800001	Weekday
	2013	30	2012	8,238095238090001	8,523809523810000	Weekday
	2013	31	2013	17,452380952399999	28,595238095199999	Weekday
	2013	32	2012	9,166666666659999	6,142857142860000	Weekday
	2013	33	2012	25,190476190500000	18,119047619000000	Weekday
	2013	34	2012	33,666666666700003	32,000000000000000	Weekday
	2013	35	2012	15,523809523800001	17,571428571399998	Weekday
	2013	36	2012	21,642857142899999	14,476190476199999	Weekday
	2013	37	2012	38,714285714299997	45,880952380899998	Weekday
	2013	38	2012	21,595238095300001	13,476190476199999	Weekday
	2013	39	2012	18,571428571399998	17,142857142899999	Weekday
	2013	40	2012	57,761904761899999	65,476190476200003	Weekday
	2013	41	2012	11,333333333300001	7,904761904760000	Weekday
	2013	42	2012	24,166666666600001	17,642857142800001	Weekday
	2013	44	2012	44,000000000000000	40,380952381000000	Weekday
	2013	45	2012	12,166666666699999	12,619047619100000	Weekday
	2013	47	2012	16,142857142899999	14,809523809500000	Weekday
	2013	49	2012	13,952380952400000	14,642857142900001	Weekday
	2013	50	2012	11,619047619000000	10,976190476199999	Weekday
	2013	51	2012	3,071428571430000	3,690476190480000	Weekday
	2013	52	2012	9,761904761910000	11,166666666699999	Weekday
	2013	54	2012	3,071428571430000	4,023809523810000	Weekday
	2013	56	2012	21,119047619000000	28,928571428500000	Weekday
	2013	57	2012	30,190476190399998	55,500000000000000	Weekday
	2013	58	2012	19,428571428500000	18,595238095300001	Weekday
	2013	59	2012	46,714285714299997	54,857142857200003	Weekday
	2013	60	2012	22,000000000000000	23,642857142800001	Weekday
	2013	62	2012	28,595238095300001	31,238095238000000	Weekday
	2013	63	2012	11,214285714300001	11,880952380900000	Weekday
	2013	64	2012	8,690476190469999	11,380952380900000	Weekday
	2013	65	2012	16,833333333300001	23,023809523800001	Weekday
	2013	66	2012	32,547619047600001	28,000000000000000	Weekday
	2013	67	2012	19,952380952399999	21,500000000000000	Weekday
	2013	68	2012	20,071428571399998	28,642857142800001	Weekday
	2013	69	2012	22,547619047600001	19,928571428600002	Weekday
	2013	70	2012	16,571428571399998	10,809523809500000	Weekday
	2013	71	2012	15,476190476199999	20,952380952399999	Weekday
	2013	72	2012	30,166666666699999	39,023809523899999	Weekday
	2013	73	2012	49,404761904799997	44,928571428500000	Weekday
	2013	74	2012	26,428571428500000	26,642857142899999	Weekday
	2013	75	2012	22,809523809500000	23,047619047600001	Weekday
	2013	76	2012	17,714285714300001	19,785714285699999	Weekday
	2013	77	2012	13,428571428600000	13,333333333300001	Weekday
	2013	78	2012	14,238095238100000	12,619047619100000	Weekday
	2013	79	2012	35,238095238100001	29,833333333300001	Weekday
	2013	80	2012	8,333333333330000	13,428571428600000	Weekday
	2013	81	2012	11,500000000000000	13,714285714300001	Weekday
	2013	82	2012	12,095238095199999	10,095238095199999	Weekday
	2013	83	2012	16,571428571399998	12,880952380900000	Weekday
	2013	84	2012	21,595238095199999	25,238095238000000	Weekday
	2013	85	2012	19,023809523899999	22,238095238100001	Weekday
	2013	86	2012	24,142857142899999	34,190476190500000	Weekday
	2013	88	2012	28,333333333300001	26,166666666699999	Weekday
	2013	91	2012	16,571428571399998	16,547619047600001	Weekday
	2013	92	2012	17,071428571399998	16,976190476199999	Weekday
	2013	93	2012	22,476190476199999	20,071428571399998	Weekday
	2013	95	2012	19,738095238100001	24,380952380899998	Weekday
	2013	96	2012	32,261904761899999	27,761904761899999	Weekday
	2013	97	2012	11,452380952400000	15,642857142900001	Weekday
	2013	100	2012	15,047619047600000	15,023809523800001	Weekday
	2013	102	2012	3,190476190480000	2,166666666660000	Weekday
	2013	103	2012	36,404761904700003	27,904761904699999	Weekday
	2013	104	2013	9,571428571420000	6,642857142860000	Weekday
	2013	106	2012	24,261904761899999	22,976190476199999	Weekday
	2013	107	2012	8,785714285710000	9,261904761900000	Weekday
	2013	108	2012	11,714285714300001	15,761904761900000	Weekday
	2013	109	2012	3,880952380950000	7,047619047610000	Weekday
	2013	110	2012	14,714285714300001	14,190476190500000	Weekday
	2013	111	2012	11,500000000000000	17,190476190500000	Weekday
	2013	113	2012	17,642857142800001	15,000000000000000	Weekday
	2013	115	2012	14,428571428600000	21,500000000000000	Weekday
	2013	116	2012	16,595238095199999	16,738095238100001	Weekday
	2013	117	2012	17,476190476199999	21,238095238100001	Weekday
	2013	118	2012	30,547619047600001	34,452380952399999	Weekday
	2013	119	2013	14,595238095199999	15,142857142900001	Weekday
	2013	121	2012	20,404761904699999	21,214285714300001	Weekday
	2013	122	2012	3,476190476190000	3,904761904760000	Weekday
	2013	123	2012	26,452380952399999	25,523809523800001	Weekday
	2013	124	2013	12,642857142900001	11,023809523800001	Weekday
	2013	125	2013	16,285714285800001	14,904761904800001	Weekday
	2013	126	2013	10,404761904800001	10,404761904800001	Weekday
	2013	127	2013	12,214285714300001	11,928571428600000	Weekday
	2013	128	2013	18,952380952399999	20,095238095199999	Weekday
	2013	130	2012	15,357142857099999	13,738095238100000	Weekday
	2013	132	2012	26,238095238100001	25,452380952399999	Weekday
	2013	133	2012	17,047619047700000	15,952380952400000	Weekday
	2013	134	2012	30,738095238100001	30,619047619000000	Weekday
	2013	136	2012	29,738095238100001	23,690476190500000	Weekday
	2013	137	2012	34,761904761899999	36,166666666700003	Weekday
	2013	138	2012	12,047619047600000	11,023809523800001	Weekday
	2013	139	2013	9,142857142850000	5,380952380950000	Weekday
	2013	140	2012	17,523809523899999	17,285714285699999	Weekday
	2013	141	2012	4,857142857150000	4,571428571430000	Weekday
	2013	142	2012	3,571428571430000	5,214285714280000	Weekday
	2013	143	2012	5,428571428570000	4,452380952380000	Weekday
	2013	144	2012	5,571428571420000	3,738095238090000	Weekday
	2013	145	2012	2,166666666670000	1,976190476200000	Weekday
	2013	146	2012	16,238095238100001	18,690476190500000	Weekday
	2013	147	2013	11,452380952400000	13,571428571400000	Weekday
	2013	148	2012	8,523809523810000	7,690476190470000	Weekday
	2013	149	2012	6,880952380950000	4,714285714290000	Weekday
	2013	150	2012	7,976190476190000	7,595238095230000	Weekday
	2013	151	2012	8,285714285710000	5,880952380960000	Weekday
	2013	153	2012	15,880952380900000	12,333333333300001	Weekday
	2013	154	2012	9,500000000000000	7,904761904760000	Weekday
	2013	155	2012	6,904761904760000	7,500000000000000	Weekday
	2013	156	2012	17,214285714300001	20,285714285800001	Weekday
	2013	157	2012	9,023809523810000	12,595238095199999	Weekday
	2013	159	2012	6,809523809520000	6,880952380950000	Weekday
	2013	160	2012	9,547619047620000	8,642857142860001	Weekday
	2013	161	2013	4,690476190470000	6,476190476190000	Weekday
	2013	162	2012	20,904761904699999	18,595238095199999	Weekday
	2013	163	2012	3,571428571430000	4,047619047620000	Weekday
	2013	165	2012	4,309523809530000	4,619047619050000	Weekday
	2013	166	2012	4,166666666670000	5,452380952380000	Weekday
	2013	167	2013	1,333333333340000	1,880952380960000	Weekday
	2013	168	2012	5,000000000000000	3,500000000000000	Weekday
	2013	169	2012	13,071428571400000	14,761904761900000	Weekday
	2013	172	2012	7,547619047620000	10,333333333300001	Weekday
	2013	173	2012	3,952380952380000	4,095238095240000	Weekday
	2013	174	2012	3,595238095240000	2,500000000000000	Weekday
	2013	177	2012	2,904761904760000	2,738095238090000	Weekday
	2013	178	2012	0,309523809524000	0,428571428571000	Weekday
	2013	179	2012	0,523809523810000	0,500000000000000	Weekday
	2013	180	2012	1,666666666660000	1,738095238100000	Weekday
	2013	181	2012	18,309523809500000	28,785714285800001	Weekday
	2013	182	2012	18,690476190500000	20,309523809500000	Weekday
	2013	183	2012	18,857142857100001	25,261904761899999	Weekday
	2013	184	2013	3,166666666670000	4,000000000000000	Weekday
	2013	185	2013	1,547619047620000	0,761904761905000	Weekday
	2013	186	2012	5,976190476190000	5,880952380960000	Weekday
	2013	187	2012	9,690476190480000	7,595238095240000	Weekday
	2013	188	2012	7,857142857140000	12,071428571400000	Weekday
	2013	189	2012	10,761904761900000	6,976190476190000	Weekday
	2013	190	2012	17,047619047600001	16,642857142899999	Weekday
	2013	191	2012	8,500000000000000	7,190476190480000	Weekday
	2013	192	2012	15,309523809500000	14,238095238100000	Weekday
	2013	193	2013	12,119047619100000	10,380952380900000	Weekday
	2013	194	2012	25,214285714300001	18,952380952399999	Weekday
	2013	196	2012	13,547619047600000	15,333333333300001	Weekday
	2013	197	2013	7,119047619050000	2,904761904760000	Weekday
	2013	199	2012	2,619047619050000	1,904761904760000	Weekday
	2013	200	2012	7,952380952380000	7,095238095230000	Weekday
	2013	203	2012	6,904761904760000	7,523809523810000	Weekday
	2013	204	2012	3,119047619050000	4,333333333340000	Weekday
	2013	205	2013	6,500000000000000	6,761904761910000	Weekday
	2013	206	2012	3,071428571430000	3,428571428570000	Weekday
	2013	207	2012	2,023809523810000	1,785714285710000	Weekday
	2013	210	2012	3,880952380950000	5,476190476190000	Weekday
	2013	211	2013	1,809523809530000	2,166666666660000	Weekday
	2013	216	2012	1,714285714290000	2,333333333340000	Weekday
	2013	246	2012	16,095238095199999	10,047619047600000	Weekday
	2013	247	2012	1,833333333340000	2,142857142860000	Weekday
	2013	248	2012	1,595238095240000	1,095238095240000	Weekday
	2013	249	2012	0,428571428571000	0,619047619048000	Weekday
	2013	250	2012	0,571428571429000	0,619047619048000	Weekday
	2013	251	2012	1,309523809520000	0,595238095238000	Weekday
	2013	252	2012	1,404761904760000	0,809523809523000	Weekday
	2013	253	2012	5,976190476190000	6,285714285710000	Weekday
	2013	254	2012	6,047619047620000	6,500000000000000	Weekday
	2013	256	2012	7,023809523810000	6,880952380960000	Weekday
	2013	257	2012	2,547619047620000	2,619047619050000	Weekday
	2013	260	2013	6,928571428570000	6,690476190480000	Weekday
	2013	261	2013	2,333333333330000	2,166666666660000	Weekday
	2013	265	2013	1,666666666670000	1,428571428580000	Weekday
	2013	266	2013	3,071428571430000	3,309523809520000	Weekday
	2013	267	2013	2,142857142860000	2,595238095240000	Weekday
	2013	268	2013	3,190476190480000	5,000000000000000	Weekday
	2013	269	2012	4,833333333330000	3,690476190470000	Weekday
	2013	270	2013	5,642857142850000	4,976190476190000	Weekday
	2013	273	2012	9,833333333330000	9,047619047620000	Weekday
	2013	328	2012	6,619047619050000	8,309523809520000	Weekday
	2013	330	2012	6,000000000000000	6,452380952380000	Weekday
	2013	331	2012	9,833333333330000	9,095238095239999	Weekday
	2013	332	2012	7,309523809520000	4,452380952380000	Weekday
	2013	333	2012	4,095238095230000	1,714285714290000	Weekday
	2013	361	2013	5,309523809530000	5,333333333330000	Weekday
	2013	364	2013	3,261904761910000	3,738095238090000	Weekday
	2013	382	2013	2,285714285710000	1,857142857150000	Weekday
	2013	384	2013	9,809523809530001	5,976190476190000	Weekday
	2013	385	2013	10,952380952400000	14,904761904800001	Weekday
	2013	386	2013	7,785714285710000	7,880952380950000	Weekday
	2013	390	2013	13,357142857099999	12,857142857199999	Weekday
	2013	391	2013	4,595238095240000	2,809523809520000	Weekday
	2013	392	2013	2,595238095240000	5,023809523810000	Weekday
	2013	396	2013	0,119047619048000	0,619047619048000	Weekday
	2013	409	2013	9,238095238100000	8,047619047620000	Weekday
	2013	420	2013	4,904761904760000	6,214285714280000	Weekday
	2013	424	2013	8,500000000000000	6,571428571430000	Weekday
	2013	446	2013	7,166666666670000	4,666666666660000	Weekday
	2013	456	2013	3,309523809520000	3,642857142860000	Weekday
	2013	457	2013	6,666666666670000	5,761904761900000	Weekday
	2013	459	2013	15,476190476199999	16,023809523800001	Weekday
	2013	460	2013	5,333333333330000	3,761904761900000	Weekday
	2013	916	2013	2,523809523810000	2,904761904760000	Weekday
	2013	933	2012	42,619047619100002	46,214285714299997	Weekday
	2013	954	2012	4,738095238090000	4,761904761910000	Weekday
	2013	955	2012	0,380952380953000	0,190476190477000	Weekday
	2013	957	2012	3,857142857140000	8,380952380949999	Weekday
	2013	994	2013	20,952380952399999	15,642857142800001	Weekday
	2014	1	2012	11,300000000000001	10,300000000000001	Weekend
	2014	2	2012	7,400000000000000	7,700000000000000	Weekend
	2014	3	2012	9,699999999999999	6,150000000000000	Weekend
	2014	4	2012	12,600000000000000	11,850000000000000	Weekend
	2014	5	2012	11,800000000000001	9,050000000000001	Weekend
	2014	6	2012	14,600000000000000	12,300000000000001	Weekend
	2014	7	2012	18,399999999999999	8,600000000000000	Weekend
	2014	8	2012	18,300000000000001	12,850000000000000	Weekend
	2014	9	2012	8,900000000000000	5,900000000000000	Weekend
	2014	11	2012	28,300000000000001	43,600000000000001	Weekend
	2014	12	2012	12,000000000000000	7,500000000000000	Weekend
	2014	14	2012	3,900000000000000	7,150000000000000	Weekend
	2014	15	2012	6,400000000000000	5,550000000000000	Weekend
	2014	16	2012	6,600000000000000	6,550000000000000	Weekend
	2014	17	2012	1,200000000000000	1,550000000000000	Weekend
	2014	18	2012	15,699999999999999	10,400000000000000	Weekend
	2014	19	2012	3,600000000000000	3,400000000000000	Weekend
	2014	21	2012	11,100000000000000	9,600000000000000	Weekend
	2014	22	2012	11,400000000000000	10,150000000000000	Weekend
	2014	23	2012	9,199999999999999	10,800000000000001	Weekend
	2014	24	2012	5,300000000000000	5,050000000000000	Weekend
	2014	25	2012	13,600000000000000	9,850000000000000	Weekend
	2014	26	2012	22,100000000000001	19,750000000000000	Weekend
	2014	28	2012	21,100000000000001	15,050000000000001	Weekend
	2014	29	2012	8,400000000000000	6,500000000000000	Weekend
	2014	30	2012	3,300000000000000	3,400000000000000	Weekend
	2014	31	2013	15,199999999999999	17,399999999999999	Weekend
	2014	32	2012	5,600000000000000	4,650000000000000	Weekend
	2014	33	2012	6,000000000000000	4,700000000000000	Weekend
	2014	34	2012	18,000000000000000	13,350000000000000	Weekend
	2014	35	2012	8,400000000000000	7,350000000000000	Weekend
	2014	36	2012	4,600000000000000	5,800000000000000	Weekend
	2014	37	2012	19,600000000000001	19,500000000000000	Weekend
	2014	38	2012	8,800000000000001	6,100000000000000	Weekend
	2014	39	2012	6,100000000000000	7,300000000000000	Weekend
	2014	40	2012	32,899999999999999	37,299999999999997	Weekend
	2014	41	2012	2,500000000000000	1,600000000000000	Weekend
	2014	42	2012	8,199999999999999	7,950000000000000	Weekend
	2014	44	2012	20,399999999999999	19,949999999999999	Weekend
	2014	45	2012	6,100000000000000	8,449999999999999	Weekend
	2014	47	2012	5,100000000000000	6,050000000000000	Weekend
	2014	49	2012	9,600000000000000	6,200000000000000	Weekend
	2014	50	2012	5,100000000000000	7,150000000000000	Weekend
	2014	51	2012	1,200000000000000	1,350000000000000	Weekend
	2014	52	2012	4,800000000000000	7,900000000000000	Weekend
	2014	54	2012	4,100000000000000	3,550000000000000	Weekend
	2014	56	2012	23,399999999999999	17,350000000000001	Weekend
	2014	57	2012	26,000000000000000	42,799999999999997	Weekend
	2014	58	2012	11,800000000000001	10,750000000000000	Weekend
	2014	59	2012	27,699999999999999	28,449999999999999	Weekend
	2014	60	2012	12,600000000000000	12,250000000000000	Weekend
	2014	62	2012	10,500000000000000	10,500000000000000	Weekend
	2014	63	2012	7,000000000000000	7,350000000000000	Weekend
	2014	64	2012	8,000000000000000	6,900000000000000	Weekend
	2014	65	2012	9,100000000000000	13,500000000000000	Weekend
	2014	66	2012	14,500000000000000	13,300000000000001	Weekend
	2014	67	2012	11,100000000000000	11,150000000000000	Weekend
	2014	68	2012	12,600000000000000	18,300000000000001	Weekend
	2014	69	2012	10,400000000000000	8,350000000000000	Weekend
	2014	70	2012	6,000000000000000	5,800000000000000	Weekend
	2014	71	2012	7,400000000000000	7,200000000000000	Weekend
	2014	72	2012	21,399999999999999	25,000000000000000	Weekend
	2014	73	2012	18,899999999999999	19,449999999999999	Weekend
	2014	74	2012	13,900000000000000	18,149999999999999	Weekend
	2014	75	2012	10,300000000000001	11,900000000000000	Weekend
	2014	76	2012	10,000000000000000	10,300000000000001	Weekend
	2014	77	2012	8,900000000000000	10,300000000000001	Weekend
	2014	78	2012	6,100000000000000	4,950000000000000	Weekend
	2014	79	2012	13,300000000000001	12,750000000000000	Weekend
	2014	80	2012	4,500000000000000	10,900000000000000	Weekend
	2014	81	2012	9,600000000000000	9,050000000000001	Weekend
	2014	82	2012	2,700000000000000	1,250000000000000	Weekend
	2014	83	2012	7,300000000000000	6,550000000000000	Weekend
	2014	84	2012	14,500000000000000	17,250000000000000	Weekend
	2014	85	2012	13,600000000000000	12,050000000000001	Weekend
	2014	86	2012	14,800000000000001	13,800000000000001	Weekend
	2014	88	2012	12,600000000000000	10,900000000000000	Weekend
	2014	91	2012	10,100000000000000	9,850000000000000	Weekend
	2014	92	2012	11,100000000000000	9,449999999999999	Weekend
	2014	93	2012	14,400000000000000	13,100000000000000	Weekend
	2014	95	2012	17,100000000000001	14,400000000000000	Weekend
	2014	96	2012	19,500000000000000	11,500000000000000	Weekend
	2014	97	2012	8,900000000000000	8,050000000000001	Weekend
	2014	100	2012	14,500000000000000	7,750000000000000	Weekend
	2014	102	2012	6,700000000000000	5,200000000000000	Weekend
	2014	103	2012	8,199999999999999	5,550000000000000	Weekend
	2014	104	2013	16,600000000000001	11,350000000000000	Weekend
	2014	106	2012	19,199999999999999	17,550000000000001	Weekend
	2014	107	2012	6,800000000000000	5,350000000000000	Weekend
	2014	108	2012	4,800000000000000	5,750000000000000	Weekend
	2014	109	2012	2,700000000000000	2,950000000000000	Weekend
	2014	110	2012	8,800000000000001	5,900000000000000	Weekend
	2014	111	2012	8,800000000000001	8,650000000000000	Weekend
	2014	113	2012	12,000000000000000	9,350000000000000	Weekend
	2014	115	2012	12,100000000000000	14,000000000000000	Weekend
	2014	116	2012	9,600000000000000	9,800000000000001	Weekend
	2014	117	2012	11,500000000000000	14,000000000000000	Weekend
	2014	118	2012	24,000000000000000	20,149999999999999	Weekend
	2014	119	2013	16,600000000000001	10,150000000000000	Weekend
	2014	121	2012	9,300000000000001	10,500000000000000	Weekend
	2014	122	2012	3,000000000000000	2,000000000000000	Weekend
	2014	123	2012	12,699999999999999	13,050000000000001	Weekend
	2014	124	2013	8,699999999999999	6,450000000000000	Weekend
	2014	125	2013	8,800000000000001	7,150000000000000	Weekend
	2014	126	2013	4,500000000000000	4,000000000000000	Weekend
	2014	127	2013	10,900000000000000	10,650000000000000	Weekend
	2014	128	2013	11,900000000000000	8,949999999999999	Weekend
	2014	130	2012	11,300000000000001	7,500000000000000	Weekend
	2014	132	2012	10,900000000000000	14,800000000000001	Weekend
	2014	133	2012	10,500000000000000	7,750000000000000	Weekend
	2014	134	2012	16,500000000000000	16,449999999999999	Weekend
	2014	136	2012	19,800000000000001	13,550000000000001	Weekend
	2014	137	2012	14,300000000000001	17,449999999999999	Weekend
	2014	138	2012	5,000000000000000	2,750000000000000	Weekend
	2014	139	2013	3,500000000000000	1,750000000000000	Weekend
	2014	140	2012	9,000000000000000	8,550000000000001	Weekend
	2014	141	2012	0,700000000000000	1,050000000000000	Weekend
	2014	142	2012	2,100000000000000	2,050000000000000	Weekend
	2014	143	2012	1,500000000000000	1,150000000000000	Weekend
	2014	144	2012	3,000000000000000	3,550000000000000	Weekend
	2014	145	2012	1,000000000000000	0,950000000000000	Weekend
	2014	146	2012	9,800000000000001	12,699999999999999	Weekend
	2014	147	2013	10,900000000000000	7,300000000000000	Weekend
	2014	148	2012	1,400000000000000	2,850000000000000	Weekend
	2014	149	2012	4,200000000000000	2,850000000000000	Weekend
	2014	150	2012	6,900000000000000	4,550000000000000	Weekend
	2014	151	2012	4,300000000000000	4,250000000000000	Weekend
	2014	153	2012	7,200000000000000	8,449999999999999	Weekend
	2014	154	2012	6,600000000000000	6,700000000000000	Weekend
	2014	155	2012	6,500000000000000	5,350000000000000	Weekend
	2014	156	2012	9,500000000000000	11,449999999999999	Weekend
	2014	157	2012	5,800000000000000	5,800000000000000	Weekend
	2014	159	2012	2,100000000000000	2,900000000000000	Weekend
	2014	160	2012	6,900000000000000	4,800000000000000	Weekend
	2014	161	2013	5,800000000000000	5,050000000000000	Weekend
	2014	162	2012	12,600000000000000	8,449999999999999	Weekend
	2014	163	2012	1,900000000000000	2,700000000000000	Weekend
	2014	165	2012	3,200000000000000	3,500000000000000	Weekend
	2014	166	2012	3,100000000000000	4,400000000000000	Weekend
	2014	167	2013	1,500000000000000	1,250000000000000	Weekend
	2014	168	2012	3,100000000000000	5,050000000000000	Weekend
	2014	169	2012	10,699999999999999	9,949999999999999	Weekend
	2014	172	2012	4,500000000000000	6,000000000000000	Weekend
	2014	173	2012	1,200000000000000	1,650000000000000	Weekend
	2014	174	2012	2,000000000000000	2,200000000000000	Weekend
	2014	177	2012	1,300000000000000	0,600000000000000	Weekend
	2014	178	2012	0,100000000000000	0,300000000000000	Weekend
	2014	179	2012	0,000000000000000	0,350000000000000	Weekend
	2014	180	2012	1,800000000000000	1,800000000000000	Weekend
	2014	181	2012	8,900000000000000	13,600000000000000	Weekend
	2014	182	2012	11,699999999999999	13,699999999999999	Weekend
	2014	183	2012	13,000000000000000	17,050000000000001	Weekend
	2014	184	2013	2,000000000000000	2,250000000000000	Weekend
	2014	185	2013	1,700000000000000	1,850000000000000	Weekend
	2014	186	2012	3,600000000000000	3,700000000000000	Weekend
	2014	187	2012	5,600000000000000	4,300000000000000	Weekend
	2014	188	2012	5,400000000000000	6,500000000000000	Weekend
	2014	189	2012	5,900000000000000	4,550000000000000	Weekend
	2014	190	2012	7,400000000000000	8,400000000000000	Weekend
	2014	191	2012	5,000000000000000	4,900000000000000	Weekend
	2014	192	2012	9,300000000000001	9,350000000000000	Weekend
	2014	193	2013	9,000000000000000	6,200000000000000	Weekend
	2014	194	2012	10,500000000000000	7,500000000000000	Weekend
	2014	196	2012	10,900000000000000	8,900000000000000	Weekend
	2014	197	2013	6,500000000000000	4,500000000000000	Weekend
	2014	199	2012	1,500000000000000	1,500000000000000	Weekend
	2014	200	2012	2,700000000000000	2,550000000000000	Weekend
	2014	203	2012	3,800000000000000	5,200000000000000	Weekend
	2014	204	2012	2,300000000000000	3,650000000000000	Weekend
	2014	205	2013	7,200000000000000	5,700000000000000	Weekend
	2014	206	2012	2,300000000000000	2,350000000000000	Weekend
	2014	207	2012	0,600000000000000	2,000000000000000	Weekend
	2014	209	2014	1,400000000000000	1,100000000000000	Weekend
	2014	210	2012	3,600000000000000	4,550000000000000	Weekend
	2014	211	2013	2,300000000000000	2,700000000000000	Weekend
	2014	212	2014	0,400000000000000	1,300000000000000	Weekend
	2014	216	2012	1,500000000000000	1,250000000000000	Weekend
	2014	246	2012	10,199999999999999	6,050000000000000	Weekend
	2014	247	2012	1,200000000000000	2,500000000000000	Weekend
	2014	248	2012	0,700000000000000	1,800000000000000	Weekend
	2014	249	2012	1,200000000000000	0,800000000000000	Weekend
	2014	250	2012	2,100000000000000	1,500000000000000	Weekend
	2014	251	2012	0,700000000000000	0,700000000000000	Weekend
	2014	252	2012	1,300000000000000	0,650000000000000	Weekend
	2014	253	2012	3,100000000000000	3,600000000000000	Weekend
	2014	254	2012	5,400000000000000	5,650000000000000	Weekend
	2014	256	2012	3,100000000000000	3,700000000000000	Weekend
	2014	257	2012	0,600000000000000	0,600000000000000	Weekend
	2014	259	2014	2,000000000000000	1,250000000000000	Weekend
	2014	260	2013	4,300000000000000	3,850000000000000	Weekend
	2014	261	2013	0,800000000000000	1,200000000000000	Weekend
	2014	265	2013	0,800000000000000	1,100000000000000	Weekend
	2014	266	2013	0,700000000000000	1,700000000000000	Weekend
	2014	267	2013	0,900000000000000	1,300000000000000	Weekend
	2014	268	2013	1,200000000000000	2,650000000000000	Weekend
	2014	269	2012	3,000000000000000	1,950000000000000	Weekend
	2014	270	2013	3,200000000000000	2,600000000000000	Weekend
	2014	273	2012	3,700000000000000	2,200000000000000	Weekend
	2014	328	2012	3,100000000000000	3,000000000000000	Weekend
	2014	330	2012	3,000000000000000	2,500000000000000	Weekend
	2014	331	2012	11,000000000000000	6,050000000000000	Weekend
	2014	332	2012	2,700000000000000	4,750000000000000	Weekend
	2014	333	2012	2,200000000000000	1,500000000000000	Weekend
	2014	334	2014	0,100000000000000	0,350000000000000	Weekend
	2014	361	2013	4,700000000000000	5,050000000000000	Weekend
	2014	362	2014	1,900000000000000	2,750000000000000	Weekend
	2014	364	2013	4,000000000000000	5,000000000000000	Weekend
	2014	379	2014	1,200000000000000	1,450000000000000	Weekend
	2014	380	2014	6,600000000000000	3,000000000000000	Weekend
	2014	382	2013	3,200000000000000	2,800000000000000	Weekend
	2014	384	2013	6,100000000000000	4,500000000000000	Weekend
	2014	385	2013	13,699999999999999	9,050000000000001	Weekend
	2014	386	2013	4,400000000000000	8,150000000000000	Weekend
	2014	390	2013	9,400000000000000	10,050000000000001	Weekend
	2014	391	2013	2,600000000000000	2,050000000000000	Weekend
	2014	392	2013	3,200000000000000	3,250000000000000	Weekend
	2014	396	2013	0,400000000000000	0,350000000000000	Weekend
	2014	409	2013	3,100000000000000	3,200000000000000	Weekend
	2014	414	2014	0,100000000000000	0,100000000000000	Weekend
	2014	416	2014	0,600000000000000	0,900000000000000	Weekend
	2014	420	2013	4,300000000000000	5,050000000000000	Weekend
	2014	424	2013	6,800000000000000	6,200000000000000	Weekend
	2014	446	2013	2,900000000000000	2,350000000000000	Weekend
	2014	456	2013	4,300000000000000	3,100000000000000	Weekend
	2014	457	2013	5,900000000000000	7,500000000000000	Weekend
	2014	459	2013	11,800000000000001	13,550000000000001	Weekend
	2014	460	2013	3,600000000000000	4,800000000000000	Weekend
	2014	461	2014	3,500000000000000	3,000000000000000	Weekend
	2014	462	2014	0,600000000000000	0,700000000000000	Weekend
	2014	463	2014	6,000000000000000	2,500000000000000	Weekend
	2014	471	2014	1,300000000000000	1,050000000000000	Weekend
	2014	472	2014	0,700000000000000	0,400000000000000	Weekend
	2014	473	2014	1,300000000000000	2,200000000000000	Weekend
	2014	474	2014	0,600000000000000	1,150000000000000	Weekend
	2014	909	2014	4,000000000000000	5,700000000000000	Weekend
	2014	916	2013	3,200000000000000	4,350000000000000	Weekend
	2014	933	2012	19,300000000000001	17,500000000000000	Weekend
	2014	954	2012	2,800000000000000	4,900000000000000	Weekend
	2014	955	2012	0,500000000000000	0,350000000000000	Weekend
	2014	957	2012	3,400000000000000	8,000000000000000	Weekend
	2014	994	2013	10,400000000000000	7,100000000000000	Weekend
	2014	1303	2014	0,000000000000000	0,050000000000000	Weekend
	2014	1355	2014	0,000000000000000	0,050000000000000	Weekend
	2014	1	2012	15,714285714300001	18,404761904800001	Weekday
	2014	2	2012	15,452380952400000	14,309523809500000	Weekday
	2014	3	2012	10,833333333300001	10,785714285699999	Weekday
	2014	4	2012	18,047619047600001	17,428571428600002	Weekday
	2014	5	2012	24,952380952399999	18,857142857100001	Weekday
	2014	6	2012	24,785714285699999	20,690476190399998	Weekday
	2014	7	2012	22,809523809500000	14,428571428600000	Weekday
	2014	8	2012	30,547619047700000	27,166666666600001	Weekday
	2014	9	2012	9,976190476190000	11,047619047600000	Weekday
	2014	11	2012	44,619047619100002	55,380952380899998	Weekday
	2014	12	2012	29,119047619100002	20,690476190500000	Weekday
	2014	14	2012	9,047619047620000	9,809523809530001	Weekday
	2014	15	2012	10,880952380900000	10,285714285699999	Weekday
	2014	16	2012	9,309523809530001	13,428571428600000	Weekday
	2014	17	2012	2,214285714280000	8,904761904760001	Weekday
	2014	18	2012	16,690476190500000	18,000000000000000	Weekday
	2014	19	2012	6,476190476190000	6,809523809520000	Weekday
	2014	21	2012	20,738095238100001	18,500000000000000	Weekday
	2014	22	2012	14,357142857099999	13,857142857099999	Weekday
	2014	23	2012	14,928571428600000	19,428571428600002	Weekday
	2014	24	2012	11,500000000000000	10,833333333300001	Weekday
	2014	25	2012	22,333333333300001	22,142857142800001	Weekday
	2014	26	2012	35,952380952399999	34,976190476200003	Weekday
	2014	28	2012	42,642857142899999	28,952380952399999	Weekday
	2014	29	2012	12,357142857099999	9,714285714290000	Weekday
	2014	30	2012	7,952380952380000	5,928571428570000	Weekday
	2014	31	2013	22,285714285699999	28,119047619100002	Weekday
	2014	32	2012	6,761904761910000	7,238095238100000	Weekday
	2014	33	2012	24,952380952399999	18,428571428600002	Weekday
	2014	34	2012	30,547619047600001	26,547619047600001	Weekday
	2014	35	2012	12,452380952400000	12,976190476199999	Weekday
	2014	36	2012	18,904761904699999	15,142857142900001	Weekday
	2014	37	2012	34,523809523799997	43,785714285700003	Weekday
	2014	38	2012	19,642857142800001	14,523809523800001	Weekday
	2014	39	2012	15,238095238100000	16,666666666699999	Weekday
	2014	40	2012	54,404761904799997	66,523809523799997	Weekday
	2014	41	2012	8,047619047620000	5,333333333340000	Weekday
	2014	42	2012	17,380952380899998	15,904761904800001	Weekday
	2014	44	2012	31,190476190399998	31,666666666600001	Weekday
	2014	45	2012	7,380952380960000	10,880952380900000	Weekday
	2014	47	2012	11,404761904800001	11,547619047600000	Weekday
	2014	49	2012	16,190476190500000	11,547619047600000	Weekday
	2014	50	2012	13,000000000000000	11,500000000000000	Weekday
	2014	51	2012	3,166666666660000	3,380952380950000	Weekday
	2014	52	2012	6,952380952380000	9,785714285719999	Weekday
	2014	54	2012	1,523809523810000	1,904761904760000	Weekday
	2014	56	2012	22,000000000000000	23,880952381000000	Weekday
	2014	57	2012	25,666666666699999	46,476190476200003	Weekday
	2014	58	2012	21,238095238100001	20,000000000000000	Weekday
	2014	59	2012	36,357142857100001	52,142857142799997	Weekday
	2014	60	2012	15,000000000000000	21,452380952399999	Weekday
	2014	62	2012	16,166666666699999	19,523809523899999	Weekday
	2014	63	2012	9,357142857140000	9,119047619040000	Weekday
	2014	64	2012	11,166666666699999	9,452380952380000	Weekday
	2014	65	2012	11,595238095199999	18,500000000000000	Weekday
	2014	66	2012	29,333333333399999	22,333333333300001	Weekday
	2014	67	2012	16,166666666699999	17,928571428600002	Weekday
	2014	68	2012	18,023809523800001	24,785714285800001	Weekday
	2014	69	2012	20,500000000000000	17,666666666699999	Weekday
	2014	70	2012	13,785714285699999	10,547619047600000	Weekday
	2014	71	2012	12,357142857099999	15,619047619100000	Weekday
	2014	72	2012	31,333333333300001	36,119047619100002	Weekday
	2014	73	2012	43,047619047600001	41,571428571399998	Weekday
	2014	74	2012	25,047619047600001	27,690476190500000	Weekday
	2014	75	2012	15,880952381000000	19,214285714300001	Weekday
	2014	76	2012	11,380952381000000	13,833333333300001	Weekday
	2014	77	2012	13,119047619100000	15,404761904800001	Weekday
	2014	78	2012	12,952380952400000	9,952380952390000	Weekday
	2014	79	2012	21,095238095199999	21,309523809500000	Weekday
	2014	80	2012	8,190476190480000	13,238095238100000	Weekday
	2014	81	2012	13,047619047600000	12,428571428600000	Weekday
	2014	82	2012	10,380952381000000	9,285714285710000	Weekday
	2014	83	2012	13,785714285699999	11,928571428600000	Weekday
	2014	84	2012	14,785714285699999	23,000000000000000	Weekday
	2014	85	2012	17,547619047600001	23,500000000000000	Weekday
	2014	86	2012	22,380952380899998	26,809523809500000	Weekday
	2014	88	2012	21,833333333300001	18,047619047600001	Weekday
	2014	91	2012	16,285714285800001	16,285714285699999	Weekday
	2014	92	2012	23,452380952300000	18,809523809500000	Weekday
	2014	93	2012	20,119047619100002	20,000000000000000	Weekday
	2014	95	2012	19,047619047700000	24,976190476199999	Weekday
	2014	96	2012	25,880952381000000	23,880952380899998	Weekday
	2014	97	2012	16,119047619000000	15,285714285699999	Weekday
	2014	100	2012	14,833333333300001	12,285714285699999	Weekday
	2014	102	2012	7,738095238090000	6,976190476190000	Weekday
	2014	103	2012	11,071428571400000	9,595238095230000	Weekday
	2014	104	2013	14,190476190500000	13,857142857099999	Weekday
	2014	106	2012	20,476190476199999	21,261904761899999	Weekday
	2014	107	2012	13,523809523800001	12,452380952400000	Weekday
	2014	108	2012	6,190476190480000	10,214285714300001	Weekday
	2014	109	2012	1,166666666670000	2,642857142860000	Weekday
	2014	110	2012	9,809523809520000	12,357142857099999	Weekday
	2014	111	2012	11,380952381000000	13,880952381000000	Weekday
	2014	113	2012	11,476190476199999	15,023809523800001	Weekday
	2014	115	2012	12,761904761900000	19,714285714300001	Weekday
	2014	116	2012	12,642857142900001	14,880952380900000	Weekday
	2014	117	2012	14,380952381000000	18,214285714300001	Weekday
	2014	118	2012	24,952380952399999	28,119047619000000	Weekday
	2014	119	2013	16,261904761899999	17,166666666699999	Weekday
	2014	121	2012	12,642857142900001	17,500000000000000	Weekday
	2014	122	2012	3,380952380960000	3,214285714280000	Weekday
	2014	123	2012	17,000000000000000	18,214285714300001	Weekday
	2014	124	2013	14,523809523800001	11,690476190500000	Weekday
	2014	125	2013	16,857142857100001	13,809523809500000	Weekday
	2014	126	2013	9,476190476190000	11,785714285699999	Weekday
	2014	127	2013	17,428571428600002	16,214285714300001	Weekday
	2014	128	2013	19,261904761899999	21,380952380899998	Weekday
	2014	130	2012	10,238095238100000	14,928571428600000	Weekday
	2014	132	2012	21,761904761899999	19,428571428500000	Weekday
	2014	133	2012	12,714285714300001	13,619047619100000	Weekday
	2014	134	2012	29,809523809500000	27,857142857100001	Weekday
	2014	136	2012	26,857142857100001	18,452380952399999	Weekday
	2014	137	2012	24,452380952399999	26,952380952399999	Weekday
	2014	138	2012	7,857142857140000	7,571428571430000	Weekday
	2014	139	2013	10,071428571400000	6,642857142860000	Weekday
	2014	140	2012	14,166666666699999	13,976190476199999	Weekday
	2014	141	2012	2,690476190480000	1,142857142860000	Weekday
	2014	142	2012	3,000000000000000	2,952380952380000	Weekday
	2014	143	2012	2,523809523800000	3,309523809530000	Weekday
	2014	144	2012	5,380952380950000	6,047619047620000	Weekday
	2014	145	2012	2,142857142860000	1,571428571430000	Weekday
	2014	146	2012	11,476190476199999	16,452380952399999	Weekday
	2014	147	2013	15,285714285699999	15,476190476199999	Weekday
	2014	148	2012	4,619047619040000	4,571428571420000	Weekday
	2014	149	2012	5,071428571430000	4,047619047620000	Weekday
	2014	150	2012	6,095238095240000	8,095238095239999	Weekday
	2014	151	2012	6,000000000000000	7,714285714290000	Weekday
	2014	153	2012	12,357142857099999	11,452380952400000	Weekday
	2014	154	2012	10,095238095199999	11,000000000000000	Weekday
	2014	155	2012	5,738095238090000	8,523809523810000	Weekday
	2014	156	2012	12,214285714300001	15,404761904800001	Weekday
	2014	157	2012	6,023809523810000	9,904761904760001	Weekday
	2014	159	2012	6,452380952380000	6,023809523810000	Weekday
	2014	160	2012	9,476190476190000	8,547619047620000	Weekday
	2014	161	2013	8,619047619050001	9,642857142860001	Weekday
	2014	162	2012	18,619047619000000	15,333333333300001	Weekday
	2014	163	2012	2,238095238100000	3,309523809520000	Weekday
	2014	165	2012	4,119047619050000	3,404761904760000	Weekday
	2014	166	2012	6,619047619050000	7,023809523810000	Weekday
	2014	167	2013	2,785714285710000	2,142857142860000	Weekday
	2014	168	2012	5,261904761910000	5,523809523810000	Weekday
	2014	169	2012	14,476190476199999	14,428571428600000	Weekday
	2014	172	2012	9,357142857150000	10,119047619100000	Weekday
	2014	173	2012	1,976190476190000	2,642857142850000	Weekday
	2014	174	2012	2,761904761900000	1,952380952380000	Weekday
	2014	177	2012	2,023809523810000	1,809523809530000	Weekday
	2014	178	2012	0,238095238096000	0,571428571429000	Weekday
	2014	179	2012	0,452380952381000	0,047619047619000	Weekday
	2014	180	2012	3,500000000000000	3,214285714280000	Weekday
	2014	181	2012	13,214285714300001	22,904761904800001	Weekday
	2014	182	2012	13,309523809500000	17,190476190500000	Weekday
	2014	183	2012	16,119047619100002	19,880952381000000	Weekday
	2014	184	2013	2,095238095240000	3,071428571430000	Weekday
	2014	185	2013	1,357142857140000	2,214285714290000	Weekday
	2014	186	2012	4,023809523810000	6,809523809530000	Weekday
	2014	187	2012	9,357142857140000	7,238095238090000	Weekday
	2014	188	2012	9,000000000000000	11,333333333300001	Weekday
	2014	189	2012	8,928571428580000	8,785714285719999	Weekday
	2014	190	2012	12,309523809500000	13,333333333300001	Weekday
	2014	191	2012	10,047619047600000	8,404761904770000	Weekday
	2014	192	2012	14,238095238100000	14,880952380900000	Weekday
	2014	193	2013	12,380952381000000	12,166666666699999	Weekday
	2014	194	2012	31,619047619000000	16,523809523800001	Weekday
	2014	196	2012	15,428571428600000	15,452380952400000	Weekday
	2014	197	2013	6,142857142860000	3,547619047610000	Weekday
	2014	199	2012	2,261904761900000	1,928571428570000	Weekday
	2014	200	2012	6,904761904760000	4,714285714290000	Weekday
	2014	203	2012	6,619047619050000	6,952380952380000	Weekday
	2014	204	2012	4,761904761900000	6,023809523810000	Weekday
	2014	205	2013	6,928571428570000	8,880952380949999	Weekday
	2014	206	2012	4,142857142850000	3,309523809530000	Weekday
	2014	207	2012	2,119047619040000	1,547619047620000	Weekday
	2014	209	2014	1,880952380950000	2,047619047620000	Weekday
	2014	210	2012	3,904761904760000	6,928571428570000	Weekday
	2014	211	2013	2,500000000000000	3,500000000000000	Weekday
	2014	212	2014	0,547619047619000	0,952380952381000	Weekday
	2014	216	2012	1,071428571430000	1,952380952380000	Weekday
	2014	246	2012	14,880952381000000	11,738095238100000	Weekday
	2014	247	2012	1,857142857140000	2,571428571430000	Weekday
	2014	248	2012	0,595238095238000	1,452380952380000	Weekday
	2014	249	2012	0,880952380953000	1,333333333330000	Weekday
	2014	250	2012	1,095238095240000	0,857142857142000	Weekday
	2014	251	2012	0,809523809523000	0,785714285715000	Weekday
	2014	252	2012	1,309523809520000	0,976190476191000	Weekday
	2014	253	2012	6,238095238100000	6,238095238100000	Weekday
	2014	254	2012	7,642857142850000	9,523809523810000	Weekday
	2014	256	2012	5,476190476190000	8,404761904760001	Weekday
	2014	257	2012	1,571428571430000	1,619047619050000	Weekday
	2014	259	2014	2,428571428570000	2,166666666670000	Weekday
	2014	260	2013	4,690476190480000	5,952380952380000	Weekday
	2014	261	2013	1,000000000000000	1,500000000000000	Weekday
	2014	265	2013	1,261904761900000	1,023809523810000	Weekday
	2014	266	2013	1,214285714290000	2,357142857150000	Weekday
	2014	267	2013	1,785714285720000	1,976190476190000	Weekday
	2014	268	2013	2,523809523810000	3,023809523810000	Weekday
	2014	269	2012	3,809523809520000	4,428571428580000	Weekday
	2014	270	2013	3,452380952380000	3,904761904760000	Weekday
	2014	273	2012	7,476190476190000	8,428571428570001	Weekday
	2014	328	2012	5,047619047620000	6,214285714290000	Weekday
	2014	330	2012	6,880952380950000	5,857142857140000	Weekday
	2014	331	2012	7,857142857150000	9,238095238090001	Weekday
	2014	332	2012	4,666666666670000	7,333333333340000	Weekday
	2014	333	2012	1,476190476190000	2,190476190480000	Weekday
	2014	334	2014	0,500000000000000	1,214285714290000	Weekday
	2014	361	2013	7,190476190480000	6,428571428570000	Weekday
	2014	362	2014	4,000000000000000	4,166666666660000	Weekday
	2014	364	2013	4,214285714280000	7,190476190480000	Weekday
	2014	379	2014	1,190476190480000	1,690476190480000	Weekday
	2014	380	2014	5,119047619050000	5,190476190480000	Weekday
	2014	382	2013	2,357142857140000	3,309523809530000	Weekday
	2014	384	2013	10,404761904800001	7,976190476190000	Weekday
	2014	385	2013	18,238095238100001	15,785714285699999	Weekday
	2014	386	2013	6,333333333330000	10,547619047600000	Weekday
	2014	390	2013	14,523809523900001	15,095238095299999	Weekday
	2014	391	2013	5,761904761900000	4,261904761900000	Weekday
	2014	392	2013	4,500000000000000	7,880952380960000	Weekday
	2014	396	2013	0,142857142858000	0,666666666667000	Weekday
	2014	409	2013	8,571428571429999	8,047619047620000	Weekday
	2014	414	2014	0,476190476190000	0,190476190477000	Weekday
	2014	416	2014	3,476190476190000	3,500000000000000	Weekday
	2014	420	2013	7,428571428570000	8,166666666670000	Weekday
	2014	424	2013	8,047619047620000	7,452380952380000	Weekday
	2014	446	2013	4,595238095240000	4,904761904760000	Weekday
	2014	456	2013	3,547619047620000	5,714285714290000	Weekday
	2014	457	2013	12,214285714300001	10,833333333300001	Weekday
	2014	459	2013	15,642857142900001	23,190476190500000	Weekday
	2014	460	2013	4,952380952380000	4,785714285720000	Weekday
	2014	461	2014	4,452380952380000	4,952380952390000	Weekday
	2014	462	2014	0,738095238095000	0,547619047619000	Weekday
	2014	463	2014	11,809523809500000	11,523809523800001	Weekday
	2014	471	2014	0,547619047619000	0,833333333333000	Weekday
	2014	472	2014	0,928571428572000	1,047619047620000	Weekday
	2014	473	2014	2,119047619050000	1,595238095240000	Weekday
	2014	474	2014	1,428571428570000	0,904761904762000	Weekday
	2014	909	2014	2,619047619040000	5,476190476200000	Weekday
	2014	916	2013	4,500000000000000	7,738095238100000	Weekday
	2014	933	2012	29,595238095199999	36,214285714299997	Weekday
	2014	954	2012	1,785714285710000	1,785714285710000	Weekday
	2014	955	2012	0,333333333334000	0,095238095238100	Weekday
	2014	957	2012	2,190476190470000	7,404761904760000	Weekday
	2014	994	2013	22,214285714300001	17,000000000000000	Weekday
	2014	1302	2014	0,023809523809500	0,000000000000000	Weekday
	2014	1303	2014	0,023809523809500	0,000000000000000	Weekday
	2014	1344	2014	0,000000000000000	0,023809523809500	Weekday
	2014	1355	2014	0,000000000000000	0,023809523809500	Weekday
