# Supplementary material for: Expanding Bicycle-Sharing Systems: Lessons Learnt from an Analysis of Usage
Source: PLoS One. 2016 Dec 15;11(12):e0168604. doi: 10.1371/journal.pone.0168604 (PMC5158202; doi:10.1371/journal.pone.0168604)
Supplement: S1 File — (ZIP) [file pone.0168604.s002.zip › Data/Station_Hourly_Pickup_Return_Weekdays_Weekends_2012.2013.2014.txt]

OID_	Year	MEP	WD	BSID	Match	Trips_Pickup	Trips/Hour_Pickup	Trips_Return	Trips/Hour_Return	Day
	2012	EP	0	1	1_2012_EP_0	133	7,388888888890000	187	10,388888888900000	Weekend
	2012	EP	0	2	2_2012_EP_0	95	5,277777777780000	102	5,666666666670000	Weekend
	2012	EP	0	3	3_2012_EP_0	138	7,666666666670000	118	6,555555555560000	Weekend
	2012	EP	0	4	4_2012_EP_0	111	6,166666666670000	147	8,166666666670000	Weekend
	2012	EP	0	5	5_2012_EP_0	136	7,555555555560000	101	5,611111111110000	Weekend
	2012	EP	0	6	6_2012_EP_0	140	7,777777777780000	123	6,833333333330000	Weekend
	2012	EP	0	7	7_2012_EP_0	106	5,888888888890000	84	4,666666666670000	Weekend
	2012	EP	0	8	8_2012_EP_0	196	10,888888888900000	220	12,222222222199999	Weekend
	2012	EP	0	9	9_2012_EP_0	98	5,444444444440000	105	5,833333333330000	Weekend
	2012	EP	0	11	11_2012_EP_0	607	33,722222222200003	543	30,166666666699999	Weekend
	2012	EP	0	12	12_2012_EP_0	68	3,777777777780000	56	3,111111111110000	Weekend
	2012	EP	0	13	13_2012_EP_0	72	4,000000000000000	77	4,277777777780000	Weekend
	2012	EP	0	14	14_2012_EP_0	49	2,722222222220000	45	2,500000000000000	Weekend
	2012	EP	0	15	15_2012_EP_0	113	6,277777777780000	151	8,388888888890000	Weekend
	2012	EP	0	16	16_2012_EP_0	130	7,222222222220000	125	6,944444444440000	Weekend
	2012	EP	0	17	17_2012_EP_0	33	1,833333333330000	31	1,722222222220000	Weekend
	2012	EP	0	18	18_2012_EP_0	166	9,222222222219999	247	13,722222222199999	Weekend
	2012	EP	0	19	19_2012_EP_0	37	2,055555555560000	54	3,000000000000000	Weekend
	2012	EP	0	21	21_2012_EP_0	143	7,944444444440000	162	9,000000000000000	Weekend
	2012	EP	0	22	22_2012_EP_0	157	8,722222222219999	209	11,611111111100000	Weekend
	2012	EP	0	23	23_2012_EP_0	206	11,444444444400000	195	10,833333333300001	Weekend
	2012	EP	0	24	24_2012_EP_0	74	4,111111111110000	95	5,277777777780000	Weekend
	2012	EP	0	25	25_2012_EP_0	181	10,055555555600000	170	9,444444444440000	Weekend
	2012	EP	0	26	26_2012_EP_0	240	13,333333333300001	323	17,944444444399998	Weekend
	2012	EP	0	28	28_2012_EP_0	138	7,666666666670000	152	8,444444444440000	Weekend
	2012	EP	0	29	29_2012_EP_0	62	3,444444444440000	96	5,333333333330000	Weekend
	2012	EP	0	30	30_2012_EP_0	69	3,833333333330000	80	4,444444444440000	Weekend
	2012	EP	0	32	32_2012_EP_0	52	2,888888888890000	46	2,555555555560000	Weekend
	2012	EP	0	33	33_2012_EP_0	89	4,944444444440000	51	2,833333333330000	Weekend
	2012	EP	0	34	34_2012_EP_0	214	11,888888888900000	228	12,666666666699999	Weekend
	2012	EP	0	35	35_2012_EP_0	247	13,722222222199999	174	9,666666666670000	Weekend
	2012	EP	0	36	36_2012_EP_0	95	5,277777777780000	88	4,888888888890000	Weekend
	2012	EP	0	37	37_2012_EP_0	309	17,166666666699999	283	15,722222222199999	Weekend
	2012	EP	0	38	38_2012_EP_0	88	4,888888888890000	62	3,444444444440000	Weekend
	2012	EP	0	39	39_2012_EP_0	95	5,277777777780000	81	4,500000000000000	Weekend
	2012	EP	0	40	40_2012_EP_0	516	28,666666666699999	480	26,666666666699999	Weekend
	2012	EP	0	41	41_2012_EP_0	43	2,388888888890000	43	2,388888888890000	Weekend
	2012	EP	0	42	42_2012_EP_0	109	6,055555555560000	120	6,666666666670000	Weekend
	2012	EP	0	44	44_2012_EP_0	261	14,500000000000000	345	19,166666666699999	Weekend
	2012	EP	0	45	45_2012_EP_0	206	11,444444444400000	159	8,833333333330000	Weekend
	2012	EP	0	47	47_2012_EP_0	135	7,500000000000000	90	5,000000000000000	Weekend
	2012	EP	0	49	49_2012_EP_0	133	7,388888888890000	146	8,111111111110001	Weekend
	2012	EP	0	50	50_2012_EP_0	232	12,888888888900000	155	8,611111111110001	Weekend
	2012	EP	0	51	51_2012_EP_0	32	1,777777777780000	25	1,388888888890000	Weekend
	2012	EP	0	52	52_2012_EP_0	180	10,000000000000000	167	9,277777777780001	Weekend
	2012	EP	0	54	54_2012_EP_0	54	3,000000000000000	103	5,722222222220000	Weekend
	2012	EP	0	56	56_2012_EP_0	214	11,888888888900000	249	13,833333333300001	Weekend
	2012	EP	0	57	57_2012_EP_0	585	32,500000000000000	570	31,666666666699999	Weekend
	2012	EP	0	58	58_2012_EP_0	190	10,555555555600000	183	10,166666666699999	Weekend
	2012	EP	0	59	59_2012_EP_0	283	15,722222222199999	321	17,833333333300001	Weekend
	2012	EP	0	60	60_2012_EP_0	182	10,111111111100000	231	12,833333333300001	Weekend
	2012	EP	0	62	62_2012_EP_0	206	11,444444444400000	204	11,333333333300001	Weekend
	2012	EP	0	63	63_2012_EP_0	106	5,888888888890000	114	6,333333333330000	Weekend
	2012	EP	0	64	64_2012_EP_0	76	4,222222222220000	132	7,333333333330000	Weekend
	2012	EP	0	65	65_2012_EP_0	197	10,944444444400000	242	13,444444444400000	Weekend
	2012	EP	0	66	66_2012_EP_0	211	11,722222222199999	205	11,388888888900000	Weekend
	2012	EP	0	67	67_2012_EP_0	187	10,388888888900000	209	11,611111111100000	Weekend
	2012	EP	0	68	68_2012_EP_0	307	17,055555555600002	337	18,722222222199999	Weekend
	2012	EP	0	69	69_2012_EP_0	118	6,555555555560000	170	9,444444444440000	Weekend
	2012	EP	0	70	70_2012_EP_0	66	3,666666666670000	80	4,444444444440000	Weekend
	2012	EP	0	71	71_2012_EP_0	132	7,333333333330000	171	9,500000000000000	Weekend
	2012	EP	0	72	72_2012_EP_0	276	15,333333333300001	297	16,500000000000000	Weekend
	2012	EP	0	73	73_2012_EP_0	215	11,944444444400000	186	10,333333333300001	Weekend
	2012	EP	0	74	74_2012_EP_0	271	15,055555555600000	216	12,000000000000000	Weekend
	2012	EP	0	75	75_2012_EP_0	232	12,888888888900000	214	11,888888888900000	Weekend
	2012	EP	0	76	76_2012_EP_0	201	11,166666666699999	200	11,111111111100000	Weekend
	2012	EP	0	77	77_2012_EP_0	125	6,944444444440000	139	7,722222222220000	Weekend
	2012	EP	0	78	78_2012_EP_0	114	6,333333333330000	121	6,722222222220000	Weekend
	2012	EP	0	79	79_2012_EP_0	220	12,222222222199999	215	11,944444444400000	Weekend
	2012	EP	0	80	80_2012_EP_0	229	12,722222222199999	184	10,222222222199999	Weekend
	2012	EP	0	81	81_2012_EP_0	160	8,888888888890000	108	6,000000000000000	Weekend
	2012	EP	0	82	82_2012_EP_0	48	2,666666666670000	16	0,888888888889000	Weekend
	2012	EP	0	83	83_2012_EP_0	90	5,000000000000000	107	5,944444444440000	Weekend
	2012	EP	0	84	84_2012_EP_0	247	13,722222222199999	233	12,944444444400000	Weekend
	2012	EP	0	85	85_2012_EP_0	219	12,166666666699999	204	11,333333333300001	Weekend
	2012	EP	0	86	86_2012_EP_0	270	15,000000000000000	329	18,277777777800001	Weekend
	2012	EP	0	88	88_2012_EP_0	118	6,555555555560000	185	10,277777777800001	Weekend
	2012	EP	0	91	91_2012_EP_0	152	8,444444444440000	193	10,722222222199999	Weekend
	2012	EP	0	92	92_2012_EP_0	126	7,000000000000000	135	7,500000000000000	Weekend
	2012	EP	0	93	93_2012_EP_0	132	7,333333333330000	178	9,888888888890000	Weekend
	2012	EP	0	95	95_2012_EP_0	248	13,777777777800001	251	13,944444444400000	Weekend
	2012	EP	0	96	96_2012_EP_0	161	8,944444444440000	225	12,500000000000000	Weekend
	2012	EP	0	97	97_2012_EP_0	180	10,000000000000000	231	12,833333333300001	Weekend
	2012	EP	0	100	100_2012_EP_0	83	4,611111111110000	118	6,555555555560000	Weekend
	2012	EP	0	102	102_2012_EP_0	40	2,222222222220000	23	1,277777777780000	Weekend
	2012	EP	0	103	103_2012_EP_0	328	18,222222222199999	194	10,777777777800001	Weekend
	2012	EP	0	106	106_2012_EP_0	278	15,444444444400000	263	14,611111111100000	Weekend
	2012	EP	0	107	107_2012_EP_0	55	3,055555555560000	112	6,222222222220000	Weekend
	2012	EP	0	108	108_2012_EP_0	78	4,333333333330000	95	5,277777777780000	Weekend
	2012	EP	0	109	109_2012_EP_0	35	1,944444444440000	90	5,000000000000000	Weekend
	2012	EP	0	110	110_2012_EP_0	99	5,500000000000000	129	7,166666666670000	Weekend
	2012	EP	0	111	111_2012_EP_0	110	6,111111111110000	137	7,611111111110000	Weekend
	2012	EP	0	113	113_2012_EP_0	118	6,555555555560000	158	8,777777777780001	Weekend
	2012	EP	0	115	115_2012_EP_0	154	8,555555555560000	178	9,888888888890000	Weekend
	2012	EP	0	116	116_2012_EP_0	173	9,611111111110001	222	12,333333333300001	Weekend
	2012	EP	0	117	117_2012_EP_0	192	10,666666666699999	200	11,111111111100000	Weekend
	2012	EP	0	118	118_2012_EP_0	304	16,888888888899999	332	18,444444444399998	Weekend
	2012	EP	0	121	121_2012_EP_0	147	8,166666666670000	168	9,333333333330000	Weekend
	2012	EP	0	122	122_2012_EP_0	26	1,444444444440000	37	2,055555555560000	Weekend
	2012	EP	0	123	123_2012_EP_0	147	8,166666666670000	236	13,111111111100000	Weekend
	2012	EP	0	130	130_2012_EP_0	86	4,777777777780000	108	6,000000000000000	Weekend
	2012	EP	0	132	132_2012_EP_0	162	9,000000000000000	209	11,611111111100000	Weekend
	2012	EP	0	133	133_2012_EP_0	114	6,333333333330000	173	9,611111111110001	Weekend
	2012	EP	0	134	134_2012_EP_0	145	8,055555555560000	214	11,888888888900000	Weekend
	2012	EP	0	136	136_2012_EP_0	230	12,777777777800001	213	11,833333333300001	Weekend
	2012	EP	0	137	137_2012_EP_0	251	13,944444444400000	234	13,000000000000000	Weekend
	2012	EP	0	138	138_2012_EP_0	52	2,888888888890000	70	3,888888888890000	Weekend
	2012	EP	0	140	140_2012_EP_0	135	7,500000000000000	115	6,388888888890000	Weekend
	2012	EP	0	141	141_2012_EP_0	52	2,888888888890000	29	1,611111111110000	Weekend
	2012	EP	0	142	142_2012_EP_0	40	2,222222222220000	29	1,611111111110000	Weekend
	2012	EP	0	143	143_2012_EP_0	34	1,888888888890000	49	2,722222222220000	Weekend
	2012	EP	0	144	144_2012_EP_0	20	1,111111111110000	8	0,444444444444000	Weekend
	2012	EP	0	145	145_2012_EP_0	10	0,555555555556000	15	0,833333333333000	Weekend
	2012	EP	0	146	146_2012_EP_0	149	8,277777777780001	185	10,277777777800001	Weekend
	2012	EP	0	148	148_2012_EP_0	62	3,444444444440000	86	4,777777777780000	Weekend
	2012	EP	0	149	149_2012_EP_0	40	2,222222222220000	59	3,277777777780000	Weekend
	2012	EP	0	150	150_2012_EP_0	63	3,500000000000000	73	4,055555555560000	Weekend
	2012	EP	0	151	151_2012_EP_0	76	4,222222222220000	60	3,333333333330000	Weekend
	2012	EP	0	153	153_2012_EP_0	114	6,333333333330000	74	4,111111111110000	Weekend
	2012	EP	0	154	154_2012_EP_0	87	4,833333333330000	89	4,944444444440000	Weekend
	2012	EP	0	155	155_2012_EP_0	63	3,500000000000000	83	4,611111111110000	Weekend
	2012	EP	0	156	156_2012_EP_0	176	9,777777777780001	174	9,666666666670000	Weekend
	2012	EP	0	157	157_2012_EP_0	164	9,111111111110001	102	5,666666666670000	Weekend
	2012	EP	0	159	159_2012_EP_0	34	1,888888888890000	23	1,277777777780000	Weekend
	2012	EP	0	160	160_2012_EP_0	99	5,500000000000000	102	5,666666666670000	Weekend
	2012	EP	0	162	162_2012_EP_0	137	7,611111111110000	135	7,500000000000000	Weekend
	2012	EP	0	163	163_2012_EP_0	42	2,333333333330000	50	2,777777777780000	Weekend
	2012	EP	0	165	165_2012_EP_0	32	1,777777777780000	50	2,777777777780000	Weekend
	2012	EP	0	166	166_2012_EP_0	79	4,388888888890000	57	3,166666666670000	Weekend
	2012	EP	0	168	168_2012_EP_0	52	2,888888888890000	32	1,777777777780000	Weekend
	2012	EP	0	169	169_2012_EP_0	129	7,166666666670000	170	9,444444444440000	Weekend
	2012	EP	0	172	172_2012_EP_0	98	5,444444444440000	59	3,277777777780000	Weekend
	2012	EP	0	173	173_2012_EP_0	17	0,944444444444000	26	1,444444444440000	Weekend
	2012	EP	0	174	174_2012_EP_0	24	1,333333333330000	38	2,111111111110000	Weekend
	2012	EP	0	177	177_2012_EP_0	24	1,333333333330000	10	0,555555555556000	Weekend
	2012	EP	0	178	178_2012_EP_0	4	0,222222222222000	0	0,000000000000000	Weekend
	2012	EP	0	179	179_2012_EP_0	7	0,388888888889000	0	0,000000000000000	Weekend
	2012	EP	0	180	180_2012_EP_0	16	0,888888888889000	13	0,722222222222000	Weekend
	2012	EP	0	181	181_2012_EP_0	280	15,555555555600000	304	16,888888888899999	Weekend
	2012	EP	0	182	182_2012_EP_0	146	8,111111111110001	220	12,222222222199999	Weekend
	2012	EP	0	183	183_2012_EP_0	268	14,888888888900000	247	13,722222222199999	Weekend
	2012	EP	0	186	186_2012_EP_0	43	2,388888888890000	60	3,333333333330000	Weekend
	2012	EP	0	187	187_2012_EP_0	51	2,833333333330000	116	6,444444444440000	Weekend
	2012	EP	0	188	188_2012_EP_0	82	4,555555555560000	149	8,277777777780001	Weekend
	2012	EP	0	189	189_2012_EP_0	67	3,722222222220000	67	3,722222222220000	Weekend
	2012	EP	0	190	190_2012_EP_0	139	7,722222222220000	180	10,000000000000000	Weekend
	2012	EP	0	191	191_2012_EP_0	47	2,611111111110000	45	2,500000000000000	Weekend
	2012	EP	0	192	192_2012_EP_0	80	4,444444444440000	129	7,166666666670000	Weekend
	2012	EP	0	194	194_2012_EP_0	190	10,555555555600000	142	7,888888888890000	Weekend
	2012	EP	0	196	196_2012_EP_0	128	7,111111111110000	181	10,055555555600000	Weekend
	2012	EP	0	199	199_2012_EP_0	13	0,722222222222000	6	0,333333333333000	Weekend
	2012	EP	0	200	200_2012_EP_0	31	1,722222222220000	40	2,222222222220000	Weekend
	2012	EP	0	203	203_2012_EP_0	45	2,500000000000000	92	5,111111111110000	Weekend
	2012	EP	0	204	204_2012_EP_0	44	2,444444444440000	47	2,611111111110000	Weekend
	2012	EP	0	206	206_2012_EP_0	35	1,944444444440000	43	2,388888888890000	Weekend
	2012	EP	0	207	207_2012_EP_0	18	1,000000000000000	27	1,500000000000000	Weekend
	2012	EP	0	210	210_2012_EP_0	72	4,000000000000000	55	3,055555555560000	Weekend
	2012	EP	0	216	216_2012_EP_0	13	0,722222222222000	26	1,444444444440000	Weekend
	2012	EP	0	246	246_2012_EP_0	83	4,611111111110000	75	4,166666666670000	Weekend
	2012	EP	0	247	247_2012_EP_0	37	2,055555555560000	43	2,388888888890000	Weekend
	2012	EP	0	248	248_2012_EP_0	48	2,666666666670000	46	2,555555555560000	Weekend
	2012	EP	0	249	249_2012_EP_0	20	1,111111111110000	25	1,388888888890000	Weekend
	2012	EP	0	250	250_2012_EP_0	19	1,055555555560000	25	1,388888888890000	Weekend
	2012	EP	0	251	251_2012_EP_0	28	1,555555555560000	40	2,222222222220000	Weekend
	2012	EP	0	252	252_2012_EP_0	22	1,222222222220000	22	1,222222222220000	Weekend
	2012	EP	0	253	253_2012_EP_0	61	3,388888888890000	47	2,611111111110000	Weekend
	2012	EP	0	254	254_2012_EP_0	71	3,944444444440000	78	4,333333333330000	Weekend
	2012	EP	0	256	256_2012_EP_0	68	3,777777777780000	63	3,500000000000000	Weekend
	2012	EP	0	257	257_2012_EP_0	22	1,222222222220000	22	1,222222222220000	Weekend
	2012	EP	0	269	269_2012_EP_0	37	2,055555555560000	53	2,944444444440000	Weekend
	2012	EP	0	273	273_2012_EP_0	26	1,444444444440000	24	1,333333333330000	Weekend
	2012	EP	0	328	328_2012_EP_0	53	2,944444444440000	66	3,666666666670000	Weekend
	2012	EP	0	330	330_2012_EP_0	39	2,166666666670000	55	3,055555555560000	Weekend
	2012	EP	0	331	331_2012_EP_0	61	3,388888888890000	105	5,833333333330000	Weekend
	2012	EP	0	332	332_2012_EP_0	38	2,111111111110000	69	3,833333333330000	Weekend
	2012	EP	0	333	333_2012_EP_0	17	0,944444444444000	29	1,611111111110000	Weekend
	2012	EP	0	933	933_2012_EP_0	453	25,166666666699999	376	20,888888888899999	Weekend
	2012	EP	0	954	954_2012_EP_0	64	3,555555555560000	106	5,888888888890000	Weekend
	2012	EP	0	955	955_2012_EP_0	10	0,555555555556000	67	3,722222222220000	Weekend
	2012	EP	0	957	957_2012_EP_0	152	8,444444444440000	96	5,333333333330000	Weekend
	2012	EP	1	1	1_2012_EP_1	318	7,227272727270000	543	12,340909090900000	Weekday
	2012	EP	1	2	2_2012_EP_1	282	6,409090909090000	430	9,772727272730000	Weekday
	2012	EP	1	3	3_2012_EP_1	331	7,522727272730000	336	7,636363636360000	Weekday
	2012	EP	1	4	4_2012_EP_1	464	10,545454545500000	456	10,363636363600000	Weekday
	2012	EP	1	5	5_2012_EP_1	601	13,659090909100000	381	8,659090909090001	Weekday
	2012	EP	1	6	6_2012_EP_1	643	14,613636363600000	425	9,659090909090001	Weekday
	2012	EP	1	7	7_2012_EP_1	305	6,931818181820000	217	4,931818181820000	Weekday
	2012	EP	1	8	8_2012_EP_1	896	20,363636363600001	699	15,886363636400000	Weekday
	2012	EP	1	9	9_2012_EP_1	507	11,522727272699999	256	5,818181818180000	Weekday
	2012	EP	1	11	11_2012_EP_1	1747	39,704545454500000	1595	36,250000000000000	Weekday
	2012	EP	1	12	12_2012_EP_1	505	11,477272727300001	282	6,409090909090000	Weekday
	2012	EP	1	13	13_2012_EP_1	363	8,250000000000000	298	6,772727272730000	Weekday
	2012	EP	1	14	14_2012_EP_1	194	4,409090909090000	172	3,909090909090000	Weekday
	2012	EP	1	15	15_2012_EP_1	427	9,704545454550001	460	10,454545454500000	Weekday
	2012	EP	1	16	16_2012_EP_1	483	10,977272727300001	359	8,159090909090001	Weekday
	2012	EP	1	17	17_2012_EP_1	118	2,681818181820000	42	0,954545454545000	Weekday
	2012	EP	1	18	18_2012_EP_1	439	9,977272727270000	794	18,045454545500000	Weekday
	2012	EP	1	19	19_2012_EP_1	92	2,090909090910000	172	3,909090909090000	Weekday
	2012	EP	1	21	21_2012_EP_1	439	9,977272727270000	513	11,659090909100000	Weekday
	2012	EP	1	22	22_2012_EP_1	405	9,204545454550001	561	12,750000000000000	Weekday
	2012	EP	1	23	23_2012_EP_1	639	14,522727272699999	536	12,181818181800001	Weekday
	2012	EP	1	24	24_2012_EP_1	382	8,681818181820001	290	6,590909090910000	Weekday
	2012	EP	1	25	25_2012_EP_1	699	15,886363636400000	589	13,386363636400000	Weekday
	2012	EP	1	26	26_2012_EP_1	815	18,522727272699999	1093	24,840909090899999	Weekday
	2012	EP	1	28	28_2012_EP_1	726	16,500000000000000	506	11,500000000000000	Weekday
	2012	EP	1	29	29_2012_EP_1	308	7,000000000000000	327	7,431818181820000	Weekday
	2012	EP	1	30	30_2012_EP_1	199	4,522727272730000	126	2,863636363640000	Weekday
	2012	EP	1	32	32_2012_EP_1	266	6,045454545450000	141	3,204545454550000	Weekday
	2012	EP	1	33	33_2012_EP_1	605	13,750000000000000	293	6,659090909090000	Weekday
	2012	EP	1	34	34_2012_EP_1	723	16,431818181800001	784	17,818181818199999	Weekday
	2012	EP	1	35	35_2012_EP_1	637	14,477272727300001	477	10,840909090900000	Weekday
	2012	EP	1	36	36_2012_EP_1	460	10,454545454500000	231	5,250000000000000	Weekday
	2012	EP	1	37	37_2012_EP_1	1158	26,318181818199999	957	21,750000000000000	Weekday
	2012	EP	1	38	38_2012_EP_1	406	9,227272727270000	227	5,159090909090000	Weekday
	2012	EP	1	39	39_2012_EP_1	462	10,500000000000000	268	6,090909090910000	Weekday
	2012	EP	1	40	40_2012_EP_1	1652	37,545454545500000	1501	34,113636363600001	Weekday
	2012	EP	1	41	41_2012_EP_1	317	7,204545454550000	124	2,818181818180000	Weekday
	2012	EP	1	42	42_2012_EP_1	479	10,886363636400000	355	8,068181818179999	Weekday
	2012	EP	1	44	44_2012_EP_1	871	19,795454545500000	1139	25,886363636399999	Weekday
	2012	EP	1	45	45_2012_EP_1	460	10,454545454500000	248	5,636363636360000	Weekday
	2012	EP	1	47	47_2012_EP_1	427	9,704545454550001	229	5,204545454550000	Weekday
	2012	EP	1	49	49_2012_EP_1	385	8,750000000000000	365	8,295454545449999	Weekday
	2012	EP	1	50	50_2012_EP_1	413	9,386363636360001	242	5,500000000000000	Weekday
	2012	EP	1	51	51_2012_EP_1	69	1,568181818180000	20	0,454545454545000	Weekday
	2012	EP	1	52	52_2012_EP_1	493	11,204545454500000	267	6,068181818180000	Weekday
	2012	EP	1	54	54_2012_EP_1	67	1,522727272730000	88	2,000000000000000	Weekday
	2012	EP	1	56	56_2012_EP_1	556	12,636363636400000	744	16,909090909100001	Weekday
	2012	EP	1	57	57_2012_EP_1	1277	29,022727272699999	1408	32,000000000000000	Weekday
	2012	EP	1	58	58_2012_EP_1	486	11,045454545500000	596	13,545454545500000	Weekday
	2012	EP	1	59	59_2012_EP_1	1124	25,545454545500000	1294	29,409090909100001	Weekday
	2012	EP	1	60	60_2012_EP_1	589	13,386363636400000	956	21,727272727300001	Weekday
	2012	EP	1	62	62_2012_EP_1	770	17,500000000000000	743	16,886363636399999	Weekday
	2012	EP	1	63	63_2012_EP_1	344	7,818181818180000	460	10,454545454500000	Weekday
	2012	EP	1	64	64_2012_EP_1	229	5,204545454550000	466	10,590909090900000	Weekday
	2012	EP	1	65	65_2012_EP_1	557	12,659090909100000	627	14,250000000000000	Weekday
	2012	EP	1	66	66_2012_EP_1	649	14,750000000000000	764	17,363636363600001	Weekday
	2012	EP	1	67	67_2012_EP_1	554	12,590909090900000	726	16,500000000000000	Weekday
	2012	EP	1	68	68_2012_EP_1	804	18,272727272699999	888	20,181818181800001	Weekday
	2012	EP	1	69	69_2012_EP_1	392	8,909090909090001	535	12,159090909100000	Weekday
	2012	EP	1	70	70_2012_EP_1	278	6,318181818180000	247	5,613636363640000	Weekday
	2012	EP	1	71	71_2012_EP_1	416	9,454545454550001	566	12,863636363600000	Weekday
	2012	EP	1	72	72_2012_EP_1	928	21,090909090899999	986	22,409090909100001	Weekday
	2012	EP	1	73	73_2012_EP_1	1339	30,431818181800001	707	16,068181818199999	Weekday
	2012	EP	1	74	74_2012_EP_1	806	18,318181818199999	611	13,886363636400000	Weekday
	2012	EP	1	75	75_2012_EP_1	737	16,750000000000000	599	13,613636363600000	Weekday
	2012	EP	1	76	76_2012_EP_1	650	14,772727272699999	636	14,454545454500000	Weekday
	2012	EP	1	77	77_2012_EP_1	449	10,204545454500000	426	9,681818181820001	Weekday
	2012	EP	1	78	78_2012_EP_1	328	7,454545454550000	293	6,659090909090000	Weekday
	2012	EP	1	79	79_2012_EP_1	776	17,636363636399999	710	16,136363636399999	Weekday
	2012	EP	1	80	80_2012_EP_1	333	7,568181818180000	446	10,136363636400000	Weekday
	2012	EP	1	81	81_2012_EP_1	328	7,454545454550000	323	7,340909090910000	Weekday
	2012	EP	1	82	82_2012_EP_1	424	9,636363636360001	59	1,340909090910000	Weekday
	2012	EP	1	83	83_2012_EP_1	273	6,204545454550000	332	7,545454545450000	Weekday
	2012	EP	1	84	84_2012_EP_1	759	17,250000000000000	757	17,204545454500000	Weekday
	2012	EP	1	85	85_2012_EP_1	518	11,772727272699999	727	16,522727272699999	Weekday
	2012	EP	1	86	86_2012_EP_1	863	19,613636363600001	959	21,795454545500000	Weekday
	2012	EP	1	88	88_2012_EP_1	438	9,954545454550001	553	12,568181818199999	Weekday
	2012	EP	1	91	91_2012_EP_1	430	9,772727272730000	669	15,204545454500000	Weekday
	2012	EP	1	92	92_2012_EP_1	505	11,477272727300001	493	11,204545454500000	Weekday
	2012	EP	1	93	93_2012_EP_1	316	7,181818181820000	535	12,159090909100000	Weekday
	2012	EP	1	95	95_2012_EP_1	753	17,113636363600001	767	17,431818181800001	Weekday
	2012	EP	1	96	96_2012_EP_1	591	13,431818181800001	640	14,545454545500000	Weekday
	2012	EP	1	97	97_2012_EP_1	884	20,090909090899999	765	17,386363636399999	Weekday
	2012	EP	1	100	100_2012_EP_1	332	7,545454545450000	388	8,818181818179999	Weekday
	2012	EP	1	102	102_2012_EP_1	184	4,181818181820000	87	1,977272727270000	Weekday
	2012	EP	1	103	103_2012_EP_1	1180	26,818181818199999	612	13,909090909100000	Weekday
	2012	EP	1	106	106_2012_EP_1	716	16,272727272699999	623	14,159090909100000	Weekday
	2012	EP	1	107	107_2012_EP_1	218	4,954545454550000	426	9,681818181820001	Weekday
	2012	EP	1	108	108_2012_EP_1	413	9,386363636360001	311	7,068181818180000	Weekday
	2012	EP	1	109	109_2012_EP_1	300	6,818181818180000	171	3,886363636360000	Weekday
	2012	EP	1	110	110_2012_EP_1	383	8,704545454550001	374	8,500000000000000	Weekday
	2012	EP	1	111	111_2012_EP_1	356	8,090909090909999	538	12,227272727300001	Weekday
	2012	EP	1	113	113_2012_EP_1	222	5,045454545450000	398	9,045454545449999	Weekday
	2012	EP	1	115	115_2012_EP_1	395	8,977272727270000	450	10,227272727300001	Weekday
	2012	EP	1	116	116_2012_EP_1	301	6,840909090910000	563	12,795454545500000	Weekday
	2012	EP	1	117	117_2012_EP_1	493	11,204545454500000	507	11,522727272699999	Weekday
	2012	EP	1	118	118_2012_EP_1	766	17,409090909100001	898	20,409090909100001	Weekday
	2012	EP	1	121	121_2012_EP_1	497	11,295454545500000	604	13,727272727300001	Weekday
	2012	EP	1	122	122_2012_EP_1	86	1,954545454550000	98	2,227272727270000	Weekday
	2012	EP	1	123	123_2012_EP_1	398	9,045454545449999	694	15,772727272699999	Weekday
	2012	EP	1	130	130_2012_EP_1	276	6,272727272730000	350	7,954545454550000	Weekday
	2012	EP	1	132	132_2012_EP_1	544	12,363636363600000	706	16,045454545500000	Weekday
	2012	EP	1	133	133_2012_EP_1	331	7,522727272730000	498	11,318181818199999	Weekday
	2012	EP	1	134	134_2012_EP_1	548	12,454545454500000	704	16,000000000000000	Weekday
	2012	EP	1	136	136_2012_EP_1	489	11,113636363600000	630	14,318181818199999	Weekday
	2012	EP	1	137	137_2012_EP_1	925	21,022727272699999	703	15,977272727300001	Weekday
	2012	EP	1	138	138_2012_EP_1	358	8,136363636360001	192	4,363636363640000	Weekday
	2012	EP	1	140	140_2012_EP_1	614	13,954545454500000	492	11,181818181800001	Weekday
	2012	EP	1	141	141_2012_EP_1	174	3,954545454550000	59	1,340909090910000	Weekday
	2012	EP	1	142	142_2012_EP_1	125	2,840909090910000	110	2,500000000000000	Weekday
	2012	EP	1	143	143_2012_EP_1	90	2,045454545450000	102	2,318181818180000	Weekday
	2012	EP	1	144	144_2012_EP_1	81	1,840909090910000	28	0,636363636364000	Weekday
	2012	EP	1	145	145_2012_EP_1	41	0,931818181818000	64	1,454545454550000	Weekday
	2012	EP	1	146	146_2012_EP_1	465	10,568181818199999	503	11,431818181800001	Weekday
	2012	EP	1	148	148_2012_EP_1	169	3,840909090910000	298	6,772727272730000	Weekday
	2012	EP	1	149	149_2012_EP_1	94	2,136363636360000	209	4,750000000000000	Weekday
	2012	EP	1	150	150_2012_EP_1	220	5,000000000000000	214	4,863636363640000	Weekday
	2012	EP	1	151	151_2012_EP_1	258	5,863636363640000	191	4,340909090910000	Weekday
	2012	EP	1	153	153_2012_EP_1	343	7,795454545450000	198	4,500000000000000	Weekday
	2012	EP	1	154	154_2012_EP_1	274	6,227272727270000	132	3,000000000000000	Weekday
	2012	EP	1	155	155_2012_EP_1	219	4,977272727270000	221	5,022727272730000	Weekday
	2012	EP	1	156	156_2012_EP_1	611	13,886363636400000	429	9,750000000000000	Weekday
	2012	EP	1	157	157_2012_EP_1	563	12,795454545500000	317	7,204545454550000	Weekday
	2012	EP	1	159	159_2012_EP_1	171	3,886363636360000	116	2,636363636360000	Weekday
	2012	EP	1	160	160_2012_EP_1	141	3,204545454550000	206	4,681818181820000	Weekday
	2012	EP	1	162	162_2012_EP_1	460	10,454545454500000	392	8,909090909090001	Weekday
	2012	EP	1	163	163_2012_EP_1	58	1,318181818180000	106	2,409090909090000	Weekday
	2012	EP	1	165	165_2012_EP_1	27	0,613636363636000	63	1,431818181820000	Weekday
	2012	EP	1	166	166_2012_EP_1	235	5,340909090910000	132	3,000000000000000	Weekday
	2012	EP	1	168	168_2012_EP_1	122	2,772727272730000	91	2,068181818180000	Weekday
	2012	EP	1	169	169_2012_EP_1	366	8,318181818179999	515	11,704545454500000	Weekday
	2012	EP	1	172	172_2012_EP_1	266	6,045454545450000	112	2,545454545450000	Weekday
	2012	EP	1	173	173_2012_EP_1	72	1,636363636360000	96	2,181818181820000	Weekday
	2012	EP	1	174	174_2012_EP_1	40	0,909090909091000	78	1,772727272730000	Weekday
	2012	EP	1	177	177_2012_EP_1	88	2,000000000000000	22	0,500000000000000	Weekday
	2012	EP	1	178	178_2012_EP_1	20	0,454545454545000	2	0,045454545454500	Weekday
	2012	EP	1	179	179_2012_EP_1	22	0,500000000000000	1	0,022727272727300	Weekday
	2012	EP	1	180	180_2012_EP_1	80	1,818181818180000	31	0,704545454545000	Weekday
	2012	EP	1	181	181_2012_EP_1	661	15,022727272699999	916	20,818181818199999	Weekday
	2012	EP	1	182	182_2012_EP_1	401	9,113636363640000	546	12,409090909100000	Weekday
	2012	EP	1	183	183_2012_EP_1	618	14,045454545500000	487	11,068181818199999	Weekday
	2012	EP	1	186	186_2012_EP_1	132	3,000000000000000	134	3,045454545450000	Weekday
	2012	EP	1	187	187_2012_EP_1	119	2,704545454550000	277	6,295454545450000	Weekday
	2012	EP	1	188	188_2012_EP_1	254	5,772727272730000	389	8,840909090909999	Weekday
	2012	EP	1	189	189_2012_EP_1	301	6,840909090910000	170	3,863636363640000	Weekday
	2012	EP	1	190	190_2012_EP_1	414	9,409090909090001	609	13,840909090900000	Weekday
	2012	EP	1	191	191_2012_EP_1	122	2,772727272730000	178	4,045454545450000	Weekday
	2012	EP	1	192	192_2012_EP_1	197	4,477272727270000	348	7,909090909090000	Weekday
	2012	EP	1	194	194_2012_EP_1	942	21,409090909100001	637	14,477272727300001	Weekday
	2012	EP	1	196	196_2012_EP_1	436	9,909090909090001	621	14,113636363600000	Weekday
	2012	EP	1	199	199_2012_EP_1	37	0,840909090909000	21	0,477272727273000	Weekday
	2012	EP	1	200	200_2012_EP_1	142	3,227272727270000	100	2,272727272730000	Weekday
	2012	EP	1	203	203_2012_EP_1	78	1,772727272730000	213	4,840909090910000	Weekday
	2012	EP	1	204	204_2012_EP_1	164	3,727272727270000	178	4,045454545450000	Weekday
	2012	EP	1	206	206_2012_EP_1	96	2,181818181820000	159	3,613636363640000	Weekday
	2012	EP	1	207	207_2012_EP_1	37	0,840909090909000	119	2,704545454550000	Weekday
	2012	EP	1	210	210_2012_EP_1	239	5,431818181820000	152	3,454545454550000	Weekday
	2012	EP	1	216	216_2012_EP_1	45	1,022727272730000	28	0,636363636364000	Weekday
	2012	EP	1	246	246_2012_EP_1	289	6,568181818180000	326	7,409090909090000	Weekday
	2012	EP	1	247	247_2012_EP_1	83	1,886363636360000	133	3,022727272730000	Weekday
	2012	EP	1	248	248_2012_EP_1	64	1,454545454550000	70	1,590909090910000	Weekday
	2012	EP	1	249	249_2012_EP_1	22	0,500000000000000	44	1,000000000000000	Weekday
	2012	EP	1	250	250_2012_EP_1	13	0,295454545455000	34	0,772727272727000	Weekday
	2012	EP	1	251	251_2012_EP_1	35	0,795454545455000	35	0,795454545455000	Weekday
	2012	EP	1	252	252_2012_EP_1	70	1,590909090910000	42	0,954545454545000	Weekday
	2012	EP	1	253	253_2012_EP_1	184	4,181818181820000	137	3,113636363640000	Weekday
	2012	EP	1	254	254_2012_EP_1	232	5,272727272730000	298	6,772727272730000	Weekday
	2012	EP	1	256	256_2012_EP_1	156	3,545454545450000	121	2,750000000000000	Weekday
	2012	EP	1	257	257_2012_EP_1	37	0,840909090909000	62	1,409090909090000	Weekday
	2012	EP	1	269	269_2012_EP_1	85	1,931818181820000	154	3,500000000000000	Weekday
	2012	EP	1	273	273_2012_EP_1	285	6,477272727270000	95	2,159090909090000	Weekday
	2012	EP	1	328	328_2012_EP_1	255	5,795454545450000	198	4,500000000000000	Weekday
	2012	EP	1	330	330_2012_EP_1	128	2,909090909090000	176	4,000000000000000	Weekday
	2012	EP	1	331	331_2012_EP_1	236	5,363636363640000	417	9,477272727270000	Weekday
	2012	EP	1	332	332_2012_EP_1	117	2,659090909090000	162	3,681818181820000	Weekday
	2012	EP	1	333	333_2012_EP_1	15	0,340909090909000	65	1,477272727270000	Weekday
	2012	EP	1	933	933_2012_EP_1	1580	35,909090909100001	1049	23,840909090899999	Weekday
	2012	EP	1	954	954_2012_EP_1	78	1,772727272730000	87	1,977272727270000	Weekday
	2012	EP	1	955	955_2012_EP_1	10	0,227272727273000	11	0,250000000000000	Weekday
	2012	EP	1	957	957_2012_EP_1	181	4,113636363640000	251	5,704545454550000	Weekday
	2012	MP	0	1	1_2012_MP_0	63	7,000000000000000	37	4,111111111110000	Weekend
	2012	MP	0	2	2_2012_MP_0	51	5,666666666670000	18	2,000000000000000	Weekend
	2012	MP	0	3	3_2012_MP_0	54	6,000000000000000	49	5,444444444440000	Weekend
	2012	MP	0	4	4_2012_MP_0	70	7,777777777780000	92	10,222222222199999	Weekend
	2012	MP	0	5	5_2012_MP_0	37	4,111111111110000	80	8,888888888890000	Weekend
	2012	MP	0	6	6_2012_MP_0	71	7,888888888890000	92	10,222222222199999	Weekend
	2012	MP	0	7	7_2012_MP_0	53	5,888888888890000	56	6,222222222220000	Weekend
	2012	MP	0	8	8_2012_MP_0	69	7,666666666670000	75	8,333333333330000	Weekend
	2012	MP	0	9	9_2012_MP_0	52	5,777777777780000	85	9,444444444440000	Weekend
	2012	MP	0	11	11_2012_MP_0	186	20,666666666699999	213	23,666666666699999	Weekend
	2012	MP	0	12	12_2012_MP_0	53	5,888888888890000	103	11,444444444400000	Weekend
	2012	MP	0	13	13_2012_MP_0	46	5,111111111110000	70	7,777777777780000	Weekend
	2012	MP	0	14	14_2012_MP_0	15	1,666666666670000	17	1,888888888890000	Weekend
	2012	MP	0	15	15_2012_MP_0	62	6,888888888890000	40	4,444444444440000	Weekend
	2012	MP	0	16	16_2012_MP_0	67	7,444444444440000	67	7,444444444440000	Weekend
	2012	MP	0	17	17_2012_MP_0	5	0,555555555556000	10	1,111111111110000	Weekend
	2012	MP	0	18	18_2012_MP_0	134	14,888888888900000	47	5,222222222220000	Weekend
	2012	MP	0	19	19_2012_MP_0	17	1,888888888890000	9	1,000000000000000	Weekend
	2012	MP	0	21	21_2012_MP_0	78	8,666666666670000	55	6,111111111110000	Weekend
	2012	MP	0	22	22_2012_MP_0	92	10,222222222199999	69	7,666666666670000	Weekend
	2012	MP	0	23	23_2012_MP_0	67	7,444444444440000	70	7,777777777780000	Weekend
	2012	MP	0	24	24_2012_MP_0	38	4,222222222220000	34	3,777777777780000	Weekend
	2012	MP	0	25	25_2012_MP_0	46	5,111111111110000	31	3,444444444440000	Weekend
	2012	MP	0	26	26_2012_MP_0	155	17,222222222199999	106	11,777777777800001	Weekend
	2012	MP	0	28	28_2012_MP_0	93	10,333333333300001	76	8,444444444440000	Weekend
	2012	MP	0	29	29_2012_MP_0	33	3,666666666670000	18	2,000000000000000	Weekend
	2012	MP	0	30	30_2012_MP_0	37	4,111111111110000	30	3,333333333330000	Weekend
	2012	MP	0	32	32_2012_MP_0	29	3,222222222220000	38	4,222222222220000	Weekend
	2012	MP	0	33	33_2012_MP_0	30	3,333333333330000	67	7,444444444440000	Weekend
	2012	MP	0	34	34_2012_MP_0	84	9,333333333330000	73	8,111111111110001	Weekend
	2012	MP	0	35	35_2012_MP_0	64	7,111111111110000	78	8,666666666670000	Weekend
	2012	MP	0	36	36_2012_MP_0	21	2,333333333330000	45	5,000000000000000	Weekend
	2012	MP	0	37	37_2012_MP_0	111	12,333333333300001	106	11,777777777800001	Weekend
	2012	MP	0	38	38_2012_MP_0	32	3,555555555560000	55	6,111111111110000	Weekend
	2012	MP	0	39	39_2012_MP_0	32	3,555555555560000	34	3,777777777780000	Weekend
	2012	MP	0	40	40_2012_MP_0	176	19,555555555600002	201	22,333333333300001	Weekend
	2012	MP	0	41	41_2012_MP_0	13	1,444444444440000	34	3,777777777780000	Weekend
	2012	MP	0	42	42_2012_MP_0	36	4,000000000000000	62	6,888888888890000	Weekend
	2012	MP	0	44	44_2012_MP_0	132	14,666666666699999	88	9,777777777780001	Weekend
	2012	MP	0	45	45_2012_MP_0	29	3,222222222220000	80	8,888888888890000	Weekend
	2012	MP	0	47	47_2012_MP_0	40	4,444444444440000	36	4,000000000000000	Weekend
	2012	MP	0	49	49_2012_MP_0	29	3,222222222220000	65	7,222222222220000	Weekend
	2012	MP	0	50	50_2012_MP_0	46	5,111111111110000	68	7,555555555560000	Weekend
	2012	MP	0	51	51_2012_MP_0	7	0,777777777778000	8	0,888888888889000	Weekend
	2012	MP	0	52	52_2012_MP_0	45	5,000000000000000	64	7,111111111110000	Weekend
	2012	MP	0	54	54_2012_MP_0	22	2,444444444440000	9	1,000000000000000	Weekend
	2012	MP	0	56	56_2012_MP_0	75	8,333333333330000	70	7,777777777780000	Weekend
	2012	MP	0	57	57_2012_MP_0	69	7,666666666670000	141	15,666666666699999	Weekend
	2012	MP	0	58	58_2012_MP_0	67	7,444444444440000	40	4,444444444440000	Weekend
	2012	MP	0	59	59_2012_MP_0	173	19,222222222199999	130	14,444444444400000	Weekend
	2012	MP	0	60	60_2012_MP_0	109	12,111111111100000	45	5,000000000000000	Weekend
	2012	MP	0	62	62_2012_MP_0	83	9,222222222219999	88	9,777777777780001	Weekend
	2012	MP	0	63	63_2012_MP_0	69	7,666666666670000	42	4,666666666670000	Weekend
	2012	MP	0	64	64_2012_MP_0	92	10,222222222199999	24	2,666666666670000	Weekend
	2012	MP	0	65	65_2012_MP_0	86	9,555555555560000	55	6,111111111110000	Weekend
	2012	MP	0	66	66_2012_MP_0	95	10,555555555600000	69	7,666666666670000	Weekend
	2012	MP	0	67	67_2012_MP_0	91	10,111111111100000	51	5,666666666670000	Weekend
	2012	MP	0	68	68_2012_MP_0	101	11,222222222199999	57	6,333333333330000	Weekend
	2012	MP	0	69	69_2012_MP_0	71	7,888888888890000	48	5,333333333330000	Weekend
	2012	MP	0	70	70_2012_MP_0	33	3,666666666670000	28	3,111111111110000	Weekend
	2012	MP	0	71	71_2012_MP_0	63	7,000000000000000	35	3,888888888890000	Weekend
	2012	MP	0	72	72_2012_MP_0	97	10,777777777800001	86	9,555555555560000	Weekend
	2012	MP	0	73	73_2012_MP_0	44	4,888888888890000	113	12,555555555600000	Weekend
	2012	MP	0	74	74_2012_MP_0	55	6,111111111110000	130	14,444444444400000	Weekend
	2012	MP	0	75	75_2012_MP_0	56	6,222222222220000	119	13,222222222199999	Weekend
	2012	MP	0	76	76_2012_MP_0	58	6,444444444440000	99	11,000000000000000	Weekend
	2012	MP	0	77	77_2012_MP_0	49	5,444444444440000	67	7,444444444440000	Weekend
	2012	MP	0	78	78_2012_MP_0	20	2,222222222220000	65	7,222222222220000	Weekend
	2012	MP	0	79	79_2012_MP_0	96	10,666666666699999	105	11,666666666699999	Weekend
	2012	MP	0	80	80_2012_MP_0	54	6,000000000000000	61	6,777777777780000	Weekend
	2012	MP	0	81	81_2012_MP_0	47	5,222222222220000	45	5,000000000000000	Weekend
	2012	MP	0	82	82_2012_MP_0	7	0,777777777778000	39	4,333333333330000	Weekend
	2012	MP	0	83	83_2012_MP_0	40	4,444444444440000	33	3,666666666670000	Weekend
	2012	MP	0	84	84_2012_MP_0	103	11,444444444400000	91	10,111111111100000	Weekend
	2012	MP	0	85	85_2012_MP_0	45	5,000000000000000	62	6,888888888890000	Weekend
	2012	MP	0	86	86_2012_MP_0	95	10,555555555600000	84	9,333333333330000	Weekend
	2012	MP	0	88	88_2012_MP_0	120	13,333333333300001	51	5,666666666670000	Weekend
	2012	MP	0	91	91_2012_MP_0	98	10,888888888900000	45	5,000000000000000	Weekend
	2012	MP	0	92	92_2012_MP_0	48	5,333333333330000	45	5,000000000000000	Weekend
	2012	MP	0	93	93_2012_MP_0	85	9,444444444440000	59	6,555555555560000	Weekend
	2012	MP	0	95	95_2012_MP_0	82	9,111111111110001	86	9,555555555560000	Weekend
	2012	MP	0	96	96_2012_MP_0	95	10,555555555600000	71	7,888888888890000	Weekend
	2012	MP	0	97	97_2012_MP_0	89	9,888888888890000	69	7,666666666670000	Weekend
	2012	MP	0	100	100_2012_MP_0	42	4,666666666670000	37	4,111111111110000	Weekend
	2012	MP	0	102	102_2012_MP_0	14	1,555555555560000	26	2,888888888890000	Weekend
	2012	MP	0	103	103_2012_MP_0	64	7,111111111110000	126	14,000000000000000	Weekend
	2012	MP	0	106	106_2012_MP_0	91	10,111111111100000	75	8,333333333330000	Weekend
	2012	MP	0	107	107_2012_MP_0	43	4,777777777780000	21	2,333333333330000	Weekend
	2012	MP	0	108	108_2012_MP_0	36	4,000000000000000	23	2,555555555560000	Weekend
	2012	MP	0	109	109_2012_MP_0	4	0,444444444444000	13	1,444444444440000	Weekend
	2012	MP	0	110	110_2012_MP_0	43	4,777777777780000	26	2,888888888890000	Weekend
	2012	MP	0	111	111_2012_MP_0	65	7,222222222220000	37	4,111111111110000	Weekend
	2012	MP	0	113	113_2012_MP_0	54	6,000000000000000	38	4,222222222220000	Weekend
	2012	MP	0	115	115_2012_MP_0	65	7,222222222220000	48	5,333333333330000	Weekend
	2012	MP	0	116	116_2012_MP_0	92	10,222222222199999	56	6,222222222220000	Weekend
	2012	MP	0	117	117_2012_MP_0	45	5,000000000000000	74	8,222222222219999	Weekend
	2012	MP	0	118	118_2012_MP_0	99	11,000000000000000	79	8,777777777780001	Weekend
	2012	MP	0	121	121_2012_MP_0	87	9,666666666670000	52	5,777777777780000	Weekend
	2012	MP	0	122	122_2012_MP_0	11	1,222222222220000	12	1,333333333330000	Weekend
	2012	MP	0	123	123_2012_MP_0	92	10,222222222199999	58	6,444444444440000	Weekend
	2012	MP	0	130	130_2012_MP_0	35	3,888888888890000	20	2,222222222220000	Weekend
	2012	MP	0	132	132_2012_MP_0	90	10,000000000000000	56	6,222222222220000	Weekend
	2012	MP	0	133	133_2012_MP_0	78	8,666666666670000	30	3,333333333330000	Weekend
	2012	MP	0	134	134_2012_MP_0	77	8,555555555560000	48	5,333333333330000	Weekend
	2012	MP	0	136	136_2012_MP_0	109	12,111111111100000	78	8,666666666670000	Weekend
	2012	MP	0	137	137_2012_MP_0	65	7,222222222220000	86	9,555555555560000	Weekend
	2012	MP	0	138	138_2012_MP_0	11	1,222222222220000	20	2,222222222220000	Weekend
	2012	MP	0	140	140_2012_MP_0	41	4,555555555560000	76	8,444444444440000	Weekend
	2012	MP	0	141	141_2012_MP_0	11	1,222222222220000	17	1,888888888890000	Weekend
	2012	MP	0	142	142_2012_MP_0	8	0,888888888889000	9	1,000000000000000	Weekend
	2012	MP	0	143	143_2012_MP_0	16	1,777777777780000	7	0,777777777778000	Weekend
	2012	MP	0	144	144_2012_MP_0	4	0,444444444444000	6	0,666666666667000	Weekend
	2012	MP	0	145	145_2012_MP_0	4	0,444444444444000	4	0,444444444444000	Weekend
	2012	MP	0	146	146_2012_MP_0	36	4,000000000000000	58	6,444444444440000	Weekend
	2012	MP	0	148	148_2012_MP_0	25	2,777777777780000	26	2,888888888890000	Weekend
	2012	MP	0	149	149_2012_MP_0	33	3,666666666670000	5	0,555555555556000	Weekend
	2012	MP	0	150	150_2012_MP_0	30	3,333333333330000	19	2,111111111110000	Weekend
	2012	MP	0	151	151_2012_MP_0	36	4,000000000000000	23	2,555555555560000	Weekend
	2012	MP	0	153	153_2012_MP_0	33	3,666666666670000	54	6,000000000000000	Weekend
	2012	MP	0	154	154_2012_MP_0	23	2,555555555560000	26	2,888888888890000	Weekend
	2012	MP	0	155	155_2012_MP_0	24	2,666666666670000	13	1,444444444440000	Weekend
	2012	MP	0	156	156_2012_MP_0	35	3,888888888890000	66	7,333333333330000	Weekend
	2012	MP	0	157	157_2012_MP_0	7	0,777777777778000	77	8,555555555560000	Weekend
	2012	MP	0	159	159_2012_MP_0	6	0,666666666667000	22	2,444444444440000	Weekend
	2012	MP	0	160	160_2012_MP_0	51	5,666666666670000	36	4,000000000000000	Weekend
	2012	MP	0	162	162_2012_MP_0	44	4,888888888890000	75	8,333333333330000	Weekend
	2012	MP	0	163	163_2012_MP_0	8	0,888888888889000	12	1,333333333330000	Weekend
	2012	MP	0	165	165_2012_MP_0	1	0,111111111111000	2	0,222222222222000	Weekend
	2012	MP	0	166	166_2012_MP_0	20	2,222222222220000	22	2,444444444440000	Weekend
	2012	MP	0	168	168_2012_MP_0	5	0,555555555556000	4	0,444444444444000	Weekend
	2012	MP	0	169	169_2012_MP_0	94	10,444444444400000	56	6,222222222220000	Weekend
	2012	MP	0	172	172_2012_MP_0	14	1,555555555560000	22	2,444444444440000	Weekend
	2012	MP	0	173	173_2012_MP_0	10	1,111111111110000	7	0,777777777778000	Weekend
	2012	MP	0	174	174_2012_MP_0	13	1,444444444440000	11	1,222222222220000	Weekend
	2012	MP	0	177	177_2012_MP_0	0	0,000000000000000	13	1,444444444440000	Weekend
	2012	MP	0	178	178_2012_MP_0	0	0,000000000000000	9	1,000000000000000	Weekend
	2012	MP	0	179	179_2012_MP_0	0	0,000000000000000	6	0,666666666667000	Weekend
	2012	MP	0	180	180_2012_MP_0	0	0,000000000000000	4	0,444444444444000	Weekend
	2012	MP	0	181	181_2012_MP_0	117	13,000000000000000	61	6,777777777780000	Weekend
	2012	MP	0	182	182_2012_MP_0	53	5,888888888890000	30	3,333333333330000	Weekend
	2012	MP	0	183	183_2012_MP_0	67	7,444444444440000	69	7,666666666670000	Weekend
	2012	MP	0	186	186_2012_MP_0	24	2,666666666670000	11	1,222222222220000	Weekend
	2012	MP	0	187	187_2012_MP_0	45	5,000000000000000	14	1,555555555560000	Weekend
	2012	MP	0	188	188_2012_MP_0	58	6,444444444440000	18	2,000000000000000	Weekend
	2012	MP	0	189	189_2012_MP_0	17	1,888888888890000	41	4,555555555560000	Weekend
	2012	MP	0	190	190_2012_MP_0	65	7,222222222220000	43	4,777777777780000	Weekend
	2012	MP	0	191	191_2012_MP_0	16	1,777777777780000	12	1,333333333330000	Weekend
	2012	MP	0	192	192_2012_MP_0	39	4,333333333330000	23	2,555555555560000	Weekend
	2012	MP	0	194	194_2012_MP_0	48	5,333333333330000	85	9,444444444440000	Weekend
	2012	MP	0	196	196_2012_MP_0	107	11,888888888900000	39	4,333333333330000	Weekend
	2012	MP	0	199	199_2012_MP_0	0	0,000000000000000	7	0,777777777778000	Weekend
	2012	MP	0	200	200_2012_MP_0	6	0,666666666667000	19	2,111111111110000	Weekend
	2012	MP	0	203	203_2012_MP_0	23	2,555555555560000	9	1,000000000000000	Weekend
	2012	MP	0	204	204_2012_MP_0	11	1,222222222220000	14	1,555555555560000	Weekend
	2012	MP	0	206	206_2012_MP_0	19	2,111111111110000	9	1,000000000000000	Weekend
	2012	MP	0	207	207_2012_MP_0	12	1,333333333330000	18	2,000000000000000	Weekend
	2012	MP	0	210	210_2012_MP_0	5	0,555555555556000	17	1,888888888890000	Weekend
	2012	MP	0	216	216_2012_MP_0	2	0,222222222222000	7	0,777777777778000	Weekend
	2012	MP	0	246	246_2012_MP_0	27	3,000000000000000	26	2,888888888890000	Weekend
	2012	MP	0	247	247_2012_MP_0	12	1,333333333330000	8	0,888888888889000	Weekend
	2012	MP	0	248	248_2012_MP_0	5	0,555555555556000	5	0,555555555556000	Weekend
	2012	MP	0	249	249_2012_MP_0	20	2,222222222220000	10	1,111111111110000	Weekend
	2012	MP	0	250	250_2012_MP_0	9	1,000000000000000	7	0,777777777778000	Weekend
	2012	MP	0	251	251_2012_MP_0	14	1,555555555560000	12	1,333333333330000	Weekend
	2012	MP	0	252	252_2012_MP_0	12	1,333333333330000	10	1,111111111110000	Weekend
	2012	MP	0	253	253_2012_MP_0	12	1,333333333330000	10	1,111111111110000	Weekend
	2012	MP	0	254	254_2012_MP_0	32	3,555555555560000	24	2,666666666670000	Weekend
	2012	MP	0	256	256_2012_MP_0	12	1,333333333330000	24	2,666666666670000	Weekend
	2012	MP	0	257	257_2012_MP_0	0	0,000000000000000	2	0,222222222222000	Weekend
	2012	MP	0	269	269_2012_MP_0	33	3,666666666670000	13	1,444444444440000	Weekend
	2012	MP	0	273	273_2012_MP_0	2	0,222222222222000	18	2,000000000000000	Weekend
	2012	MP	0	328	328_2012_MP_0	22	2,444444444440000	14	1,555555555560000	Weekend
	2012	MP	0	330	330_2012_MP_0	16	1,777777777780000	8	0,888888888889000	Weekend
	2012	MP	0	331	331_2012_MP_0	43	4,777777777780000	19	2,111111111110000	Weekend
	2012	MP	0	332	332_2012_MP_0	5	0,555555555556000	20	2,222222222220000	Weekend
	2012	MP	0	333	333_2012_MP_0	9	1,000000000000000	8	0,888888888889000	Weekend
	2012	MP	0	933	933_2012_MP_0	136	15,111111111100000	244	27,111111111100001	Weekend
	2012	MP	0	954	954_2012_MP_0	31	3,444444444440000	8	0,888888888889000	Weekend
	2012	MP	0	955	955_2012_MP_0	4	0,444444444444000	0	0,000000000000000	Weekend
	2012	MP	0	957	957_2012_MP_0	19	2,111111111110000	27	3,000000000000000	Weekend
	2012	MP	1	1	1_2012_MP_1	400	9,090909090909999	155	3,522727272730000	Weekday
	2012	MP	1	2	2_2012_MP_1	483	10,977272727300001	258	5,863636363640000	Weekday
	2012	MP	1	3	3_2012_MP_1	264	6,000000000000000	244	5,545454545450000	Weekday
	2012	MP	1	4	4_2012_MP_1	543	12,340909090900000	436	9,909090909090001	Weekday
	2012	MP	1	5	5_2012_MP_1	341	7,750000000000000	646	14,681818181800001	Weekday
	2012	MP	1	6	6_2012_MP_1	524	11,909090909100000	793	18,022727272699999	Weekday
	2012	MP	1	7	7_2012_MP_1	336	7,636363636360000	332	7,545454545450000	Weekday
	2012	MP	1	8	8_2012_MP_1	655	14,886363636400000	835	18,977272727300001	Weekday
	2012	MP	1	9	9_2012_MP_1	312	7,090909090910000	502	11,409090909100000	Weekday
	2012	MP	1	11	11_2012_MP_1	1027	23,340909090899999	1051	23,886363636399999	Weekday
	2012	MP	1	12	12_2012_MP_1	517	11,750000000000000	878	19,954545454500000	Weekday
	2012	MP	1	13	13_2012_MP_1	466	10,590909090900000	594	13,500000000000000	Weekday
	2012	MP	1	14	14_2012_MP_1	149	3,386363636360000	177	4,022727272730000	Weekday
	2012	MP	1	15	15_2012_MP_1	311	7,068181818180000	203	4,613636363640000	Weekday
	2012	MP	1	16	16_2012_MP_1	391	8,886363636360001	513	11,659090909100000	Weekday
	2012	MP	1	17	17_2012_MP_1	21	0,477272727273000	109	2,477272727270000	Weekday
	2012	MP	1	18	18_2012_MP_1	612	13,909090909100000	252	5,727272727270000	Weekday
	2012	MP	1	19	19_2012_MP_1	238	5,409090909090000	49	1,113636363640000	Weekday
	2012	MP	1	21	21_2012_MP_1	496	11,272727272699999	299	6,795454545450000	Weekday
	2012	MP	1	22	22_2012_MP_1	508	11,545454545500000	280	6,363636363640000	Weekday
	2012	MP	1	23	23_2012_MP_1	487	11,068181818199999	439	9,977272727270000	Weekday
	2012	MP	1	24	24_2012_MP_1	376	8,545454545449999	442	10,045454545500000	Weekday
	2012	MP	1	25	25_2012_MP_1	495	11,250000000000000	478	10,863636363600000	Weekday
	2012	MP	1	26	26_2012_MP_1	832	18,909090909100001	511	11,613636363600000	Weekday
	2012	MP	1	28	28_2012_MP_1	646	14,681818181800001	926	21,045454545500000	Weekday
	2012	MP	1	29	29_2012_MP_1	283	6,431818181820000	166	3,772727272730000	Weekday
	2012	MP	1	30	30_2012_MP_1	171	3,886363636360000	188	4,272727272730000	Weekday
	2012	MP	1	32	32_2012_MP_1	174	3,954545454550000	162	3,681818181820000	Weekday
	2012	MP	1	33	33_2012_MP_1	347	7,886363636360000	708	16,090909090899999	Weekday
	2012	MP	1	34	34_2012_MP_1	665	15,113636363600000	592	13,454545454500000	Weekday
	2012	MP	1	35	35_2012_MP_1	238	5,409090909090000	336	7,636363636360000	Weekday
	2012	MP	1	36	36_2012_MP_1	314	7,136363636360000	546	12,409090909100000	Weekday
	2012	MP	1	37	37_2012_MP_1	1060	24,090909090899999	1005	22,840909090899999	Weekday
	2012	MP	1	38	38_2012_MP_1	323	7,340909090910000	629	14,295454545500000	Weekday
	2012	MP	1	39	39_2012_MP_1	324	7,363636363640000	454	10,318181818199999	Weekday
	2012	MP	1	40	40_2012_MP_1	1123	25,522727272699999	1194	27,136363636399999	Weekday
	2012	MP	1	41	41_2012_MP_1	113	2,568181818180000	392	8,909090909090001	Weekday
	2012	MP	1	42	42_2012_MP_1	539	12,250000000000000	585	13,295454545500000	Weekday
	2012	MP	1	44	44_2012_MP_1	969	22,022727272699999	606	13,772727272699999	Weekday
	2012	MP	1	45	45_2012_MP_1	225	5,113636363640000	395	8,977272727270000	Weekday
	2012	MP	1	47	47_2012_MP_1	351	7,977272727270000	307	6,977272727270000	Weekday
	2012	MP	1	49	49_2012_MP_1	226	5,136363636360000	353	8,022727272730000	Weekday
	2012	MP	1	50	50_2012_MP_1	234	5,318181818180000	435	9,886363636360001	Weekday
	2012	MP	1	51	51_2012_MP_1	32	0,727272727273000	47	1,068181818180000	Weekday
	2012	MP	1	52	52_2012_MP_1	196	4,454545454550000	525	11,931818181800001	Weekday
	2012	MP	1	54	54_2012_MP_1	53	1,204545454550000	29	0,659090909091000	Weekday
	2012	MP	1	56	56_2012_MP_1	408	9,272727272730000	234	5,318181818180000	Weekday
	2012	MP	1	57	57_2012_MP_1	453	10,295454545500000	610	13,863636363600000	Weekday
	2012	MP	1	58	58_2012_MP_1	567	12,886363636400000	355	8,068181818179999	Weekday
	2012	MP	1	59	59_2012_MP_1	1152	26,181818181800001	768	17,454545454500000	Weekday
	2012	MP	1	60	60_2012_MP_1	788	17,909090909100001	339	7,704545454550000	Weekday
	2012	MP	1	62	62_2012_MP_1	562	12,772727272699999	573	13,022727272699999	Weekday
	2012	MP	1	63	63_2012_MP_1	491	11,159090909100000	269	6,113636363640000	Weekday
	2012	MP	1	64	64_2012_MP_1	502	11,409090909100000	153	3,477272727270000	Weekday
	2012	MP	1	65	65_2012_MP_1	546	12,409090909100000	317	7,204545454550000	Weekday
	2012	MP	1	66	66_2012_MP_1	704	16,000000000000000	607	13,795454545500000	Weekday
	2012	MP	1	67	67_2012_MP_1	659	14,977272727300001	275	6,250000000000000	Weekday
	2012	MP	1	68	68_2012_MP_1	439	9,977272727270000	243	5,522727272730000	Weekday
	2012	MP	1	69	69_2012_MP_1	515	11,704545454500000	318	7,227272727270000	Weekday
	2012	MP	1	70	70_2012_MP_1	348	7,909090909090000	199	4,522727272730000	Weekday
	2012	MP	1	71	71_2012_MP_1	488	11,090909090900000	277	6,295454545450000	Weekday
	2012	MP	1	72	72_2012_MP_1	658	14,954545454500000	574	13,045454545500000	Weekday
	2012	MP	1	73	73_2012_MP_1	511	11,613636363600000	1386	31,500000000000000	Weekday
	2012	MP	1	74	74_2012_MP_1	408	9,272727272730000	656	14,909090909100000	Weekday
	2012	MP	1	75	75_2012_MP_1	414	9,409090909090001	706	16,045454545500000	Weekday
	2012	MP	1	76	76_2012_MP_1	461	10,477272727300001	448	10,181818181800001	Weekday
	2012	MP	1	77	77_2012_MP_1	315	7,159090909090000	367	8,340909090909999	Weekday
	2012	MP	1	78	78_2012_MP_1	329	7,477272727270000	281	6,386363636360000	Weekday
	2012	MP	1	79	79_2012_MP_1	552	12,545454545500000	621	14,113636363600000	Weekday
	2012	MP	1	80	80_2012_MP_1	299	6,795454545450000	135	3,068181818180000	Weekday
	2012	MP	1	81	81_2012_MP_1	262	5,954545454550000	252	5,727272727270000	Weekday
	2012	MP	1	82	82_2012_MP_1	53	1,204545454550000	471	10,704545454500000	Weekday
	2012	MP	1	83	83_2012_MP_1	345	7,840909090910000	286	6,500000000000000	Weekday
	2012	MP	1	84	84_2012_MP_1	539	12,250000000000000	474	10,772727272699999	Weekday
	2012	MP	1	85	85_2012_MP_1	435	9,886363636360001	368	8,363636363640000	Weekday
	2012	MP	1	86	86_2012_MP_1	656	14,909090909100000	423	9,613636363640000	Weekday
	2012	MP	1	88	88_2012_MP_1	668	15,181818181800001	479	10,886363636400000	Weekday
	2012	MP	1	91	91_2012_MP_1	562	12,772727272699999	221	5,022727272730000	Weekday
	2012	MP	1	92	92_2012_MP_1	418	9,500000000000000	346	7,863636363640000	Weekday
	2012	MP	1	93	93_2012_MP_1	615	13,977272727300001	333	7,568181818180000	Weekday
	2012	MP	1	95	95_2012_MP_1	456	10,363636363600000	544	12,363636363600000	Weekday
	2012	MP	1	96	96_2012_MP_1	651	14,795454545500000	523	11,886363636400000	Weekday
	2012	MP	1	97	97_2012_MP_1	656	14,909090909100000	650	14,772727272699999	Weekday
	2012	MP	1	100	100_2012_MP_1	306	6,954545454550000	283	6,431818181820000	Weekday
	2012	MP	1	102	102_2012_MP_1	86	1,954545454550000	141	3,204545454550000	Weekday
	2012	MP	1	103	103_2012_MP_1	534	12,136363636400000	1101	25,022727272699999	Weekday
	2012	MP	1	106	106_2012_MP_1	498	11,318181818199999	444	10,090909090900000	Weekday
	2012	MP	1	107	107_2012_MP_1	361	8,204545454550001	87	1,977272727270000	Weekday
	2012	MP	1	108	108_2012_MP_1	314	7,136363636360000	198	4,500000000000000	Weekday
	2012	MP	1	109	109_2012_MP_1	43	0,977272727273000	123	2,795454545450000	Weekday
	2012	MP	1	110	110_2012_MP_1	268	6,090909090910000	200	4,545454545450000	Weekday
	2012	MP	1	111	111_2012_MP_1	368	8,363636363640000	270	6,136363636360000	Weekday
	2012	MP	1	113	113_2012_MP_1	376	8,545454545449999	148	3,363636363640000	Weekday
	2012	MP	1	115	115_2012_MP_1	317	7,204545454550000	264	6,000000000000000	Weekday
	2012	MP	1	116	116_2012_MP_1	586	13,318181818199999	225	5,113636363640000	Weekday
	2012	MP	1	117	117_2012_MP_1	272	6,181818181820000	320	7,272727272730000	Weekday
	2012	MP	1	118	118_2012_MP_1	565	12,840909090900000	444	10,090909090900000	Weekday
	2012	MP	1	121	121_2012_MP_1	436	9,909090909090001	386	8,772727272730000	Weekday
	2012	MP	1	122	122_2012_MP_1	100	2,272727272730000	45	1,022727272730000	Weekday
	2012	MP	1	123	123_2012_MP_1	671	15,250000000000000	284	6,454545454550000	Weekday
	2012	MP	1	130	130_2012_MP_1	366	8,318181818179999	233	5,295454545450000	Weekday
	2012	MP	1	132	132_2012_MP_1	541	12,295454545500000	325	7,386363636360000	Weekday
	2012	MP	1	133	133_2012_MP_1	555	12,613636363600000	214	4,863636363640000	Weekday
	2012	MP	1	134	134_2012_MP_1	631	14,340909090900000	349	7,931818181820000	Weekday
	2012	MP	1	136	136_2012_MP_1	623	14,159090909100000	384	8,727272727270000	Weekday
	2012	MP	1	137	137_2012_MP_1	400	9,090909090909999	666	15,136363636400000	Weekday
	2012	MP	1	138	138_2012_MP_1	138	3,136363636360000	286	6,500000000000000	Weekday
	2012	MP	1	140	140_2012_MP_1	362	8,227272727270000	550	12,500000000000000	Weekday
	2012	MP	1	141	141_2012_MP_1	39	0,886363636364000	194	4,409090909090000	Weekday
	2012	MP	1	142	142_2012_MP_1	58	1,318181818180000	57	1,295454545450000	Weekday
	2012	MP	1	143	143_2012_MP_1	72	1,636363636360000	77	1,750000000000000	Weekday
	2012	MP	1	144	144_2012_MP_1	17	0,386363636364000	101	2,295454545450000	Weekday
	2012	MP	1	145	145_2012_MP_1	57	1,295454545450000	55	1,250000000000000	Weekday
	2012	MP	1	146	146_2012_MP_1	304	6,909090909090000	379	8,613636363640000	Weekday
	2012	MP	1	148	148_2012_MP_1	208	4,727272727270000	153	3,477272727270000	Weekday
	2012	MP	1	149	149_2012_MP_1	306	6,954545454550000	52	1,181818181820000	Weekday
	2012	MP	1	150	150_2012_MP_1	238	5,409090909090000	182	4,136363636360000	Weekday
	2012	MP	1	151	151_2012_MP_1	147	3,340909090910000	215	4,886363636360000	Weekday
	2012	MP	1	153	153_2012_MP_1	184	4,181818181820000	411	9,340909090909999	Weekday
	2012	MP	1	154	154_2012_MP_1	87	1,977272727270000	247	5,613636363640000	Weekday
	2012	MP	1	155	155_2012_MP_1	177	4,022727272730000	162	3,681818181820000	Weekday
	2012	MP	1	156	156_2012_MP_1	223	5,068181818180000	370	8,409090909090001	Weekday
	2012	MP	1	157	157_2012_MP_1	66	1,500000000000000	419	9,522727272730000	Weekday
	2012	MP	1	159	159_2012_MP_1	73	1,659090909090000	202	4,590909090910000	Weekday
	2012	MP	1	160	160_2012_MP_1	251	5,704545454550000	199	4,522727272730000	Weekday
	2012	MP	1	162	162_2012_MP_1	348	7,909090909090000	423	9,613636363640000	Weekday
	2012	MP	1	163	163_2012_MP_1	38	0,863636363636000	90	2,045454545450000	Weekday
	2012	MP	1	165	165_2012_MP_1	27	0,613636363636000	3	0,068181818181800	Weekday
	2012	MP	1	166	166_2012_MP_1	60	1,363636363640000	154	3,500000000000000	Weekday
	2012	MP	1	168	168_2012_MP_1	66	1,500000000000000	111	2,522727272730000	Weekday
	2012	MP	1	169	169_2012_MP_1	495	11,250000000000000	284	6,454545454550000	Weekday
	2012	MP	1	172	172_2012_MP_1	83	1,886363636360000	185	4,204545454550000	Weekday
	2012	MP	1	173	173_2012_MP_1	88	2,000000000000000	52	1,181818181820000	Weekday
	2012	MP	1	174	174_2012_MP_1	128	2,909090909090000	43	0,977272727273000	Weekday
	2012	MP	1	177	177_2012_MP_1	26	0,590909090909000	88	2,000000000000000	Weekday
	2012	MP	1	178	178_2012_MP_1	0	0,000000000000000	23	0,522727272727000	Weekday
	2012	MP	1	179	179_2012_MP_1	0	0,000000000000000	28	0,636363636364000	Weekday
	2012	MP	1	180	180_2012_MP_1	8	0,181818181818000	72	1,636363636360000	Weekday
	2012	MP	1	181	181_2012_MP_1	652	14,818181818199999	452	10,272727272699999	Weekday
	2012	MP	1	182	182_2012_MP_1	385	8,750000000000000	169	3,840909090910000	Weekday
	2012	MP	1	183	183_2012_MP_1	336	7,636363636360000	284	6,454545454550000	Weekday
	2012	MP	1	186	186_2012_MP_1	131	2,977272727270000	89	2,022727272730000	Weekday
	2012	MP	1	187	187_2012_MP_1	334	7,590909090910000	61	1,386363636360000	Weekday
	2012	MP	1	188	188_2012_MP_1	323	7,340909090910000	104	2,363636363640000	Weekday
	2012	MP	1	189	189_2012_MP_1	75	1,704545454550000	338	7,681818181820000	Weekday
	2012	MP	1	190	190_2012_MP_1	491	11,159090909100000	262	5,954545454550000	Weekday
	2012	MP	1	191	191_2012_MP_1	215	4,886363636360000	96	2,181818181820000	Weekday
	2012	MP	1	192	192_2012_MP_1	303	6,886363636360000	146	3,318181818180000	Weekday
	2012	MP	1	194	194_2012_MP_1	475	10,795454545500000	1158	26,318181818199999	Weekday
	2012	MP	1	196	196_2012_MP_1	553	12,568181818199999	266	6,045454545450000	Weekday
	2012	MP	1	199	199_2012_MP_1	26	0,590909090909000	40	0,909090909091000	Weekday
	2012	MP	1	200	200_2012_MP_1	95	2,159090909090000	145	3,295454545450000	Weekday
	2012	MP	1	203	203_2012_MP_1	240	5,454545454550000	98	2,227272727270000	Weekday
	2012	MP	1	204	204_2012_MP_1	112	2,545454545450000	130	2,954545454550000	Weekday
	2012	MP	1	206	206_2012_MP_1	87	1,977272727270000	93	2,113636363640000	Weekday
	2012	MP	1	207	207_2012_MP_1	67	1,522727272730000	33	0,750000000000000	Weekday
	2012	MP	1	210	210_2012_MP_1	60	1,363636363640000	92	2,090909090910000	Weekday
	2012	MP	1	216	216_2012_MP_1	13	0,295454545455000	31	0,704545454545000	Weekday
	2012	MP	1	246	246_2012_MP_1	328	7,454545454550000	373	8,477272727270000	Weekday
	2012	MP	1	247	247_2012_MP_1	86	1,954545454550000	42	0,954545454545000	Weekday
	2012	MP	1	248	248_2012_MP_1	42	0,954545454545000	36	0,818181818182000	Weekday
	2012	MP	1	249	249_2012_MP_1	40	0,909090909091000	14	0,318181818182000	Weekday
	2012	MP	1	250	250_2012_MP_1	25	0,568181818182000	16	0,363636363636000	Weekday
	2012	MP	1	251	251_2012_MP_1	42	0,954545454545000	45	1,022727272730000	Weekday
	2012	MP	1	252	252_2012_MP_1	36	0,818181818182000	60	1,363636363640000	Weekday
	2012	MP	1	253	253_2012_MP_1	146	3,318181818180000	186	4,227272727270000	Weekday
	2012	MP	1	254	254_2012_MP_1	301	6,840909090910000	181	4,113636363640000	Weekday
	2012	MP	1	256	256_2012_MP_1	38	0,863636363636000	146	3,318181818180000	Weekday
	2012	MP	1	257	257_2012_MP_1	67	1,522727272730000	27	0,613636363636000	Weekday
	2012	MP	1	269	269_2012_MP_1	192	4,363636363640000	58	1,318181818180000	Weekday
	2012	MP	1	273	273_2012_MP_1	83	1,886363636360000	211	4,795454545450000	Weekday
	2012	MP	1	328	328_2012_MP_1	128	2,909090909090000	146	3,318181818180000	Weekday
	2012	MP	1	330	330_2012_MP_1	71	1,613636363640000	77	1,750000000000000	Weekday
	2012	MP	1	331	331_2012_MP_1	419	9,522727272730000	174	3,954545454550000	Weekday
	2012	MP	1	332	332_2012_MP_1	80	1,818181818180000	99	2,250000000000000	Weekday
	2012	MP	1	333	333_2012_MP_1	85	1,931818181820000	12	0,272727272727000	Weekday
	2012	MP	1	933	933_2012_MP_1	666	15,136363636400000	1317	29,931818181800001	Weekday
	2012	MP	1	954	954_2012_MP_1	61	1,386363636360000	30	0,681818181818000	Weekday
	2012	MP	1	955	955_2012_MP_1	5	0,113636363636000	0	0,000000000000000	Weekday
	2012	MP	1	957	957_2012_MP_1	83	1,886363636360000	105	2,386363636360000	Weekday
	2013	EP	0	1	1_2013_EP_0	120	6,000000000000000	146	7,300000000000000	Weekend
	2013	EP	0	2	2_2013_EP_0	111	5,550000000000000	100	5,000000000000000	Weekend
	2013	EP	0	3	3_2013_EP_0	95	4,750000000000000	100	5,000000000000000	Weekend
	2013	EP	0	4	4_2013_EP_0	127	6,350000000000000	133	6,650000000000000	Weekend
	2013	EP	0	5	5_2013_EP_0	103	5,150000000000000	84	4,200000000000000	Weekend
	2013	EP	0	6	6_2013_EP_0	136	6,800000000000000	100	5,000000000000000	Weekend
	2013	EP	0	7	7_2013_EP_0	151	7,550000000000000	139	6,950000000000000	Weekend
	2013	EP	0	8	8_2013_EP_0	143	7,150000000000000	190	9,500000000000000	Weekend
	2013	EP	0	9	9_2013_EP_0	77	3,850000000000000	80	4,000000000000000	Weekend
	2013	EP	0	11	11_2013_EP_0	586	29,300000000000001	510	25,500000000000000	Weekend
	2013	EP	0	12	12_2013_EP_0	114	5,700000000000000	76	3,800000000000000	Weekend
	2013	EP	0	14	14_2013_EP_0	105	5,250000000000000	63	3,150000000000000	Weekend
	2013	EP	0	15	15_2013_EP_0	93	4,650000000000000	93	4,650000000000000	Weekend
	2013	EP	0	16	16_2013_EP_0	66	3,300000000000000	97	4,850000000000000	Weekend
	2013	EP	0	17	17_2013_EP_0	29	1,450000000000000	15	0,750000000000000	Weekend
	2013	EP	0	18	18_2013_EP_0	135	6,750000000000000	191	9,550000000000001	Weekend
	2013	EP	0	19	19_2013_EP_0	29	1,450000000000000	38	1,900000000000000	Weekend
	2013	EP	0	21	21_2013_EP_0	132	6,600000000000000	142	7,100000000000000	Weekend
	2013	EP	0	22	22_2013_EP_0	133	6,650000000000000	140	7,000000000000000	Weekend
	2013	EP	0	23	23_2013_EP_0	173	8,650000000000000	181	9,050000000000001	Weekend
	2013	EP	0	24	24_2013_EP_0	72	3,600000000000000	90	4,500000000000000	Weekend
	2013	EP	0	25	25_2013_EP_0	140	7,000000000000000	153	7,650000000000000	Weekend
	2013	EP	0	26	26_2013_EP_0	278	13,900000000000000	311	15,550000000000001	Weekend
	2013	EP	0	28	28_2013_EP_0	136	6,800000000000000	147	7,350000000000000	Weekend
	2013	EP	0	29	29_2013_EP_0	65	3,250000000000000	58	2,900000000000000	Weekend
	2013	EP	0	30	30_2013_EP_0	49	2,450000000000000	56	2,800000000000000	Weekend
	2013	EP	0	31	31_2013_EP_0	169	8,449999999999999	224	11,199999999999999	Weekend
	2013	EP	0	32	32_2013_EP_0	91	4,550000000000000	30	1,500000000000000	Weekend
	2013	EP	0	33	33_2013_EP_0	63	3,150000000000000	69	3,450000000000000	Weekend
	2013	EP	0	34	34_2013_EP_0	164	8,199999999999999	208	10,400000000000000	Weekend
	2013	EP	0	35	35_2013_EP_0	108	5,400000000000000	97	4,850000000000000	Weekend
	2013	EP	0	36	36_2013_EP_0	95	4,750000000000000	86	4,300000000000000	Weekend
	2013	EP	0	37	37_2013_EP_0	232	11,600000000000000	262	13,100000000000000	Weekend
	2013	EP	0	38	38_2013_EP_0	69	3,450000000000000	64	3,200000000000000	Weekend
	2013	EP	0	39	39_2013_EP_0	88	4,400000000000000	95	4,750000000000000	Weekend
	2013	EP	0	40	40_2013_EP_0	405	20,250000000000000	363	18,149999999999999	Weekend
	2013	EP	0	41	41_2013_EP_0	41	2,050000000000000	31	1,550000000000000	Weekend
	2013	EP	0	42	42_2013_EP_0	86	4,300000000000000	109	5,450000000000000	Weekend
	2013	EP	0	44	44_2013_EP_0	250	12,500000000000000	314	15,699999999999999	Weekend
	2013	EP	0	45	45_2013_EP_0	117	5,850000000000000	125	6,250000000000000	Weekend
	2013	EP	0	47	47_2013_EP_0	100	5,000000000000000	100	5,000000000000000	Weekend
	2013	EP	0	49	49_2013_EP_0	79	3,950000000000000	76	3,800000000000000	Weekend
	2013	EP	0	50	50_2013_EP_0	98	4,900000000000000	82	4,100000000000000	Weekend
	2013	EP	0	51	51_2013_EP_0	23	1,150000000000000	20	1,000000000000000	Weekend
	2013	EP	0	52	52_2013_EP_0	121	6,050000000000000	72	3,600000000000000	Weekend
	2013	EP	0	54	54_2013_EP_0	55	2,750000000000000	82	4,100000000000000	Weekend
	2013	EP	0	56	56_2013_EP_0	205	10,250000000000000	233	11,650000000000000	Weekend
	2013	EP	0	57	57_2013_EP_0	517	25,850000000000001	478	23,899999999999999	Weekend
	2013	EP	0	58	58_2013_EP_0	149	7,450000000000000	144	7,200000000000000	Weekend
	2013	EP	0	59	59_2013_EP_0	355	17,750000000000000	367	18,350000000000001	Weekend
	2013	EP	0	60	60_2013_EP_0	163	8,150000000000000	200	10,000000000000000	Weekend
	2013	EP	0	62	62_2013_EP_0	205	10,250000000000000	218	10,900000000000000	Weekend
	2013	EP	0	63	63_2013_EP_0	81	4,050000000000000	117	5,850000000000000	Weekend
	2013	EP	0	64	64_2013_EP_0	79	3,950000000000000	88	4,400000000000000	Weekend
	2013	EP	0	65	65_2013_EP_0	138	6,900000000000000	133	6,650000000000000	Weekend
	2013	EP	0	66	66_2013_EP_0	163	8,150000000000000	159	7,950000000000000	Weekend
	2013	EP	0	67	67_2013_EP_0	162	8,100000000000000	169	8,449999999999999	Weekend
	2013	EP	0	68	68_2013_EP_0	252	12,600000000000000	278	13,900000000000000	Weekend
	2013	EP	0	69	69_2013_EP_0	112	5,600000000000000	110	5,500000000000000	Weekend
	2013	EP	0	70	70_2013_EP_0	44	2,200000000000000	67	3,350000000000000	Weekend
	2013	EP	0	71	71_2013_EP_0	105	5,250000000000000	156	7,800000000000000	Weekend
	2013	EP	0	72	72_2013_EP_0	256	12,800000000000001	267	13,350000000000000	Weekend
	2013	EP	0	73	73_2013_EP_0	251	12,550000000000001	261	13,050000000000001	Weekend
	2013	EP	0	74	74_2013_EP_0	206	10,300000000000001	170	8,500000000000000	Weekend
	2013	EP	0	75	75_2013_EP_0	172	8,600000000000000	196	9,800000000000001	Weekend
	2013	EP	0	76	76_2013_EP_0	109	5,450000000000000	108	5,400000000000000	Weekend
	2013	EP	0	77	77_2013_EP_0	85	4,250000000000000	94	4,700000000000000	Weekend
	2013	EP	0	78	78_2013_EP_0	59	2,950000000000000	99	4,950000000000000	Weekend
	2013	EP	0	79	79_2013_EP_0	165	8,250000000000000	195	9,750000000000000	Weekend
	2013	EP	0	80	80_2013_EP_0	170	8,500000000000000	140	7,000000000000000	Weekend
	2013	EP	0	81	81_2013_EP_0	131	6,550000000000000	90	4,500000000000000	Weekend
	2013	EP	0	82	82_2013_EP_0	24	1,200000000000000	17	0,850000000000000	Weekend
	2013	EP	0	83	83_2013_EP_0	73	3,650000000000000	86	4,300000000000000	Weekend
	2013	EP	0	84	84_2013_EP_0	197	9,850000000000000	191	9,550000000000001	Weekend
	2013	EP	0	85	85_2013_EP_0	144	7,200000000000000	147	7,350000000000000	Weekend
	2013	EP	0	86	86_2013_EP_0	221	11,050000000000001	263	13,150000000000000	Weekend
	2013	EP	0	88	88_2013_EP_0	111	5,550000000000000	174	8,699999999999999	Weekend
	2013	EP	0	91	91_2013_EP_0	128	6,400000000000000	115	5,750000000000000	Weekend
	2013	EP	0	92	92_2013_EP_0	93	4,650000000000000	127	6,350000000000000	Weekend
	2013	EP	0	93	93_2013_EP_0	127	6,350000000000000	169	8,449999999999999	Weekend
	2013	EP	0	95	95_2013_EP_0	190	9,500000000000000	203	10,150000000000000	Weekend
	2013	EP	0	96	96_2013_EP_0	181	9,050000000000001	150	7,500000000000000	Weekend
	2013	EP	0	97	97_2013_EP_0	77	3,850000000000000	77	3,850000000000000	Weekend
	2013	EP	0	100	100_2013_EP_0	95	4,750000000000000	138	6,900000000000000	Weekend
	2013	EP	0	102	102_2013_EP_0	30	1,500000000000000	17	0,850000000000000	Weekend
	2013	EP	0	103	103_2013_EP_0	236	11,800000000000001	161	8,050000000000001	Weekend
	2013	EP	0	104	104_2013_EP_0	85	4,250000000000000	78	3,900000000000000	Weekend
	2013	EP	0	106	106_2013_EP_0	265	13,250000000000000	225	11,250000000000000	Weekend
	2013	EP	0	107	107_2013_EP_0	50	2,500000000000000	74	3,700000000000000	Weekend
	2013	EP	0	108	108_2013_EP_0	78	3,900000000000000	76	3,800000000000000	Weekend
	2013	EP	0	109	109_2013_EP_0	48	2,400000000000000	93	4,650000000000000	Weekend
	2013	EP	0	110	110_2013_EP_0	102	5,100000000000000	91	4,550000000000000	Weekend
	2013	EP	0	111	111_2013_EP_0	87	4,350000000000000	109	5,450000000000000	Weekend
	2013	EP	0	113	113_2013_EP_0	109	5,450000000000000	124	6,200000000000000	Weekend
	2013	EP	0	115	115_2013_EP_0	168	8,400000000000000	184	9,199999999999999	Weekend
	2013	EP	0	116	116_2013_EP_0	146	7,300000000000000	207	10,350000000000000	Weekend
	2013	EP	0	117	117_2013_EP_0	160	8,000000000000000	160	8,000000000000000	Weekend
	2013	EP	0	118	118_2013_EP_0	246	12,300000000000001	229	11,449999999999999	Weekend
	2013	EP	0	119	119_2013_EP_0	116	5,800000000000000	100	5,000000000000000	Weekend
	2013	EP	0	121	121_2013_EP_0	120	6,000000000000000	153	7,650000000000000	Weekend
	2013	EP	0	122	122_2013_EP_0	29	1,450000000000000	32	1,600000000000000	Weekend
	2013	EP	0	123	123_2013_EP_0	188	9,400000000000000	176	8,800000000000001	Weekend
	2013	EP	0	124	124_2013_EP_0	42	2,100000000000000	90	4,500000000000000	Weekend
	2013	EP	0	125	125_2013_EP_0	50	2,500000000000000	120	6,000000000000000	Weekend
	2013	EP	0	126	126_2013_EP_0	44	2,200000000000000	33	1,650000000000000	Weekend
	2013	EP	0	127	127_2013_EP_0	46	2,300000000000000	109	5,450000000000000	Weekend
	2013	EP	0	128	128_2013_EP_0	82	4,100000000000000	86	4,300000000000000	Weekend
	2013	EP	0	130	130_2013_EP_0	110	5,500000000000000	72	3,600000000000000	Weekend
	2013	EP	0	132	132_2013_EP_0	183	9,150000000000000	179	8,949999999999999	Weekend
	2013	EP	0	133	133_2013_EP_0	138	6,900000000000000	150	7,500000000000000	Weekend
	2013	EP	0	134	134_2013_EP_0	185	9,250000000000000	201	10,050000000000001	Weekend
	2013	EP	0	136	136_2013_EP_0	181	9,050000000000001	205	10,250000000000000	Weekend
	2013	EP	0	137	137_2013_EP_0	235	11,750000000000000	186	9,300000000000001	Weekend
	2013	EP	0	138	138_2013_EP_0	45	2,250000000000000	55	2,750000000000000	Weekend
	2013	EP	0	139	139_2013_EP_0	25	1,250000000000000	13	0,650000000000000	Weekend
	2013	EP	0	140	140_2013_EP_0	125	6,250000000000000	96	4,800000000000000	Weekend
	2013	EP	0	141	141_2013_EP_0	32	1,600000000000000	16	0,800000000000000	Weekend
	2013	EP	0	142	142_2013_EP_0	36	1,800000000000000	30	1,500000000000000	Weekend
	2013	EP	0	143	143_2013_EP_0	16	0,800000000000000	19	0,950000000000000	Weekend
	2013	EP	0	144	144_2013_EP_0	26	1,300000000000000	16	0,800000000000000	Weekend
	2013	EP	0	145	145_2013_EP_0	14	0,700000000000000	16	0,800000000000000	Weekend
	2013	EP	0	146	146_2013_EP_0	148	7,400000000000000	142	7,100000000000000	Weekend
	2013	EP	0	147	147_2013_EP_0	62	3,100000000000000	83	4,150000000000000	Weekend
	2013	EP	0	148	148_2013_EP_0	39	1,950000000000000	64	3,200000000000000	Weekend
	2013	EP	0	149	149_2013_EP_0	18	0,900000000000000	41	2,050000000000000	Weekend
	2013	EP	0	150	150_2013_EP_0	45	2,250000000000000	68	3,400000000000000	Weekend
	2013	EP	0	151	151_2013_EP_0	48	2,400000000000000	41	2,050000000000000	Weekend
	2013	EP	0	153	153_2013_EP_0	117	5,850000000000000	66	3,300000000000000	Weekend
	2013	EP	0	154	154_2013_EP_0	83	4,150000000000000	40	2,000000000000000	Weekend
	2013	EP	0	155	155_2013_EP_0	41	2,050000000000000	49	2,450000000000000	Weekend
	2013	EP	0	156	156_2013_EP_0	151	7,550000000000000	114	5,700000000000000	Weekend
	2013	EP	0	157	157_2013_EP_0	109	5,450000000000000	94	4,700000000000000	Weekend
	2013	EP	0	159	159_2013_EP_0	57	2,850000000000000	36	1,800000000000000	Weekend
	2013	EP	0	160	160_2013_EP_0	95	4,750000000000000	84	4,200000000000000	Weekend
	2013	EP	0	161	161_2013_EP_0	39	1,950000000000000	58	2,900000000000000	Weekend
	2013	EP	0	162	162_2013_EP_0	126	6,300000000000000	110	5,500000000000000	Weekend
	2013	EP	0	163	163_2013_EP_0	33	1,650000000000000	28	1,400000000000000	Weekend
	2013	EP	0	165	165_2013_EP_0	15	0,750000000000000	52	2,600000000000000	Weekend
	2013	EP	0	166	166_2013_EP_0	34	1,700000000000000	22	1,100000000000000	Weekend
	2013	EP	0	167	167_2013_EP_0	10	0,500000000000000	11	0,550000000000000	Weekend
	2013	EP	0	168	168_2013_EP_0	37	1,850000000000000	30	1,500000000000000	Weekend
	2013	EP	0	169	169_2013_EP_0	79	3,950000000000000	110	5,500000000000000	Weekend
	2013	EP	0	172	172_2013_EP_0	87	4,350000000000000	58	2,900000000000000	Weekend
	2013	EP	0	173	173_2013_EP_0	45	2,250000000000000	38	1,900000000000000	Weekend
	2013	EP	0	174	174_2013_EP_0	14	0,700000000000000	26	1,300000000000000	Weekend
	2013	EP	0	177	177_2013_EP_0	28	1,400000000000000	9	0,450000000000000	Weekend
	2013	EP	0	178	178_2013_EP_0	8	0,400000000000000	2	0,100000000000000	Weekend
	2013	EP	0	179	179_2013_EP_0	3	0,150000000000000	4	0,200000000000000	Weekend
	2013	EP	0	180	180_2013_EP_0	18	0,900000000000000	13	0,650000000000000	Weekend
	2013	EP	0	181	181_2013_EP_0	187	9,350000000000000	201	10,050000000000001	Weekend
	2013	EP	0	182	182_2013_EP_0	145	7,250000000000000	176	8,800000000000001	Weekend
	2013	EP	0	183	183_2013_EP_0	276	13,800000000000001	254	12,699999999999999	Weekend
	2013	EP	0	184	184_2013_EP_0	21	1,050000000000000	27	1,350000000000000	Weekend
	2013	EP	0	185	185_2013_EP_0	12	0,600000000000000	4	0,200000000000000	Weekend
	2013	EP	0	186	186_2013_EP_0	43	2,150000000000000	60	3,000000000000000	Weekend
	2013	EP	0	187	187_2013_EP_0	27	1,350000000000000	68	3,400000000000000	Weekend
	2013	EP	0	188	188_2013_EP_0	48	2,400000000000000	67	3,350000000000000	Weekend
	2013	EP	0	189	189_2013_EP_0	56	2,800000000000000	27	1,350000000000000	Weekend
	2013	EP	0	190	190_2013_EP_0	116	5,800000000000000	154	7,700000000000000	Weekend
	2013	EP	0	191	191_2013_EP_0	59	2,950000000000000	50	2,500000000000000	Weekend
	2013	EP	0	192	192_2013_EP_0	83	4,150000000000000	106	5,300000000000000	Weekend
	2013	EP	0	193	193_2013_EP_0	87	4,350000000000000	57	2,850000000000000	Weekend
	2013	EP	0	194	194_2013_EP_0	124	6,200000000000000	61	3,050000000000000	Weekend
	2013	EP	0	196	196_2013_EP_0	101	5,050000000000000	94	4,700000000000000	Weekend
	2013	EP	0	197	197_2013_EP_0	100	5,000000000000000	43	2,150000000000000	Weekend
	2013	EP	0	199	199_2013_EP_0	27	1,350000000000000	15	0,750000000000000	Weekend
	2013	EP	0	200	200_2013_EP_0	42	2,100000000000000	36	1,800000000000000	Weekend
	2013	EP	0	203	203_2013_EP_0	50	2,500000000000000	71	3,550000000000000	Weekend
	2013	EP	0	204	204_2013_EP_0	22	1,100000000000000	19	0,950000000000000	Weekend
	2013	EP	0	205	205_2013_EP_0	48	2,400000000000000	75	3,750000000000000	Weekend
	2013	EP	0	206	206_2013_EP_0	11	0,550000000000000	31	1,550000000000000	Weekend
	2013	EP	0	207	207_2013_EP_0	19	0,950000000000000	5	0,250000000000000	Weekend
	2013	EP	0	210	210_2013_EP_0	45	2,250000000000000	35	1,750000000000000	Weekend
	2013	EP	0	211	211_2013_EP_0	19	0,950000000000000	21	1,050000000000000	Weekend
	2013	EP	0	216	216_2013_EP_0	18	0,900000000000000	19	0,950000000000000	Weekend
	2013	EP	0	246	246_2013_EP_0	56	2,800000000000000	102	5,100000000000000	Weekend
	2013	EP	0	247	247_2013_EP_0	30	1,500000000000000	30	1,500000000000000	Weekend
	2013	EP	0	248	248_2013_EP_0	22	1,100000000000000	26	1,300000000000000	Weekend
	2013	EP	0	249	249_2013_EP_0	5	0,250000000000000	19	0,950000000000000	Weekend
	2013	EP	0	250	250_2013_EP_0	15	0,750000000000000	14	0,700000000000000	Weekend
	2013	EP	0	251	251_2013_EP_0	14	0,700000000000000	15	0,750000000000000	Weekend
	2013	EP	0	252	252_2013_EP_0	14	0,700000000000000	17	0,850000000000000	Weekend
	2013	EP	0	253	253_2013_EP_0	51	2,550000000000000	27	1,350000000000000	Weekend
	2013	EP	0	254	254_2013_EP_0	71	3,550000000000000	57	2,850000000000000	Weekend
	2013	EP	0	256	256_2013_EP_0	59	2,950000000000000	40	2,000000000000000	Weekend
	2013	EP	0	257	257_2013_EP_0	17	0,850000000000000	8	0,400000000000000	Weekend
	2013	EP	0	260	260_2013_EP_0	41	2,050000000000000	73	3,650000000000000	Weekend
	2013	EP	0	261	261_2013_EP_0	10	0,500000000000000	21	1,050000000000000	Weekend
	2013	EP	0	265	265_2013_EP_0	20	1,000000000000000	5	0,250000000000000	Weekend
	2013	EP	0	266	266_2013_EP_0	20	1,000000000000000	27	1,350000000000000	Weekend
	2013	EP	0	267	267_2013_EP_0	24	1,200000000000000	28	1,400000000000000	Weekend
	2013	EP	0	268	268_2013_EP_0	16	0,800000000000000	42	2,100000000000000	Weekend
	2013	EP	0	269	269_2013_EP_0	26	1,300000000000000	30	1,500000000000000	Weekend
	2013	EP	0	270	270_2013_EP_0	25	1,250000000000000	46	2,300000000000000	Weekend
	2013	EP	0	273	273_2013_EP_0	21	1,050000000000000	38	1,900000000000000	Weekend
	2013	EP	0	328	328_2013_EP_0	35	1,750000000000000	55	2,750000000000000	Weekend
	2013	EP	0	330	330_2013_EP_0	36	1,800000000000000	35	1,750000000000000	Weekend
	2013	EP	0	331	331_2013_EP_0	58	2,900000000000000	65	3,250000000000000	Weekend
	2013	EP	0	332	332_2013_EP_0	27	1,350000000000000	40	2,000000000000000	Weekend
	2013	EP	0	333	333_2013_EP_0	8	0,400000000000000	13	0,650000000000000	Weekend
	2013	EP	0	361	361_2013_EP_0	14	0,700000000000000	56	2,800000000000000	Weekend
	2013	EP	0	364	364_2013_EP_0	35	1,750000000000000	27	1,350000000000000	Weekend
	2013	EP	0	382	382_2013_EP_0	29	1,450000000000000	20	1,000000000000000	Weekend
	2013	EP	0	384	384_2013_EP_0	31	1,550000000000000	40	2,000000000000000	Weekend
	2013	EP	0	385	385_2013_EP_0	84	4,200000000000000	88	4,400000000000000	Weekend
	2013	EP	0	386	386_2013_EP_0	61	3,050000000000000	74	3,700000000000000	Weekend
	2013	EP	0	390	390_2013_EP_0	84	4,200000000000000	136	6,800000000000000	Weekend
	2013	EP	0	391	391_2013_EP_0	34	1,700000000000000	46	2,300000000000000	Weekend
	2013	EP	0	392	392_2013_EP_0	41	2,050000000000000	40	2,000000000000000	Weekend
	2013	EP	0	396	396_2013_EP_0	3	0,150000000000000	2	0,100000000000000	Weekend
	2013	EP	0	409	409_2013_EP_0	32	1,600000000000000	62	3,100000000000000	Weekend
	2013	EP	0	420	420_2013_EP_0	52	2,600000000000000	45	2,250000000000000	Weekend
	2013	EP	0	424	424_2013_EP_0	35	1,750000000000000	80	4,000000000000000	Weekend
	2013	EP	0	446	446_2013_EP_0	24	1,200000000000000	48	2,400000000000000	Weekend
	2013	EP	0	456	456_2013_EP_0	31	1,550000000000000	36	1,800000000000000	Weekend
	2013	EP	0	457	457_2013_EP_0	71	3,550000000000000	27	1,350000000000000	Weekend
	2013	EP	0	459	459_2013_EP_0	121	6,050000000000000	131	6,550000000000000	Weekend
	2013	EP	0	460	460_2013_EP_0	40	2,000000000000000	35	1,750000000000000	Weekend
	2013	EP	0	916	916_2013_EP_0	9	0,450000000000000	31	1,550000000000000	Weekend
	2013	EP	0	933	933_2013_EP_0	253	12,650000000000000	260	13,000000000000000	Weekend
	2013	EP	0	954	954_2013_EP_0	46	2,300000000000000	69	3,450000000000000	Weekend
	2013	EP	0	955	955_2013_EP_0	2	0,100000000000000	7	0,350000000000000	Weekend
	2013	EP	0	957	957_2013_EP_0	117	5,850000000000000	76	3,800000000000000	Weekend
	2013	EP	0	994	994_2013_EP_0	80	4,000000000000000	79	3,950000000000000	Weekend
	2013	EP	1	1	1_2013_EP_1	209	4,976190476190000	391	9,309523809520000	Weekday
	2013	EP	1	2	2_2013_EP_1	276	6,571428571430000	429	10,214285714300001	Weekday
	2013	EP	1	3	3_2013_EP_1	282	6,714285714290000	292	6,952380952380000	Weekday
	2013	EP	1	4	4_2013_EP_1	452	10,761904761900000	458	10,904761904800001	Weekday
	2013	EP	1	5	5_2013_EP_1	374	8,904761904760001	233	5,547619047620000	Weekday
	2013	EP	1	6	6_2013_EP_1	524	12,476190476199999	399	9,500000000000000	Weekday
	2013	EP	1	7	7_2013_EP_1	431	10,261904761900000	312	7,428571428570000	Weekday
	2013	EP	1	8	8_2013_EP_1	738	17,571428571399998	591	14,071428571400000	Weekday
	2013	EP	1	9	9_2013_EP_1	410	9,761904761900000	229	5,452380952380000	Weekday
	2013	EP	1	11	11_2013_EP_1	1507	35,880952381000000	1316	31,333333333300001	Weekday
	2013	EP	1	12	12_2013_EP_1	729	17,357142857100001	329	7,833333333330000	Weekday
	2013	EP	1	14	14_2013_EP_1	254	6,047619047620000	228	5,428571428570000	Weekday
	2013	EP	1	15	15_2013_EP_1	274	6,523809523810000	277	6,595238095240000	Weekday
	2013	EP	1	16	16_2013_EP_1	320	7,619047619050000	246	5,857142857140000	Weekday
	2013	EP	1	17	17_2013_EP_1	167	3,976190476190000	19	0,452380952381000	Weekday
	2013	EP	1	18	18_2013_EP_1	293	6,976190476190000	543	12,928571428600000	Weekday
	2013	EP	1	19	19_2013_EP_1	109	2,595238095240000	126	3,000000000000000	Weekday
	2013	EP	1	21	21_2013_EP_1	433	10,309523809500000	507	12,071428571400000	Weekday
	2013	EP	1	22	22_2013_EP_1	338	8,047619047620000	503	11,976190476199999	Weekday
	2013	EP	1	23	23_2013_EP_1	516	12,285714285699999	493	11,738095238100000	Weekday
	2013	EP	1	24	24_2013_EP_1	299	7,119047619050000	277	6,595238095240000	Weekday
	2013	EP	1	25	25_2013_EP_1	510	12,142857142900001	446	10,619047619000000	Weekday
	2013	EP	1	26	26_2013_EP_1	650	15,476190476199999	748	17,809523809500000	Weekday
	2013	EP	1	28	28_2013_EP_1	834	19,857142857100001	474	11,285714285699999	Weekday
	2013	EP	1	29	29_2013_EP_1	201	4,785714285710000	220	5,238095238100000	Weekday
	2013	EP	1	30	30_2013_EP_1	248	5,904761904760000	110	2,619047619050000	Weekday
	2013	EP	1	31	31_2013_EP_1	540	12,857142857099999	661	15,738095238100000	Weekday
	2013	EP	1	32	32_2013_EP_1	193	4,595238095240000	65	1,547619047620000	Weekday
	2013	EP	1	33	33_2013_EP_1	578	13,761904761900000	183	4,357142857140000	Weekday
	2013	EP	1	34	34_2013_EP_1	672	16,000000000000000	672	16,000000000000000	Weekday
	2013	EP	1	35	35_2013_EP_1	380	9,047619047620000	358	8,523809523810000	Weekday
	2013	EP	1	36	36_2013_EP_1	430	10,238095238100000	178	4,238095238100000	Weekday
	2013	EP	1	37	37_2013_EP_1	1032	24,571428571399998	895	21,309523809500000	Weekday
	2013	EP	1	38	38_2013_EP_1	381	9,071428571429999	185	4,404761904760000	Weekday
	2013	EP	1	39	39_2013_EP_1	450	10,714285714300001	270	6,428571428570000	Weekday
	2013	EP	1	40	40_2013_EP_1	1445	34,404761904799997	1305	31,071428571399998	Weekday
	2013	EP	1	41	41_2013_EP_1	248	5,904761904760000	84	2,000000000000000	Weekday
	2013	EP	1	42	42_2013_EP_1	446	10,619047619000000	295	7,023809523810000	Weekday
	2013	EP	1	44	44_2013_EP_1	753	17,928571428600002	943	22,452380952399999	Weekday
	2013	EP	1	45	45_2013_EP_1	303	7,214285714290000	227	5,404761904760000	Weekday
	2013	EP	1	47	47_2013_EP_1	362	8,619047619050001	260	6,190476190480000	Weekday
	2013	EP	1	49	49_2013_EP_1	346	8,238095238100000	269	6,404761904760000	Weekday
	2013	EP	1	50	50_2013_EP_1	283	6,738095238100000	178	4,238095238100000	Weekday
	2013	EP	1	51	51_2013_EP_1	127	3,023809523810000	28	0,666666666667000	Weekday
	2013	EP	1	52	52_2013_EP_1	334	7,952380952380000	135	3,214285714290000	Weekday
	2013	EP	1	54	54_2013_EP_1	68	1,619047619050000	101	2,404761904760000	Weekday
	2013	EP	1	56	56_2013_EP_1	540	12,857142857099999	675	16,071428571399998	Weekday
	2013	EP	1	57	57_2013_EP_1	1094	26,047619047600001	1237	29,452380952399999	Weekday
	2013	EP	1	58	58_2013_EP_1	334	7,952380952380000	447	10,642857142900001	Weekday
	2013	EP	1	59	59_2013_EP_1	1141	27,166666666699999	1163	27,690476190500000	Weekday
	2013	EP	1	60	60_2013_EP_1	361	8,595238095239999	632	15,047619047600000	Weekday
	2013	EP	1	62	62_2013_EP_1	677	16,119047619000000	635	15,119047619000000	Weekday
	2013	EP	1	63	63_2013_EP_1	212	5,047619047620000	287	6,833333333330000	Weekday
	2013	EP	1	64	64_2013_EP_1	189	4,500000000000000	289	6,880952380950000	Weekday
	2013	EP	1	65	65_2013_EP_1	415	9,880952380949999	552	13,142857142900001	Weekday
	2013	EP	1	66	66_2013_EP_1	580	13,809523809500000	596	14,190476190500000	Weekday
	2013	EP	1	67	67_2013_EP_1	333	7,928571428570000	570	13,571428571400000	Weekday
	2013	EP	1	68	68_2013_EP_1	527	12,547619047600000	676	16,095238095199999	Weekday
	2013	EP	1	69	69_2013_EP_1	421	10,023809523800001	416	9,904761904760001	Weekday
	2013	EP	1	70	70_2013_EP_1	168	4,000000000000000	286	6,809523809520000	Weekday
	2013	EP	1	71	71_2013_EP_1	379	9,023809523810000	501	11,928571428600000	Weekday
	2013	EP	1	72	72_2013_EP_1	762	18,142857142899999	877	20,880952381000000	Weekday
	2013	EP	1	73	73_2013_EP_1	1221	29,071428571399998	666	15,857142857099999	Weekday
	2013	EP	1	74	74_2013_EP_1	626	14,904761904800001	493	11,738095238100000	Weekday
	2013	EP	1	75	75_2013_EP_1	535	12,738095238100000	433	10,309523809500000	Weekday
	2013	EP	1	76	76_2013_EP_1	403	9,595238095239999	428	10,190476190500000	Weekday
	2013	EP	1	77	77_2013_EP_1	269	6,404761904760000	291	6,928571428570000	Weekday
	2013	EP	1	78	78_2013_EP_1	248	5,904761904760000	282	6,714285714290000	Weekday
	2013	EP	1	79	79_2013_EP_1	547	13,023809523800001	706	16,809523809500000	Weekday
	2013	EP	1	80	80_2013_EP_1	278	6,619047619050000	286	6,809523809520000	Weekday
	2013	EP	1	81	81_2013_EP_1	289	6,880952380950000	287	6,833333333330000	Weekday
	2013	EP	1	82	82_2013_EP_1	362	8,619047619050001	62	1,476190476190000	Weekday
	2013	EP	1	83	83_2013_EP_1	228	5,428571428570000	313	7,452380952380000	Weekday
	2013	EP	1	84	84_2013_EP_1	530	12,619047619000000	530	12,619047619000000	Weekday
	2013	EP	1	85	85_2013_EP_1	377	8,976190476190000	557	13,261904761900000	Weekday
	2013	EP	1	86	86_2013_EP_1	772	18,380952381000000	664	15,809523809500000	Weekday
	2013	EP	1	88	88_2013_EP_1	547	13,023809523800001	552	13,142857142900001	Weekday
	2013	EP	1	91	91_2013_EP_1	288	6,857142857140000	407	9,690476190480000	Weekday
	2013	EP	1	92	92_2013_EP_1	328	7,809523809520000	385	9,166666666670000	Weekday
	2013	EP	1	93	93_2013_EP_1	334	7,952380952380000	509	12,119047619000000	Weekday
	2013	EP	1	95	95_2013_EP_1	484	11,523809523800001	540	12,857142857099999	Weekday
	2013	EP	1	96	96_2013_EP_1	595	14,166666666699999	571	13,595238095199999	Weekday
	2013	EP	1	97	97_2013_EP_1	421	10,023809523800001	236	5,619047619050000	Weekday
	2013	EP	1	100	100_2013_EP_1	245	5,833333333330000	386	9,190476190480000	Weekday
	2013	EP	1	102	102_2013_EP_1	59	1,404761904760000	32	0,761904761905000	Weekday
	2013	EP	1	103	103_2013_EP_1	761	18,119047619000000	411	9,785714285710000	Weekday
	2013	EP	1	104	104_2013_EP_1	165	3,928571428570000	114	2,714285714290000	Weekday
	2013	EP	1	106	106_2013_EP_1	518	12,333333333300001	447	10,642857142900001	Weekday
	2013	EP	1	107	107_2013_EP_1	142	3,380952380950000	247	5,880952380950000	Weekday
	2013	EP	1	108	108_2013_EP_1	435	10,357142857099999	227	5,404761904760000	Weekday
	2013	EP	1	109	109_2013_EP_1	159	3,785714285710000	137	3,261904761900000	Weekday
	2013	EP	1	110	110_2013_EP_1	293	6,976190476190000	303	7,214285714290000	Weekday
	2013	EP	1	111	111_2013_EP_1	282	6,714285714290000	440	10,476190476199999	Weekday
	2013	EP	1	113	113_2013_EP_1	230	5,476190476190000	400	9,523809523810000	Weekday
	2013	EP	1	115	115_2013_EP_1	395	9,404761904760001	508	12,095238095199999	Weekday
	2013	EP	1	116	116_2013_EP_1	268	6,380952380950000	435	10,357142857099999	Weekday
	2013	EP	1	117	117_2013_EP_1	428	10,190476190500000	464	11,047619047600000	Weekday
	2013	EP	1	118	118_2013_EP_1	579	13,785714285699999	868	20,666666666699999	Weekday
	2013	EP	1	119	119_2013_EP_1	323	7,690476190480000	313	7,452380952380000	Weekday
	2013	EP	1	121	121_2013_EP_1	399	9,500000000000000	492	11,714285714300001	Weekday
	2013	EP	1	122	122_2013_EP_1	74	1,761904761900000	90	2,142857142860000	Weekday
	2013	EP	1	123	123_2013_EP_1	469	11,166666666699999	603	14,357142857099999	Weekday
	2013	EP	1	124	124_2013_EP_1	159	3,785714285710000	304	7,238095238100000	Weekday
	2013	EP	1	125	125_2013_EP_1	235	5,595238095240000	391	9,309523809520000	Weekday
	2013	EP	1	126	126_2013_EP_1	255	6,071428571430000	182	4,333333333330000	Weekday
	2013	EP	1	127	127_2013_EP_1	131	3,119047619050000	370	8,809523809520000	Weekday
	2013	EP	1	128	128_2013_EP_1	432	10,285714285699999	412	9,809523809520000	Weekday
	2013	EP	1	130	130_2013_EP_1	298	7,095238095240000	279	6,642857142860000	Weekday
	2013	EP	1	132	132_2013_EP_1	494	11,761904761900000	575	13,690476190500000	Weekday
	2013	EP	1	133	133_2013_EP_1	311	7,404761904760000	359	8,547619047620000	Weekday
	2013	EP	1	134	134_2013_EP_1	634	15,095238095199999	652	15,523809523800001	Weekday
	2013	EP	1	136	136_2013_EP_1	380	9,047619047620000	615	14,642857142900001	Weekday
	2013	EP	1	137	137_2013_EP_1	923	21,976190476199999	596	14,190476190500000	Weekday
	2013	EP	1	138	138_2013_EP_1	312	7,428571428570000	151	3,595238095240000	Weekday
	2013	EP	1	139	139_2013_EP_1	189	4,500000000000000	37	0,880952380952000	Weekday
	2013	EP	1	140	140_2013_EP_1	440	10,476190476199999	286	6,809523809520000	Weekday
	2013	EP	1	141	141_2013_EP_1	155	3,690476190480000	37	0,880952380952000	Weekday
	2013	EP	1	142	142_2013_EP_1	116	2,761904761900000	103	2,452380952380000	Weekday
	2013	EP	1	143	143_2013_EP_1	89	2,119047619050000	98	2,333333333330000	Weekday
	2013	EP	1	144	144_2013_EP_1	74	1,761904761900000	83	1,976190476190000	Weekday
	2013	EP	1	145	145_2013_EP_1	52	1,238095238100000	31	0,738095238095000	Weekday
	2013	EP	1	146	146_2013_EP_1	464	11,047619047600000	321	7,642857142860000	Weekday
	2013	EP	1	147	147_2013_EP_1	364	8,666666666670000	206	4,904761904760000	Weekday
	2013	EP	1	148	148_2013_EP_1	138	3,285714285710000	185	4,404761904760000	Weekday
	2013	EP	1	149	149_2013_EP_1	45	1,071428571430000	153	3,642857142860000	Weekday
	2013	EP	1	150	150_2013_EP_1	137	3,261904761900000	182	4,333333333330000	Weekday
	2013	EP	1	151	151_2013_EP_1	156	3,714285714290000	91	2,166666666670000	Weekday
	2013	EP	1	153	153_2013_EP_1	346	8,238095238100000	172	4,095238095240000	Weekday
	2013	EP	1	154	154_2013_EP_1	225	5,357142857140000	107	2,547619047620000	Weekday
	2013	EP	1	155	155_2013_EP_1	169	4,023809523810000	146	3,476190476190000	Weekday
	2013	EP	1	156	156_2013_EP_1	500	11,904761904800001	352	8,380952380949999	Weekday
	2013	EP	1	157	157_2013_EP_1	328	7,809523809520000	201	4,785714285710000	Weekday
	2013	EP	1	159	159_2013_EP_1	170	4,047619047620000	119	2,833333333330000	Weekday
	2013	EP	1	160	160_2013_EP_1	197	4,690476190480000	166	3,952380952380000	Weekday
	2013	EP	1	161	161_2013_EP_1	119	2,833333333330000	153	3,642857142860000	Weekday
	2013	EP	1	162	162_2013_EP_1	376	8,952380952380000	405	9,642857142860001	Weekday
	2013	EP	1	163	163_2013_EP_1	64	1,523809523810000	106	2,523809523810000	Weekday
	2013	EP	1	165	165_2013_EP_1	39	0,928571428571000	155	3,690476190480000	Weekday
	2013	EP	1	166	166_2013_EP_1	149	3,547619047620000	80	1,904761904760000	Weekday
	2013	EP	1	167	167_2013_EP_1	51	1,214285714290000	28	0,666666666667000	Weekday
	2013	EP	1	168	168_2013_EP_1	66	1,571428571430000	81	1,928571428570000	Weekday
	2013	EP	1	169	169_2013_EP_1	249	5,928571428570000	371	8,833333333330000	Weekday
	2013	EP	1	172	172_2013_EP_1	309	7,357142857140000	125	2,976190476190000	Weekday
	2013	EP	1	173	173_2013_EP_1	83	1,976190476190000	89	2,119047619050000	Weekday
	2013	EP	1	174	174_2013_EP_1	30	0,714285714286000	75	1,785714285710000	Weekday
	2013	EP	1	177	177_2013_EP_1	101	2,404761904760000	14	0,333333333333000	Weekday
	2013	EP	1	178	178_2013_EP_1	16	0,380952380952000	2	0,047619047619000	Weekday
	2013	EP	1	179	179_2013_EP_1	16	0,380952380952000	5	0,119047619048000	Weekday
	2013	EP	1	180	180_2013_EP_1	49	1,166666666670000	24	0,571428571429000	Weekday
	2013	EP	1	181	181_2013_EP_1	521	12,404761904800001	688	16,380952381000000	Weekday
	2013	EP	1	182	182_2013_EP_1	370	8,809523809520000	483	11,500000000000000	Weekday
	2013	EP	1	183	183_2013_EP_1	564	13,428571428600000	497	11,833333333300001	Weekday
	2013	EP	1	184	184_2013_EP_1	60	1,428571428570000	108	2,571428571430000	Weekday
	2013	EP	1	185	185_2013_EP_1	26	0,619047619048000	6	0,142857142857000	Weekday
	2013	EP	1	186	186_2013_EP_1	112	2,666666666670000	135	3,214285714290000	Weekday
	2013	EP	1	187	187_2013_EP_1	65	1,547619047620000	254	6,047619047620000	Weekday
	2013	EP	1	188	188_2013_EP_1	233	5,547619047620000	274	6,523809523810000	Weekday
	2013	EP	1	189	189_2013_EP_1	210	5,000000000000000	83	1,976190476190000	Weekday
	2013	EP	1	190	190_2013_EP_1	268	6,380952380950000	431	10,261904761900000	Weekday
	2013	EP	1	191	191_2013_EP_1	115	2,738095238100000	187	4,452380952380000	Weekday
	2013	EP	1	192	192_2013_EP_1	204	4,857142857140000	394	9,380952380949999	Weekday
	2013	EP	1	193	193_2013_EP_1	221	5,261904761900000	215	5,119047619050000	Weekday
	2013	EP	1	194	194_2013_EP_1	537	12,785714285699999	259	6,166666666670000	Weekday
	2013	EP	1	196	196_2013_EP_1	293	6,976190476190000	351	8,357142857140000	Weekday
	2013	EP	1	197	197_2013_EP_1	82	1,952380952380000	40	0,952380952381000	Weekday
	2013	EP	1	199	199_2013_EP_1	43	1,023809523810000	37	0,880952380952000	Weekday
	2013	EP	1	200	200_2013_EP_1	179	4,261904761900000	119	2,833333333330000	Weekday
	2013	EP	1	203	203_2013_EP_1	119	2,833333333330000	197	4,690476190480000	Weekday
	2013	EP	1	204	204_2013_EP_1	69	1,642857142860000	113	2,690476190480000	Weekday
	2013	EP	1	205	205_2013_EP_1	69	1,642857142860000	215	5,119047619050000	Weekday
	2013	EP	1	206	206_2013_EP_1	79	1,880952380950000	65	1,547619047620000	Weekday
	2013	EP	1	207	207_2013_EP_1	54	1,285714285710000	21	0,500000000000000	Weekday
	2013	EP	1	210	210_2013_EP_1	124	2,952380952380000	106	2,523809523810000	Weekday
	2013	EP	1	211	211_2013_EP_1	53	1,261904761900000	38	0,904761904762000	Weekday
	2013	EP	1	216	216_2013_EP_1	50	1,190476190480000	48	1,142857142860000	Weekday
	2013	EP	1	246	246_2013_EP_1	168	4,000000000000000	254	6,047619047620000	Weekday
	2013	EP	1	247	247_2013_EP_1	49	1,166666666670000	41	0,976190476190000	Weekday
	2013	EP	1	248	248_2013_EP_1	14	0,333333333333000	32	0,761904761905000	Weekday
	2013	EP	1	249	249_2013_EP_1	9	0,214285714286000	17	0,404761904762000	Weekday
	2013	EP	1	250	250_2013_EP_1	17	0,404761904762000	9	0,214285714286000	Weekday
	2013	EP	1	251	251_2013_EP_1	13	0,309523809524000	12	0,285714285714000	Weekday
	2013	EP	1	252	252_2013_EP_1	18	0,428571428571000	16	0,380952380952000	Weekday
	2013	EP	1	253	253_2013_EP_1	160	3,809523809520000	104	2,476190476190000	Weekday
	2013	EP	1	254	254_2013_EP_1	144	3,428571428570000	129	3,071428571430000	Weekday
	2013	EP	1	256	256_2013_EP_1	199	4,738095238100000	90	2,142857142860000	Weekday
	2013	EP	1	257	257_2013_EP_1	60	1,428571428570000	50	1,190476190480000	Weekday
	2013	EP	1	260	260_2013_EP_1	90	2,142857142860000	191	4,547619047620000	Weekday
	2013	EP	1	261	261_2013_EP_1	33	0,785714285714000	58	1,380952380950000	Weekday
	2013	EP	1	265	265_2013_EP_1	49	1,166666666670000	11	0,261904761905000	Weekday
	2013	EP	1	266	266_2013_EP_1	79	1,880952380950000	60	1,428571428570000	Weekday
	2013	EP	1	267	267_2013_EP_1	59	1,404761904760000	50	1,190476190480000	Weekday
	2013	EP	1	268	268_2013_EP_1	93	2,214285714290000	117	2,785714285710000	Weekday
	2013	EP	1	269	269_2013_EP_1	34	0,809523809524000	121	2,880952380950000	Weekday
	2013	EP	1	270	270_2013_EP_1	74	1,761904761900000	135	3,214285714290000	Weekday
	2013	EP	1	273	273_2013_EP_1	289	6,880952380950000	91	2,166666666670000	Weekday
	2013	EP	1	328	328_2013_EP_1	169	4,023809523810000	180	4,285714285710000	Weekday
	2013	EP	1	330	330_2013_EP_1	134	3,190476190480000	137	3,261904761900000	Weekday
	2013	EP	1	331	331_2013_EP_1	156	3,714285714290000	226	5,380952380950000	Weekday
	2013	EP	1	332	332_2013_EP_1	110	2,619047619050000	77	1,833333333330000	Weekday
	2013	EP	1	333	333_2013_EP_1	23	0,547619047619000	49	1,166666666670000	Weekday
	2013	EP	1	361	361_2013_EP_1	41	0,976190476190000	183	4,357142857140000	Weekday
	2013	EP	1	364	364_2013_EP_1	95	2,261904761900000	62	1,476190476190000	Weekday
	2013	EP	1	382	382_2013_EP_1	48	1,142857142860000	30	0,714285714286000	Weekday
	2013	EP	1	384	384_2013_EP_1	91	2,166666666670000	160	3,809523809520000	Weekday
	2013	EP	1	385	385_2013_EP_1	245	5,833333333330000	381	9,071428571429999	Weekday
	2013	EP	1	386	386_2013_EP_1	105	2,500000000000000	226	5,380952380950000	Weekday
	2013	EP	1	390	390_2013_EP_1	133	3,166666666670000	407	9,690476190480000	Weekday
	2013	EP	1	391	391_2013_EP_1	44	1,047619047620000	74	1,761904761900000	Weekday
	2013	EP	1	392	392_2013_EP_1	150	3,571428571430000	61	1,452380952380000	Weekday
	2013	EP	1	396	396_2013_EP_1	9	0,214285714286000	17	0,404761904762000	Weekday
	2013	EP	1	409	409_2013_EP_1	133	3,166666666670000	205	4,880952380950000	Weekday
	2013	EP	1	420	420_2013_EP_1	143	3,404761904760000	118	2,809523809520000	Weekday
	2013	EP	1	424	424_2013_EP_1	65	1,547619047620000	211	5,023809523810000	Weekday
	2013	EP	1	446	446_2013_EP_1	35	0,833333333333000	161	3,833333333330000	Weekday
	2013	EP	1	456	456_2013_EP_1	63	1,500000000000000	90	2,142857142860000	Weekday
	2013	EP	1	457	457_2013_EP_1	206	4,904761904760000	36	0,857142857143000	Weekday
	2013	EP	1	459	459_2013_EP_1	374	8,904761904760001	299	7,119047619050000	Weekday
	2013	EP	1	460	460_2013_EP_1	76	1,809523809520000	82	1,952380952380000	Weekday
	2013	EP	1	916	916_2013_EP_1	80	1,904761904760000	42	1,000000000000000	Weekday
	2013	EP	1	933	933_2013_EP_1	1163	27,690476190500000	778	18,523809523800001	Weekday
	2013	EP	1	954	954_2013_EP_1	89	2,119047619050000	111	2,642857142860000	Weekday
	2013	EP	1	955	955_2013_EP_1	7	0,166666666667000	1	0,023809523809500	Weekday
	2013	EP	1	957	957_2013_EP_1	147	3,500000000000000	205	4,880952380950000	Weekday
	2013	EP	1	994	994_2013_EP_1	467	11,119047619000000	190	4,523809523810000	Weekday
	2013	MP	0	1	1_2013_MP_0	59	5,900000000000000	27	2,700000000000000	Weekend
	2013	MP	0	2	2_2013_MP_0	55	5,500000000000000	36	3,600000000000000	Weekend
	2013	MP	0	3	3_2013_MP_0	44	4,400000000000000	34	3,400000000000000	Weekend
	2013	MP	0	4	4_2013_MP_0	77	7,700000000000000	105	10,500000000000000	Weekend
	2013	MP	0	5	5_2013_MP_0	26	2,600000000000000	60	6,000000000000000	Weekend
	2013	MP	0	6	6_2013_MP_0	74	7,400000000000000	80	8,000000000000000	Weekend
	2013	MP	0	7	7_2013_MP_0	80	8,000000000000000	63	6,300000000000000	Weekend
	2013	MP	0	8	8_2013_MP_0	95	9,500000000000000	63	6,300000000000000	Weekend
	2013	MP	0	9	9_2013_MP_0	23	2,300000000000000	54	5,400000000000000	Weekend
	2013	MP	0	11	11_2013_MP_0	183	18,300000000000001	192	19,199999999999999	Weekend
	2013	MP	0	12	12_2013_MP_0	34	3,400000000000000	72	7,200000000000000	Weekend
	2013	MP	0	14	14_2013_MP_0	34	3,400000000000000	24	2,400000000000000	Weekend
	2013	MP	0	15	15_2013_MP_0	47	4,700000000000000	46	4,600000000000000	Weekend
	2013	MP	0	16	16_2013_MP_0	23	2,300000000000000	32	3,200000000000000	Weekend
	2013	MP	0	17	17_2013_MP_0	8	0,800000000000000	11	1,100000000000000	Weekend
	2013	MP	0	18	18_2013_MP_0	51	5,100000000000000	53	5,300000000000000	Weekend
	2013	MP	0	19	19_2013_MP_0	23	2,300000000000000	18	1,800000000000000	Weekend
	2013	MP	0	21	21_2013_MP_0	73	7,300000000000000	64	6,400000000000000	Weekend
	2013	MP	0	22	22_2013_MP_0	88	8,800000000000001	70	7,000000000000000	Weekend
	2013	MP	0	23	23_2013_MP_0	37	3,700000000000000	49	4,900000000000000	Weekend
	2013	MP	0	24	24_2013_MP_0	28	2,800000000000000	26	2,600000000000000	Weekend
	2013	MP	0	25	25_2013_MP_0	86	8,600000000000000	57	5,700000000000000	Weekend
	2013	MP	0	26	26_2013_MP_0	151	15,100000000000000	112	11,199999999999999	Weekend
	2013	MP	0	28	28_2013_MP_0	101	10,100000000000000	69	6,900000000000000	Weekend
	2013	MP	0	29	29_2013_MP_0	25	2,500000000000000	30	3,000000000000000	Weekend
	2013	MP	0	30	30_2013_MP_0	27	2,700000000000000	19	1,900000000000000	Weekend
	2013	MP	0	31	31_2013_MP_0	109	10,900000000000000	36	3,600000000000000	Weekend
	2013	MP	0	32	32_2013_MP_0	23	2,300000000000000	28	2,800000000000000	Weekend
	2013	MP	0	33	33_2013_MP_0	12	1,200000000000000	61	6,100000000000000	Weekend
	2013	MP	0	34	34_2013_MP_0	108	10,800000000000001	115	11,500000000000000	Weekend
	2013	MP	0	35	35_2013_MP_0	66	6,600000000000000	62	6,200000000000000	Weekend
	2013	MP	0	36	36_2013_MP_0	29	2,900000000000000	36	3,600000000000000	Weekend
	2013	MP	0	37	37_2013_MP_0	93	9,300000000000001	72	7,200000000000000	Weekend
	2013	MP	0	38	38_2013_MP_0	27	2,700000000000000	41	4,100000000000000	Weekend
	2013	MP	0	39	39_2013_MP_0	30	3,000000000000000	27	2,700000000000000	Weekend
	2013	MP	0	40	40_2013_MP_0	168	16,800000000000001	161	16,100000000000001	Weekend
	2013	MP	0	41	41_2013_MP_0	18	1,800000000000000	16	1,600000000000000	Weekend
	2013	MP	0	42	42_2013_MP_0	69	6,900000000000000	54	5,400000000000000	Weekend
	2013	MP	0	44	44_2013_MP_0	147	14,699999999999999	77	7,700000000000000	Weekend
	2013	MP	0	45	45_2013_MP_0	39	3,900000000000000	69	6,900000000000000	Weekend
	2013	MP	0	47	47_2013_MP_0	64	6,400000000000000	38	3,800000000000000	Weekend
	2013	MP	0	49	49_2013_MP_0	34	3,400000000000000	60	6,000000000000000	Weekend
	2013	MP	0	50	50_2013_MP_0	27	2,700000000000000	37	3,700000000000000	Weekend
	2013	MP	0	51	51_2013_MP_0	7	0,700000000000000	6	0,600000000000000	Weekend
	2013	MP	0	52	52_2013_MP_0	21	2,100000000000000	45	4,500000000000000	Weekend
	2013	MP	0	54	54_2013_MP_0	25	2,500000000000000	11	1,100000000000000	Weekend
	2013	MP	0	56	56_2013_MP_0	102	10,199999999999999	96	9,600000000000000	Weekend
	2013	MP	0	57	57_2013_MP_0	80	8,000000000000000	168	16,800000000000001	Weekend
	2013	MP	0	58	58_2013_MP_0	78	7,800000000000000	64	6,400000000000000	Weekend
	2013	MP	0	59	59_2013_MP_0	155	15,500000000000000	125	12,500000000000000	Weekend
	2013	MP	0	60	60_2013_MP_0	111	11,100000000000000	32	3,200000000000000	Weekend
	2013	MP	0	62	62_2013_MP_0	102	10,199999999999999	74	7,400000000000000	Weekend
	2013	MP	0	63	63_2013_MP_0	60	6,000000000000000	22	2,200000000000000	Weekend
	2013	MP	0	64	64_2013_MP_0	71	7,100000000000000	21	2,100000000000000	Weekend
	2013	MP	0	65	65_2013_MP_0	66	6,600000000000000	58	5,800000000000000	Weekend
	2013	MP	0	66	66_2013_MP_0	92	9,199999999999999	74	7,400000000000000	Weekend
	2013	MP	0	67	67_2013_MP_0	91	9,100000000000000	50	5,000000000000000	Weekend
	2013	MP	0	68	68_2013_MP_0	95	9,500000000000000	58	5,800000000000000	Weekend
	2013	MP	0	69	69_2013_MP_0	63	6,300000000000000	66	6,600000000000000	Weekend
	2013	MP	0	70	70_2013_MP_0	46	4,600000000000000	14	1,400000000000000	Weekend
	2013	MP	0	71	71_2013_MP_0	56	5,600000000000000	16	1,600000000000000	Weekend
	2013	MP	0	72	72_2013_MP_0	85	8,500000000000000	117	11,699999999999999	Weekend
	2013	MP	0	73	73_2013_MP_0	59	5,900000000000000	140	14,000000000000000	Weekend
	2013	MP	0	74	74_2013_MP_0	54	5,400000000000000	138	13,800000000000001	Weekend
	2013	MP	0	75	75_2013_MP_0	27	2,700000000000000	71	7,100000000000000	Weekend
	2013	MP	0	76	76_2013_MP_0	52	5,200000000000000	84	8,400000000000000	Weekend
	2013	MP	0	77	77_2013_MP_0	48	4,800000000000000	82	8,199999999999999	Weekend
	2013	MP	0	78	78_2013_MP_0	27	2,700000000000000	32	3,200000000000000	Weekend
	2013	MP	0	79	79_2013_MP_0	94	9,400000000000000	81	8,100000000000000	Weekend
	2013	MP	0	80	80_2013_MP_0	36	3,600000000000000	61	6,100000000000000	Weekend
	2013	MP	0	81	81_2013_MP_0	32	3,200000000000000	58	5,800000000000000	Weekend
	2013	MP	0	82	82_2013_MP_0	2	0,200000000000000	29	2,900000000000000	Weekend
	2013	MP	0	83	83_2013_MP_0	53	5,300000000000000	39	3,900000000000000	Weekend
	2013	MP	0	84	84_2013_MP_0	70	7,000000000000000	59	5,900000000000000	Weekend
	2013	MP	0	85	85_2013_MP_0	85	8,500000000000000	78	7,800000000000000	Weekend
	2013	MP	0	86	86_2013_MP_0	114	11,400000000000000	98	9,800000000000001	Weekend
	2013	MP	0	88	88_2013_MP_0	74	7,400000000000000	37	3,700000000000000	Weekend
	2013	MP	0	91	91_2013_MP_0	58	5,800000000000000	43	4,300000000000000	Weekend
	2013	MP	0	92	92_2013_MP_0	55	5,500000000000000	74	7,400000000000000	Weekend
	2013	MP	0	93	93_2013_MP_0	95	9,500000000000000	72	7,200000000000000	Weekend
	2013	MP	0	95	95_2013_MP_0	84	8,400000000000000	66	6,600000000000000	Weekend
	2013	MP	0	96	96_2013_MP_0	120	12,000000000000000	75	7,500000000000000	Weekend
	2013	MP	0	97	97_2013_MP_0	25	2,500000000000000	69	6,900000000000000	Weekend
	2013	MP	0	100	100_2013_MP_0	55	5,500000000000000	32	3,200000000000000	Weekend
	2013	MP	0	102	102_2013_MP_0	5	0,500000000000000	15	1,500000000000000	Weekend
	2013	MP	0	103	103_2013_MP_0	100	10,000000000000000	124	12,400000000000000	Weekend
	2013	MP	0	104	104_2013_MP_0	25	2,500000000000000	63	6,300000000000000	Weekend
	2013	MP	0	106	106_2013_MP_0	79	7,900000000000000	135	13,500000000000000	Weekend
	2013	MP	0	107	107_2013_MP_0	32	3,200000000000000	26	2,600000000000000	Weekend
	2013	MP	0	108	108_2013_MP_0	29	2,900000000000000	30	3,000000000000000	Weekend
	2013	MP	0	109	109_2013_MP_0	24	2,400000000000000	4	0,400000000000000	Weekend
	2013	MP	0	110	110_2013_MP_0	64	6,400000000000000	61	6,100000000000000	Weekend
	2013	MP	0	111	111_2013_MP_0	53	5,300000000000000	37	3,700000000000000	Weekend
	2013	MP	0	113	113_2013_MP_0	64	6,400000000000000	55	5,500000000000000	Weekend
	2013	MP	0	115	115_2013_MP_0	53	5,300000000000000	61	6,100000000000000	Weekend
	2013	MP	0	116	116_2013_MP_0	99	9,900000000000000	52	5,200000000000000	Weekend
	2013	MP	0	117	117_2013_MP_0	47	4,700000000000000	64	6,400000000000000	Weekend
	2013	MP	0	118	118_2013_MP_0	116	11,600000000000000	92	9,199999999999999	Weekend
	2013	MP	0	119	119_2013_MP_0	40	4,000000000000000	60	6,000000000000000	Weekend
	2013	MP	0	121	121_2013_MP_0	82	8,199999999999999	64	6,400000000000000	Weekend
	2013	MP	0	122	122_2013_MP_0	18	1,800000000000000	7	0,700000000000000	Weekend
	2013	MP	0	123	123_2013_MP_0	62	6,200000000000000	68	6,800000000000000	Weekend
	2013	MP	0	124	124_2013_MP_0	51	5,100000000000000	11	1,100000000000000	Weekend
	2013	MP	0	125	125_2013_MP_0	51	5,100000000000000	18	1,800000000000000	Weekend
	2013	MP	0	126	126_2013_MP_0	15	1,500000000000000	25	2,500000000000000	Weekend
	2013	MP	0	127	127_2013_MP_0	64	6,400000000000000	20	2,000000000000000	Weekend
	2013	MP	0	128	128_2013_MP_0	56	5,600000000000000	35	3,500000000000000	Weekend
	2013	MP	0	130	130_2013_MP_0	50	5,000000000000000	33	3,300000000000000	Weekend
	2013	MP	0	132	132_2013_MP_0	63	6,300000000000000	85	8,500000000000000	Weekend
	2013	MP	0	133	133_2013_MP_0	84	8,400000000000000	29	2,900000000000000	Weekend
	2013	MP	0	134	134_2013_MP_0	101	10,100000000000000	63	6,300000000000000	Weekend
	2013	MP	0	136	136_2013_MP_0	128	12,800000000000001	53	5,300000000000000	Weekend
	2013	MP	0	137	137_2013_MP_0	83	8,300000000000001	101	10,100000000000000	Weekend
	2013	MP	0	138	138_2013_MP_0	17	1,700000000000000	48	4,800000000000000	Weekend
	2013	MP	0	139	139_2013_MP_0	4	0,400000000000000	18	1,800000000000000	Weekend
	2013	MP	0	140	140_2013_MP_0	26	2,600000000000000	73	7,300000000000000	Weekend
	2013	MP	0	141	141_2013_MP_0	7	0,700000000000000	13	1,300000000000000	Weekend
	2013	MP	0	142	142_2013_MP_0	7	0,700000000000000	13	1,300000000000000	Weekend
	2013	MP	0	143	143_2013_MP_0	4	0,400000000000000	15	1,500000000000000	Weekend
	2013	MP	0	144	144_2013_MP_0	12	1,200000000000000	29	2,900000000000000	Weekend
	2013	MP	0	145	145_2013_MP_0	1	0,100000000000000	7	0,700000000000000	Weekend
	2013	MP	0	146	146_2013_MP_0	14	1,400000000000000	87	8,699999999999999	Weekend
	2013	MP	0	147	147_2013_MP_0	56	5,600000000000000	42	4,200000000000000	Weekend
	2013	MP	0	148	148_2013_MP_0	43	4,300000000000000	28	2,800000000000000	Weekend
	2013	MP	0	149	149_2013_MP_0	43	4,300000000000000	8	0,800000000000000	Weekend
	2013	MP	0	150	150_2013_MP_0	19	1,900000000000000	19	1,900000000000000	Weekend
	2013	MP	0	151	151_2013_MP_0	23	2,300000000000000	14	1,400000000000000	Weekend
	2013	MP	0	153	153_2013_MP_0	14	1,400000000000000	59	5,900000000000000	Weekend
	2013	MP	0	154	154_2013_MP_0	7	0,700000000000000	33	3,300000000000000	Weekend
	2013	MP	0	155	155_2013_MP_0	23	2,300000000000000	7	0,700000000000000	Weekend
	2013	MP	0	156	156_2013_MP_0	58	5,800000000000000	68	6,800000000000000	Weekend
	2013	MP	0	157	157_2013_MP_0	10	1,000000000000000	67	6,700000000000000	Weekend
	2013	MP	0	159	159_2013_MP_0	15	1,500000000000000	23	2,300000000000000	Weekend
	2013	MP	0	160	160_2013_MP_0	35	3,500000000000000	42	4,200000000000000	Weekend
	2013	MP	0	161	161_2013_MP_0	11	1,100000000000000	11	1,100000000000000	Weekend
	2013	MP	0	162	162_2013_MP_0	52	5,200000000000000	50	5,000000000000000	Weekend
	2013	MP	0	163	163_2013_MP_0	20	2,000000000000000	12	1,200000000000000	Weekend
	2013	MP	0	165	165_2013_MP_0	21	2,100000000000000	12	1,200000000000000	Weekend
	2013	MP	0	166	166_2013_MP_0	11	1,100000000000000	11	1,100000000000000	Weekend
	2013	MP	0	167	167_2013_MP_0	4	0,400000000000000	7	0,700000000000000	Weekend
	2013	MP	0	168	168_2013_MP_0	10	1,000000000000000	16	1,600000000000000	Weekend
	2013	MP	0	169	169_2013_MP_0	95	9,500000000000000	44	4,400000000000000	Weekend
	2013	MP	0	172	172_2013_MP_0	15	1,500000000000000	31	3,100000000000000	Weekend
	2013	MP	0	173	173_2013_MP_0	9	0,900000000000000	7	0,700000000000000	Weekend
	2013	MP	0	174	174_2013_MP_0	25	2,500000000000000	4	0,400000000000000	Weekend
	2013	MP	0	177	177_2013_MP_0	2	0,200000000000000	25	2,500000000000000	Weekend
	2013	MP	0	178	178_2013_MP_0	0	0,000000000000000	4	0,400000000000000	Weekend
	2013	MP	0	180	180_2013_MP_0	6	0,600000000000000	0	0,000000000000000	Weekend
	2013	MP	0	181	181_2013_MP_0	70	7,000000000000000	61	6,100000000000000	Weekend
	2013	MP	0	182	182_2013_MP_0	89	8,900000000000000	76	7,600000000000000	Weekend
	2013	MP	0	183	183_2013_MP_0	62	6,200000000000000	82	8,199999999999999	Weekend
	2013	MP	0	184	184_2013_MP_0	4	0,400000000000000	3	0,300000000000000	Weekend
	2013	MP	0	185	185_2013_MP_0	2	0,200000000000000	6	0,600000000000000	Weekend
	2013	MP	0	186	186_2013_MP_0	39	3,900000000000000	18	1,800000000000000	Weekend
	2013	MP	0	187	187_2013_MP_0	39	3,900000000000000	18	1,800000000000000	Weekend
	2013	MP	0	188	188_2013_MP_0	36	3,600000000000000	13	1,300000000000000	Weekend
	2013	MP	0	189	189_2013_MP_0	13	1,300000000000000	40	4,000000000000000	Weekend
	2013	MP	0	190	190_2013_MP_0	100	10,000000000000000	46	4,600000000000000	Weekend
	2013	MP	0	191	191_2013_MP_0	23	2,300000000000000	24	2,400000000000000	Weekend
	2013	MP	0	192	192_2013_MP_0	47	4,700000000000000	38	3,800000000000000	Weekend
	2013	MP	0	193	193_2013_MP_0	22	2,200000000000000	49	4,900000000000000	Weekend
	2013	MP	0	194	194_2013_MP_0	47	4,700000000000000	43	4,300000000000000	Weekend
	2013	MP	0	196	196_2013_MP_0	43	4,300000000000000	37	3,700000000000000	Weekend
	2013	MP	0	197	197_2013_MP_0	29	2,900000000000000	43	4,300000000000000	Weekend
	2013	MP	0	199	199_2013_MP_0	7	0,700000000000000	11	1,100000000000000	Weekend
	2013	MP	0	200	200_2013_MP_0	17	1,700000000000000	15	1,500000000000000	Weekend
	2013	MP	0	203	203_2013_MP_0	36	3,600000000000000	12	1,200000000000000	Weekend
	2013	MP	0	204	204_2013_MP_0	7	0,700000000000000	6	0,600000000000000	Weekend
	2013	MP	0	205	205_2013_MP_0	25	2,500000000000000	12	1,200000000000000	Weekend
	2013	MP	0	206	206_2013_MP_0	13	1,300000000000000	11	1,100000000000000	Weekend
	2013	MP	0	207	207_2013_MP_0	4	0,400000000000000	15	1,500000000000000	Weekend
	2013	MP	0	210	210_2013_MP_0	16	1,600000000000000	20	2,000000000000000	Weekend
	2013	MP	0	211	211_2013_MP_0	5	0,500000000000000	12	1,200000000000000	Weekend
	2013	MP	0	216	216_2013_MP_0	5	0,500000000000000	6	0,600000000000000	Weekend
	2013	MP	0	246	246_2013_MP_0	31	3,100000000000000	35	3,500000000000000	Weekend
	2013	MP	0	247	247_2013_MP_0	11	1,100000000000000	6	0,600000000000000	Weekend
	2013	MP	0	248	248_2013_MP_0	6	0,600000000000000	8	0,800000000000000	Weekend
	2013	MP	0	249	249_2013_MP_0	9	0,900000000000000	3	0,300000000000000	Weekend
	2013	MP	0	250	250_2013_MP_0	2	0,200000000000000	4	0,400000000000000	Weekend
	2013	MP	0	251	251_2013_MP_0	6	0,600000000000000	5	0,500000000000000	Weekend
	2013	MP	0	252	252_2013_MP_0	10	1,000000000000000	10	1,000000000000000	Weekend
	2013	MP	0	253	253_2013_MP_0	21	2,100000000000000	15	1,500000000000000	Weekend
	2013	MP	0	254	254_2013_MP_0	30	3,000000000000000	15	1,500000000000000	Weekend
	2013	MP	0	256	256_2013_MP_0	13	1,300000000000000	28	2,800000000000000	Weekend
	2013	MP	0	257	257_2013_MP_0	5	0,500000000000000	2	0,200000000000000	Weekend
	2013	MP	0	260	260_2013_MP_0	38	3,800000000000000	15	1,500000000000000	Weekend
	2013	MP	0	261	261_2013_MP_0	4	0,400000000000000	5	0,500000000000000	Weekend
	2013	MP	0	265	265_2013_MP_0	0	0,000000000000000	13	1,300000000000000	Weekend
	2013	MP	0	266	266_2013_MP_0	8	0,800000000000000	13	1,300000000000000	Weekend
	2013	MP	0	267	267_2013_MP_0	14	1,400000000000000	11	1,100000000000000	Weekend
	2013	MP	0	268	268_2013_MP_0	14	1,400000000000000	4	0,400000000000000	Weekend
	2013	MP	0	269	269_2013_MP_0	20	2,000000000000000	8	0,800000000000000	Weekend
	2013	MP	0	270	270_2013_MP_0	31	3,100000000000000	16	1,600000000000000	Weekend
	2013	MP	0	273	273_2013_MP_0	15	1,500000000000000	28	2,800000000000000	Weekend
	2013	MP	0	328	328_2013_MP_0	15	1,500000000000000	17	1,700000000000000	Weekend
	2013	MP	0	330	330_2013_MP_0	22	2,200000000000000	16	1,600000000000000	Weekend
	2013	MP	0	331	331_2013_MP_0	35	3,500000000000000	20	2,000000000000000	Weekend
	2013	MP	0	332	332_2013_MP_0	8	0,800000000000000	9	0,900000000000000	Weekend
	2013	MP	0	333	333_2013_MP_0	19	1,900000000000000	4	0,400000000000000	Weekend
	2013	MP	0	361	361_2013_MP_0	34	3,400000000000000	10	1,000000000000000	Weekend
	2013	MP	0	364	364_2013_MP_0	15	1,500000000000000	13	1,300000000000000	Weekend
	2013	MP	0	382	382_2013_MP_0	14	1,400000000000000	7	0,700000000000000	Weekend
	2013	MP	0	384	384_2013_MP_0	32	3,200000000000000	9	0,900000000000000	Weekend
	2013	MP	0	385	385_2013_MP_0	34	3,400000000000000	29	2,900000000000000	Weekend
	2013	MP	0	386	386_2013_MP_0	34	3,400000000000000	18	1,800000000000000	Weekend
	2013	MP	0	390	390_2013_MP_0	89	8,900000000000000	14	1,400000000000000	Weekend
	2013	MP	0	391	391_2013_MP_0	22	2,200000000000000	3	0,300000000000000	Weekend
	2013	MP	0	392	392_2013_MP_0	16	1,600000000000000	7	0,700000000000000	Weekend
	2013	MP	0	396	396_2013_MP_0	3	0,300000000000000	1	0,100000000000000	Weekend
	2013	MP	0	409	409_2013_MP_0	24	2,400000000000000	10	1,000000000000000	Weekend
	2013	MP	0	420	420_2013_MP_0	19	1,900000000000000	7	0,700000000000000	Weekend
	2013	MP	0	424	424_2013_MP_0	45	4,500000000000000	16	1,600000000000000	Weekend
	2013	MP	0	446	446_2013_MP_0	18	1,800000000000000	4	0,400000000000000	Weekend
	2013	MP	0	456	456_2013_MP_0	18	1,800000000000000	8	0,800000000000000	Weekend
	2013	MP	0	457	457_2013_MP_0	9	0,900000000000000	19	1,900000000000000	Weekend
	2013	MP	0	459	459_2013_MP_0	38	3,800000000000000	105	10,500000000000000	Weekend
	2013	MP	0	460	460_2013_MP_0	16	1,600000000000000	21	2,100000000000000	Weekend
	2013	MP	0	916	916_2013_MP_0	8	0,800000000000000	6	0,600000000000000	Weekend
	2013	MP	0	933	933_2013_MP_0	67	6,700000000000000	142	14,199999999999999	Weekend
	2013	MP	0	954	954_2013_MP_0	29	2,900000000000000	19	1,900000000000000	Weekend
	2013	MP	0	955	955_2013_MP_0	1	0,100000000000000	5	0,500000000000000	Weekend
	2013	MP	0	957	957_2013_MP_0	6	0,600000000000000	43	4,300000000000000	Weekend
	2013	MP	0	994	994_2013_MP_0	44	4,400000000000000	56	5,600000000000000	Weekend
	2013	MP	1	1	1_2013_MP_1	409	9,738095238100000	144	3,428571428570000	Weekday
	2013	MP	1	2	2_2013_MP_1	538	12,809523809500000	219	5,214285714290000	Weekday
	2013	MP	1	3	3_2013_MP_1	299	7,119047619050000	218	5,190476190480000	Weekday
	2013	MP	1	4	4_2013_MP_1	524	12,476190476199999	416	9,904761904760001	Weekday
	2013	MP	1	5	5_2013_MP_1	317	7,547619047620000	643	15,309523809500000	Weekday
	2013	MP	1	6	6_2013_MP_1	622	14,809523809500000	858	20,428571428600002	Weekday
	2013	MP	1	7	7_2013_MP_1	483	11,500000000000000	480	11,428571428600000	Weekday
	2013	MP	1	8	8_2013_MP_1	707	16,833333333300001	873	20,785714285699999	Weekday
	2013	MP	1	9	9_2013_MP_1	206	4,904761904760000	475	11,309523809500000	Weekday
	2013	MP	1	11	11_2013_MP_1	1196	28,476190476199999	1223	29,119047619000000	Weekday
	2013	MP	1	12	12_2013_MP_1	489	11,642857142900001	1108	26,380952381000000	Weekday
	2013	MP	1	14	14_2013_MP_1	240	5,714285714290000	216	5,142857142860000	Weekday
	2013	MP	1	15	15_2013_MP_1	340	8,095238095239999	243	5,785714285710000	Weekday
	2013	MP	1	16	16_2013_MP_1	218	5,190476190480000	296	7,047619047620000	Weekday
	2013	MP	1	17	17_2013_MP_1	11	0,261904761905000	60	1,428571428570000	Weekday
	2013	MP	1	18	18_2013_MP_1	619	14,738095238100000	291	6,928571428570000	Weekday
	2013	MP	1	19	19_2013_MP_1	210	5,000000000000000	97	2,309523809520000	Weekday
	2013	MP	1	21	21_2013_MP_1	581	13,833333333300001	466	11,095238095199999	Weekday
	2013	MP	1	22	22_2013_MP_1	584	13,904761904800001	382	9,095238095239999	Weekday
	2013	MP	1	23	23_2013_MP_1	455	10,833333333300001	398	9,476190476190000	Weekday
	2013	MP	1	24	24_2013_MP_1	263	6,261904761900000	258	6,142857142860000	Weekday
	2013	MP	1	25	25_2013_MP_1	527	12,547619047600000	438	10,428571428600000	Weekday
	2013	MP	1	26	26_2013_MP_1	963	22,928571428600002	713	16,976190476199999	Weekday
	2013	MP	1	28	28_2013_MP_1	798	19,000000000000000	1109	26,404761904800001	Weekday
	2013	MP	1	29	29_2013_MP_1	301	7,166666666670000	280	6,666666666670000	Weekday
	2013	MP	1	30	30_2013_MP_1	142	3,380952380950000	204	4,857142857140000	Weekday
	2013	MP	1	31	31_2013_MP_1	583	13,880952381000000	150	3,571428571430000	Weekday
	2013	MP	1	32	32_2013_MP_1	182	4,333333333330000	203	4,833333333330000	Weekday
	2013	MP	1	33	33_2013_MP_1	147	3,500000000000000	911	21,690476190500000	Weekday
	2013	MP	1	34	34_2013_MP_1	713	16,976190476199999	701	16,690476190500000	Weekday
	2013	MP	1	35	35_2013_MP_1	324	7,714285714290000	328	7,809523809520000	Weekday
	2013	MP	1	36	36_2013_MP_1	346	8,238095238100000	563	13,404761904800001	Weekday
	2013	MP	1	37	37_2013_MP_1	937	22,309523809500000	689	16,404761904800001	Weekday
	2013	MP	1	38	38_2013_MP_1	313	7,452380952380000	594	14,142857142900001	Weekday
	2013	MP	1	39	39_2013_MP_1	313	7,452380952380000	467	11,119047619000000	Weekday
	2013	MP	1	40	40_2013_MP_1	1236	29,428571428600002	1190	28,333333333300001	Weekday
	2013	MP	1	41	41_2013_MP_1	131	3,119047619050000	345	8,214285714290000	Weekday
	2013	MP	1	42	42_2013_MP_1	477	11,357142857099999	538	12,809523809500000	Weekday
	2013	MP	1	44	44_2013_MP_1	1131	26,928571428600002	717	17,071428571399998	Weekday
	2013	MP	1	45	45_2013_MP_1	143	3,404761904760000	368	8,761904761900000	Weekday
	2013	MP	1	47	47_2013_MP_1	420	10,000000000000000	258	6,142857142860000	Weekday
	2013	MP	1	49	49_2013_MP_1	218	5,190476190480000	368	8,761904761900000	Weekday
	2013	MP	1	50	50_2013_MP_1	128	3,047619047620000	360	8,571428571429999	Weekday
	2013	MP	1	51	51_2013_MP_1	49	1,166666666670000	80	1,904761904760000	Weekday
	2013	MP	1	52	52_2013_MP_1	85	2,023809523810000	325	7,738095238100000	Weekday
	2013	MP	1	54	54_2013_MP_1	78	1,857142857140000	51	1,214285714290000	Weekday
	2013	MP	1	56	56_2013_MP_1	571	13,595238095199999	316	7,523809523810000	Weekday
	2013	MP	1	57	57_2013_MP_1	571	13,595238095199999	697	16,595238095199999	Weekday
	2013	MP	1	58	58_2013_MP_1	487	11,595238095199999	329	7,833333333330000	Weekday
	2013	MP	1	59	59_2013_MP_1	1100	26,190476190500000	862	20,523809523800001	Weekday
	2013	MP	1	60	60_2013_MP_1	655	15,595238095199999	269	6,404761904760000	Weekday
	2013	MP	1	62	62_2013_MP_1	702	16,714285714300001	499	11,880952381000000	Weekday
	2013	MP	1	63	63_2013_MP_1	344	8,190476190480000	127	3,023809523810000	Weekday
	2013	MP	1	64	64_2013_MP_1	312	7,428571428570000	53	1,261904761900000	Weekday
	2013	MP	1	65	65_2013_MP_1	420	10,000000000000000	287	6,833333333330000	Weekday
	2013	MP	1	66	66_2013_MP_1	694	16,523809523800001	673	16,023809523800001	Weekday
	2013	MP	1	67	67_2013_MP_1	604	14,380952381000000	234	5,571428571430000	Weekday
	2013	MP	1	68	68_2013_MP_1	589	14,023809523800001	254	6,047619047620000	Weekday
	2013	MP	1	69	69_2013_MP_1	438	10,428571428600000	509	12,119047619000000	Weekday
	2013	MP	1	70	70_2013_MP_1	440	10,476190476199999	256	6,095238095240000	Weekday
	2013	MP	1	71	71_2013_MP_1	470	11,190476190500000	180	4,285714285710000	Weekday
	2013	MP	1	72	72_2013_MP_1	606	14,428571428600000	661	15,738095238100000	Weekday
	2013	MP	1	73	73_2013_MP_1	438	10,428571428600000	1637	38,976190476200003	Weekday
	2013	MP	1	74	74_2013_MP_1	423	10,071428571400000	687	16,357142857100001	Weekday
	2013	MP	1	75	75_2013_MP_1	335	7,976190476190000	623	14,833333333300001	Weekday
	2013	MP	1	76	76_2013_MP_1	347	8,261904761900000	397	9,452380952380000	Weekday
	2013	MP	1	77	77_2013_MP_1	254	6,047619047620000	310	7,380952380950000	Weekday
	2013	MP	1	78	78_2013_MP_1	358	8,523809523810000	240	5,714285714290000	Weekday
	2013	MP	1	79	79_2013_MP_1	816	19,428571428600002	664	15,809523809500000	Weekday
	2013	MP	1	80	80_2013_MP_1	230	5,476190476190000	120	2,857142857140000	Weekday
	2013	MP	1	81	81_2013_MP_1	202	4,809523809520000	281	6,690476190480000	Weekday
	2013	MP	1	82	82_2013_MP_1	45	1,071428571430000	463	11,023809523800001	Weekday
	2013	MP	1	83	83_2013_MP_1	401	9,547619047620000	295	7,023809523810000	Weekday
	2013	MP	1	84	84_2013_MP_1	467	11,119047619000000	440	10,476190476199999	Weekday
	2013	MP	1	85	85_2013_MP_1	542	12,904761904800001	257	6,119047619050000	Weekday
	2013	MP	1	86	86_2013_MP_1	587	13,976190476199999	427	10,166666666699999	Weekday
	2013	MP	1	88	88_2013_MP_1	675	16,071428571399998	515	12,261904761900000	Weekday
	2013	MP	1	91	91_2013_MP_1	456	10,857142857099999	240	5,714285714290000	Weekday
	2013	MP	1	92	92_2013_MP_1	347	8,261904761900000	370	8,809523809520000	Weekday
	2013	MP	1	93	93_2013_MP_1	553	13,166666666699999	391	9,309523809520000	Weekday
	2013	MP	1	95	95_2013_MP_1	460	10,952380952400000	369	8,785714285710000	Weekday
	2013	MP	1	96	96_2013_MP_1	742	17,666666666699999	613	14,595238095199999	Weekday
	2013	MP	1	97	97_2013_MP_1	124	2,952380952380000	357	8,500000000000000	Weekday
	2013	MP	1	100	100_2013_MP_1	422	10,047619047600000	210	5,000000000000000	Weekday
	2013	MP	1	102	102_2013_MP_1	62	1,476190476190000	72	1,714285714290000	Weekday
	2013	MP	1	103	103_2013_MP_1	476	11,333333333300001	1053	25,071428571399998	Weekday
	2013	MP	1	104	104_2013_MP_1	97	2,309523809520000	305	7,261904761900000	Weekday
	2013	MP	1	106	106_2013_MP_1	444	10,571428571400000	575	13,690476190500000	Weekday
	2013	MP	1	107	107_2013_MP_1	270	6,428571428570000	99	2,357142857140000	Weekday
	2013	MP	1	108	108_2013_MP_1	282	6,714285714290000	210	5,000000000000000	Weekday
	2013	MP	1	109	109_2013_MP_1	54	1,285714285710000	109	2,595238095240000	Weekday
	2013	MP	1	110	110_2013_MP_1	381	9,071428571429999	237	5,642857142860000	Weekday
	2013	MP	1	111	111_2013_MP_1	252	6,000000000000000	231	5,500000000000000	Weekday
	2013	MP	1	113	113_2013_MP_1	529	12,595238095199999	212	5,047619047620000	Weekday
	2013	MP	1	115	115_2013_MP_1	306	7,285714285710000	300	7,142857142860000	Weekday
	2013	MP	1	116	116_2013_MP_1	504	12,000000000000000	193	4,595238095240000	Weekday
	2013	MP	1	117	117_2013_MP_1	338	8,047619047620000	396	9,428571428570001	Weekday
	2013	MP	1	118	118_2013_MP_1	733	17,452380952399999	550	13,095238095199999	Weekday
	2013	MP	1	119	119_2013_MP_1	277	6,595238095240000	336	8,000000000000000	Weekday
	2013	MP	1	121	121_2013_MP_1	539	12,833333333300001	318	7,571428571430000	Weekday
	2013	MP	1	122	122_2013_MP_1	101	2,404761904760000	45	1,071428571430000	Weekday
	2013	MP	1	123	123_2013_MP_1	660	15,714285714300001	451	10,738095238100000	Weekday
	2013	MP	1	124	124_2013_MP_1	365	8,690476190480000	166	3,952380952380000	Weekday
	2013	MP	1	125	125_2013_MP_1	490	11,666666666699999	194	4,619047619050000	Weekday
	2013	MP	1	126	126_2013_MP_1	155	3,690476190480000	282	6,714285714290000	Weekday
	2013	MP	1	127	127_2013_MP_1	407	9,690476190480000	106	2,523809523810000	Weekday
	2013	MP	1	128	128_2013_MP_1	400	9,523809523810000	396	9,428571428570001	Weekday
	2013	MP	1	130	130_2013_MP_1	402	9,571428571429999	243	5,785714285710000	Weekday
	2013	MP	1	132	132_2013_MP_1	625	14,880952381000000	477	11,357142857099999	Weekday
	2013	MP	1	133	133_2013_MP_1	510	12,142857142900001	206	4,904761904760000	Weekday
	2013	MP	1	134	134_2013_MP_1	750	17,857142857100001	541	12,880952381000000	Weekday
	2013	MP	1	136	136_2013_MP_1	734	17,476190476199999	515	12,261904761900000	Weekday
	2013	MP	1	137	137_2013_MP_1	500	11,904761904800001	960	22,857142857100001	Weekday
	2013	MP	1	138	138_2013_MP_1	142	3,380952380950000	364	8,666666666670000	Weekday
	2013	MP	1	139	139_2013_MP_1	34	0,809523809524000	350	8,333333333330000	Weekday
	2013	MP	1	140	140_2013_MP_1	289	6,880952380950000	447	10,642857142900001	Weekday
	2013	MP	1	141	141_2013_MP_1	27	0,642857142857000	177	4,214285714290000	Weekday
	2013	MP	1	142	142_2013_MP_1	43	1,023809523810000	107	2,547619047620000	Weekday
	2013	MP	1	143	143_2013_MP_1	105	2,500000000000000	123	2,928571428570000	Weekday
	2013	MP	1	144	144_2013_MP_1	97	2,309523809520000	137	3,261904761900000	Weekday
	2013	MP	1	145	145_2013_MP_1	20	0,476190476190000	71	1,690476190480000	Weekday
	2013	MP	1	146	146_2013_MP_1	196	4,666666666670000	486	11,571428571400000	Weekday
	2013	MP	1	147	147_2013_MP_1	287	6,833333333330000	194	4,619047619050000	Weekday
	2013	MP	1	148	148_2013_MP_1	228	5,428571428570000	130	3,095238095240000	Weekday
	2013	MP	1	149	149_2013_MP_1	200	4,761904761900000	89	2,119047619050000	Weekday
	2013	MP	1	150	150_2013_MP_1	227	5,404761904760000	108	2,571428571430000	Weekday
	2013	MP	1	151	151_2013_MP_1	105	2,500000000000000	243	5,785714285710000	Weekday
	2013	MP	1	153	153_2013_MP_1	181	4,309523809520000	486	11,571428571400000	Weekday
	2013	MP	1	154	154_2013_MP_1	109	2,595238095240000	290	6,904761904760000	Weekday
	2013	MP	1	155	155_2013_MP_1	124	2,952380952380000	166	3,952380952380000	Weekday
	2013	MP	1	156	156_2013_MP_1	299	7,119047619050000	424	10,095238095199999	Weekday
	2013	MP	1	157	157_2013_MP_1	73	1,738095238100000	306	7,285714285710000	Weekday
	2013	MP	1	159	159_2013_MP_1	80	1,904761904760000	206	4,904761904760000	Weekday
	2013	MP	1	160	160_2013_MP_1	198	4,714285714290000	203	4,833333333330000	Weekday
	2013	MP	1	161	161_2013_MP_1	97	2,309523809520000	100	2,380952380950000	Weekday
	2013	MP	1	162	162_2013_MP_1	412	9,809523809520000	466	11,095238095199999	Weekday
	2013	MP	1	163	163_2013_MP_1	83	1,976190476190000	67	1,595238095240000	Weekday
	2013	MP	1	165	165_2013_MP_1	132	3,142857142860000	49	1,166666666670000	Weekday
	2013	MP	1	166	166_2013_MP_1	90	2,142857142860000	85	2,023809523810000	Weekday
	2013	MP	1	167	167_2013_MP_1	9	0,214285714286000	47	1,119047619050000	Weekday
	2013	MP	1	168	168_2013_MP_1	102	2,428571428570000	108	2,571428571430000	Weekday
	2013	MP	1	169	169_2013_MP_1	343	8,166666666670000	206	4,904761904760000	Weekday
	2013	MP	1	172	172_2013_MP_1	68	1,619047619050000	249	5,928571428570000	Weekday
	2013	MP	1	173	173_2013_MP_1	83	1,976190476190000	83	1,976190476190000	Weekday
	2013	MP	1	174	174_2013_MP_1	135	3,214285714290000	16	0,380952380952000	Weekday
	2013	MP	1	177	177_2013_MP_1	5	0,119047619048000	117	2,785714285710000	Weekday
	2013	MP	1	178	178_2013_MP_1	2	0,047619047619000	11	0,261904761905000	Weekday
	2013	MP	1	179	179_2013_MP_1	0	0,000000000000000	22	0,523809523810000	Weekday
	2013	MP	1	180	180_2013_MP_1	16	0,380952380952000	54	1,285714285710000	Weekday
	2013	MP	1	181	181_2013_MP_1	474	11,285714285699999	295	7,023809523810000	Weekday
	2013	MP	1	182	182_2013_MP_1	531	12,642857142900001	254	6,047619047620000	Weekday
	2013	MP	1	183	183_2013_MP_1	376	8,952380952380000	416	9,904761904760001	Weekday
	2013	MP	1	184	184_2013_MP_1	102	2,428571428570000	31	0,738095238095000	Weekday
	2013	MP	1	185	185_2013_MP_1	10	0,238095238095000	55	1,309523809520000	Weekday
	2013	MP	1	186	186_2013_MP_1	164	3,904761904760000	87	2,071428571430000	Weekday
	2013	MP	1	187	187_2013_MP_1	346	8,238095238100000	61	1,452380952380000	Weekday
	2013	MP	1	188	188_2013_MP_1	226	5,380952380950000	104	2,476190476190000	Weekday
	2013	MP	1	189	189_2013_MP_1	70	1,666666666670000	382	9,095238095239999	Weekday
	2013	MP	1	190	190_2013_MP_1	493	11,738095238100000	223	5,309523809520000	Weekday
	2013	MP	1	191	191_2013_MP_1	243	5,785714285710000	114	2,714285714290000	Weekday
	2013	MP	1	192	192_2013_MP_1	380	9,047619047620000	263	6,261904761900000	Weekday
	2013	MP	1	193	193_2013_MP_1	198	4,714285714290000	311	7,404761904760000	Weekday
	2013	MP	1	194	194_2013_MP_1	220	5,238095238100000	839	19,976190476199999	Weekday
	2013	MP	1	196	196_2013_MP_1	324	7,714285714290000	245	5,833333333330000	Weekday
	2013	MP	1	197	197_2013_MP_1	112	2,666666666670000	187	4,452380952380000	Weekday
	2013	MP	1	199	199_2013_MP_1	45	1,071428571430000	65	1,547619047620000	Weekday
	2013	MP	1	200	200_2013_MP_1	140	3,333333333330000	194	4,619047619050000	Weekday
	2013	MP	1	203	203_2013_MP_1	227	5,404761904760000	63	1,500000000000000	Weekday
	2013	MP	1	204	204_2013_MP_1	58	1,380952380950000	73	1,738095238100000	Weekday
	2013	MP	1	205	205_2013_MP_1	226	5,380952380950000	47	1,119047619050000	Weekday
	2013	MP	1	206	206_2013_MP_1	56	1,333333333330000	73	1,738095238100000	Weekday
	2013	MP	1	207	207_2013_MP_1	6	0,142857142857000	79	1,880952380950000	Weekday
	2013	MP	1	210	210_2013_MP_1	68	1,619047619050000	95	2,261904761900000	Weekday
	2013	MP	1	211	211_2013_MP_1	25	0,595238095238000	51	1,214285714290000	Weekday
	2013	MP	1	216	216_2013_MP_1	42	1,000000000000000	30	0,714285714286000	Weekday
	2013	MP	1	246	246_2013_MP_1	324	7,714285714290000	352	8,380952380949999	Weekday
	2013	MP	1	247	247_2013_MP_1	45	1,071428571430000	32	0,761904761905000	Weekday
	2013	MP	1	248	248_2013_MP_1	32	0,761904761905000	35	0,833333333333000	Weekday
	2013	MP	1	249	249_2013_MP_1	14	0,333333333333000	4	0,095238095238100	Weekday
	2013	MP	1	250	250_2013_MP_1	13	0,309523809524000	11	0,261904761905000	Weekday
	2013	MP	1	251	251_2013_MP_1	32	0,761904761905000	23	0,547619047619000	Weekday
	2013	MP	1	252	252_2013_MP_1	28	0,666666666667000	31	0,738095238095000	Weekday
	2013	MP	1	253	253_2013_MP_1	79	1,880952380950000	172	4,095238095240000	Weekday
	2013	MP	1	254	254_2013_MP_1	166	3,952380952380000	88	2,095238095240000	Weekday
	2013	MP	1	256	256_2013_MP_1	70	1,666666666670000	225	5,357142857140000	Weekday
	2013	MP	1	257	257_2013_MP_1	72	1,714285714290000	35	0,833333333333000	Weekday
	2013	MP	1	260	260_2013_MP_1	254	6,047619047620000	37	0,880952380952000	Weekday
	2013	MP	1	261	261_2013_MP_1	62	1,476190476190000	36	0,857142857143000	Weekday
	2013	MP	1	265	265_2013_MP_1	6	0,142857142857000	64	1,523809523810000	Weekday
	2013	MP	1	266	266_2013_MP_1	44	1,047619047620000	85	2,023809523810000	Weekday
	2013	MP	1	267	267_2013_MP_1	40	0,952380952381000	50	1,190476190480000	Weekday
	2013	MP	1	268	268_2013_MP_1	65	1,547619047620000	69	1,642857142860000	Weekday
	2013	MP	1	269	269_2013_MP_1	190	4,523809523810000	13	0,309523809524000	Weekday
	2013	MP	1	270	270_2013_MP_1	162	3,857142857140000	75	1,785714285710000	Weekday
	2013	MP	1	273	273_2013_MP_1	106	2,523809523810000	307	7,309523809520000	Weekday
	2013	MP	1	328	328_2013_MP_1	171	4,071428571430000	107	2,547619047620000	Weekday
	2013	MP	1	330	330_2013_MP_1	106	2,523809523810000	146	3,476190476190000	Weekday
	2013	MP	1	331	331_2013_MP_1	271	6,452380952380000	142	3,380952380950000	Weekday
	2013	MP	1	332	332_2013_MP_1	159	3,785714285710000	148	3,523809523810000	Weekday
	2013	MP	1	333	333_2013_MP_1	116	2,761904761900000	56	1,333333333330000	Weekday
	2013	MP	1	361	361_2013_MP_1	192	4,571428571430000	31	0,738095238095000	Weekday
	2013	MP	1	364	364_2013_MP_1	67	1,595238095240000	70	1,666666666670000	Weekday
	2013	MP	1	382	382_2013_MP_1	55	1,309523809520000	41	0,976190476190000	Weekday
	2013	MP	1	384	384_2013_MP_1	299	7,119047619050000	113	2,690476190480000	Weekday
	2013	MP	1	385	385_2013_MP_1	334	7,952380952380000	126	3,000000000000000	Weekday
	2013	MP	1	386	386_2013_MP_1	251	5,976190476190000	76	1,809523809520000	Weekday
	2013	MP	1	390	390_2013_MP_1	505	12,023809523800001	56	1,333333333330000	Weekday
	2013	MP	1	391	391_2013_MP_1	148	3,523809523810000	45	1,071428571430000	Weekday
	2013	MP	1	392	392_2013_MP_1	77	1,833333333330000	32	0,761904761905000	Weekday
	2013	MP	1	396	396_2013_MP_1	3	0,071428571428600	2	0,047619047619000	Weekday
	2013	MP	1	409	409_2013_MP_1	275	6,547619047620000	113	2,690476190480000	Weekday
	2013	MP	1	420	420_2013_MP_1	128	3,047619047620000	78	1,857142857140000	Weekday
	2013	MP	1	424	424_2013_MP_1	282	6,714285714290000	75	1,785714285710000	Weekday
	2013	MP	1	446	446_2013_MP_1	254	6,047619047620000	47	1,119047619050000	Weekday
	2013	MP	1	456	456_2013_MP_1	103	2,452380952380000	36	0,857142857143000	Weekday
	2013	MP	1	457	457_2013_MP_1	25	0,595238095238000	255	6,071428571430000	Weekday
	2013	MP	1	459	459_2013_MP_1	264	6,285714285710000	386	9,190476190480000	Weekday
	2013	MP	1	460	460_2013_MP_1	139	3,309523809520000	85	2,023809523810000	Weekday
	2013	MP	1	916	916_2013_MP_1	40	0,952380952381000	66	1,571428571430000	Weekday
	2013	MP	1	933	933_2013_MP_1	690	16,428571428600002	1100	26,190476190500000	Weekday
	2013	MP	1	954	954_2013_MP_1	120	2,857142857140000	79	1,880952380950000	Weekday
	2013	MP	1	955	955_2013_MP_1	9	0,214285714286000	7	0,166666666667000	Weekday
	2013	MP	1	957	957_2013_MP_1	55	1,309523809520000	107	2,547619047620000	Weekday
	2013	MP	1	994	994_2013_MP_1	199	4,738095238100000	681	16,214285714300001	Weekday
	2014	EP	0	1	1_2014_EP_0	95	4,750000000000000	111	5,550000000000000	Weekend
	2014	EP	0	2	2_2014_EP_0	64	3,200000000000000	90	4,500000000000000	Weekend
	2014	EP	0	3	3_2014_EP_0	80	4,000000000000000	43	2,150000000000000	Weekend
	2014	EP	0	4	4_2014_EP_0	116	5,800000000000000	121	6,050000000000000	Weekend
	2014	EP	0	5	5_2014_EP_0	118	5,900000000000000	63	3,150000000000000	Weekend
	2014	EP	0	6	6_2014_EP_0	139	6,950000000000000	107	5,350000000000000	Weekend
	2014	EP	0	7	7_2014_EP_0	94	4,700000000000000	78	3,900000000000000	Weekend
	2014	EP	0	8	8_2014_EP_0	119	5,950000000000000	138	6,900000000000000	Weekend
	2014	EP	0	9	9_2014_EP_0	76	3,800000000000000	42	2,100000000000000	Weekend
	2014	EP	0	11	11_2014_EP_0	440	22,000000000000000	432	21,600000000000001	Weekend
	2014	EP	0	12	12_2014_EP_0	93	4,650000000000000	57	2,850000000000000	Weekend
	2014	EP	0	14	14_2014_EP_0	84	4,200000000000000	59	2,950000000000000	Weekend
	2014	EP	0	15	15_2014_EP_0	49	2,450000000000000	62	3,100000000000000	Weekend
	2014	EP	0	16	16_2014_EP_0	52	2,600000000000000	79	3,950000000000000	Weekend
	2014	EP	0	17	17_2014_EP_0	20	1,000000000000000	11	0,550000000000000	Weekend
	2014	EP	0	18	18_2014_EP_0	97	4,850000000000000	111	5,550000000000000	Weekend
	2014	EP	0	19	19_2014_EP_0	24	1,200000000000000	44	2,200000000000000	Weekend
	2014	EP	0	21	21_2014_EP_0	78	3,900000000000000	114	5,700000000000000	Weekend
	2014	EP	0	22	22_2014_EP_0	79	3,950000000000000	124	6,200000000000000	Weekend
	2014	EP	0	23	23_2014_EP_0	118	5,900000000000000	98	4,900000000000000	Weekend
	2014	EP	0	24	24_2014_EP_0	37	1,850000000000000	64	3,200000000000000	Weekend
	2014	EP	0	25	25_2014_EP_0	98	4,900000000000000	99	4,950000000000000	Weekend
	2014	EP	0	26	26_2014_EP_0	158	7,900000000000000	237	11,850000000000000	Weekend
	2014	EP	0	28	28_2014_EP_0	154	7,700000000000000	147	7,350000000000000	Weekend
	2014	EP	0	29	29_2014_EP_0	62	3,100000000000000	68	3,400000000000000	Weekend
	2014	EP	0	30	30_2014_EP_0	30	1,500000000000000	38	1,900000000000000	Weekend
	2014	EP	0	31	31_2014_EP_0	129	6,450000000000000	219	10,949999999999999	Weekend
	2014	EP	0	32	32_2014_EP_0	66	3,300000000000000	27	1,350000000000000	Weekend
	2014	EP	0	33	33_2014_EP_0	60	3,000000000000000	34	1,700000000000000	Weekend
	2014	EP	0	34	34_2014_EP_0	119	5,950000000000000	148	7,400000000000000	Weekend
	2014	EP	0	35	35_2014_EP_0	67	3,350000000000000	80	4,000000000000000	Weekend
	2014	EP	0	36	36_2014_EP_0	59	2,950000000000000	57	2,850000000000000	Weekend
	2014	EP	0	37	37_2014_EP_0	188	9,400000000000000	202	10,100000000000000	Weekend
	2014	EP	0	38	38_2014_EP_0	63	3,150000000000000	59	2,950000000000000	Weekend
	2014	EP	0	39	39_2014_EP_0	68	3,400000000000000	78	3,900000000000000	Weekend
	2014	EP	0	40	40_2014_EP_0	399	19,949999999999999	347	17,350000000000001	Weekend
	2014	EP	0	41	41_2014_EP_0	23	1,150000000000000	9	0,450000000000000	Weekend
	2014	EP	0	42	42_2014_EP_0	79	3,950000000000000	80	4,000000000000000	Weekend
	2014	EP	0	44	44_2014_EP_0	184	9,199999999999999	215	10,750000000000000	Weekend
	2014	EP	0	45	45_2014_EP_0	104	5,200000000000000	65	3,250000000000000	Weekend
	2014	EP	0	47	47_2014_EP_0	72	3,600000000000000	49	2,450000000000000	Weekend
	2014	EP	0	49	49_2014_EP_0	66	3,300000000000000	58	2,900000000000000	Weekend
	2014	EP	0	50	50_2014_EP_0	82	4,100000000000000	61	3,050000000000000	Weekend
	2014	EP	0	51	51_2014_EP_0	17	0,850000000000000	10	0,500000000000000	Weekend
	2014	EP	0	52	52_2014_EP_0	91	4,550000000000000	67	3,350000000000000	Weekend
	2014	EP	0	54	54_2014_EP_0	31	1,550000000000000	40	2,000000000000000	Weekend
	2014	EP	0	56	56_2014_EP_0	145	7,250000000000000	202	10,100000000000000	Weekend
	2014	EP	0	57	57_2014_EP_0	458	22,899999999999999	398	19,899999999999999	Weekend
	2014	EP	0	58	58_2014_EP_0	94	4,700000000000000	121	6,050000000000000	Weekend
	2014	EP	0	59	59_2014_EP_0	295	14,750000000000000	274	13,699999999999999	Weekend
	2014	EP	0	60	60_2014_EP_0	119	5,950000000000000	126	6,300000000000000	Weekend
	2014	EP	0	62	62_2014_EP_0	103	5,150000000000000	107	5,350000000000000	Weekend
	2014	EP	0	63	63_2014_EP_0	64	3,200000000000000	83	4,150000000000000	Weekend
	2014	EP	0	64	64_2014_EP_0	50	2,500000000000000	88	4,400000000000000	Weekend
	2014	EP	0	65	65_2014_EP_0	127	6,350000000000000	143	7,150000000000000	Weekend
	2014	EP	0	66	66_2014_EP_0	139	6,950000000000000	127	6,350000000000000	Weekend
	2014	EP	0	67	67_2014_EP_0	103	5,150000000000000	120	6,000000000000000	Weekend
	2014	EP	0	68	68_2014_EP_0	153	7,650000000000000	213	10,650000000000000	Weekend
	2014	EP	0	69	69_2014_EP_0	83	4,150000000000000	84	4,200000000000000	Weekend
	2014	EP	0	70	70_2014_EP_0	37	1,850000000000000	79	3,950000000000000	Weekend
	2014	EP	0	71	71_2014_EP_0	51	2,550000000000000	93	4,650000000000000	Weekend
	2014	EP	0	72	72_2014_EP_0	221	11,050000000000001	279	13,949999999999999	Weekend
	2014	EP	0	73	73_2014_EP_0	210	10,500000000000000	179	8,949999999999999	Weekend
	2014	EP	0	74	74_2014_EP_0	177	8,850000000000000	186	9,300000000000001	Weekend
	2014	EP	0	75	75_2014_EP_0	113	5,650000000000000	125	6,250000000000000	Weekend
	2014	EP	0	76	76_2014_EP_0	103	5,150000000000000	103	5,150000000000000	Weekend
	2014	EP	0	77	77_2014_EP_0	111	5,550000000000000	95	4,750000000000000	Weekend
	2014	EP	0	78	78_2014_EP_0	49	2,450000000000000	50	2,500000000000000	Weekend
	2014	EP	0	79	79_2014_EP_0	109	5,450000000000000	146	7,300000000000000	Weekend
	2014	EP	0	80	80_2014_EP_0	136	6,800000000000000	82	4,100000000000000	Weekend
	2014	EP	0	81	81_2014_EP_0	107	5,350000000000000	74	3,700000000000000	Weekend
	2014	EP	0	82	82_2014_EP_0	19	0,950000000000000	6	0,300000000000000	Weekend
	2014	EP	0	83	83_2014_EP_0	66	3,300000000000000	65	3,250000000000000	Weekend
	2014	EP	0	84	84_2014_EP_0	176	8,800000000000001	169	8,449999999999999	Weekend
	2014	EP	0	85	85_2014_EP_0	122	6,100000000000000	119	5,950000000000000	Weekend
	2014	EP	0	86	86_2014_EP_0	122	6,100000000000000	154	7,700000000000000	Weekend
	2014	EP	0	88	88_2014_EP_0	97	4,850000000000000	121	6,050000000000000	Weekend
	2014	EP	0	91	91_2014_EP_0	86	4,300000000000000	111	5,550000000000000	Weekend
	2014	EP	0	92	92_2014_EP_0	91	4,550000000000000	98	4,900000000000000	Weekend
	2014	EP	0	93	93_2014_EP_0	109	5,450000000000000	153	7,650000000000000	Weekend
	2014	EP	0	95	95_2014_EP_0	146	7,300000000000000	142	7,100000000000000	Weekend
	2014	EP	0	96	96_2014_EP_0	111	5,550000000000000	119	5,950000000000000	Weekend
	2014	EP	0	97	97_2014_EP_0	84	4,200000000000000	77	3,850000000000000	Weekend
	2014	EP	0	100	100_2014_EP_0	72	3,600000000000000	83	4,150000000000000	Weekend
	2014	EP	0	102	102_2014_EP_0	70	3,500000000000000	34	1,700000000000000	Weekend
	2014	EP	0	103	103_2014_EP_0	77	3,850000000000000	34	1,700000000000000	Weekend
	2014	EP	0	104	104_2014_EP_0	149	7,450000000000000	78	3,900000000000000	Weekend
	2014	EP	0	106	106_2014_EP_0	195	9,750000000000000	156	7,800000000000000	Weekend
	2014	EP	0	107	107_2014_EP_0	45	2,250000000000000	62	3,100000000000000	Weekend
	2014	EP	0	108	108_2014_EP_0	53	2,650000000000000	62	3,100000000000000	Weekend
	2014	EP	0	109	109_2014_EP_0	14	0,700000000000000	45	2,250000000000000	Weekend
	2014	EP	0	110	110_2014_EP_0	60	3,000000000000000	58	2,900000000000000	Weekend
	2014	EP	0	111	111_2014_EP_0	70	3,500000000000000	103	5,150000000000000	Weekend
	2014	EP	0	113	113_2014_EP_0	84	4,200000000000000	103	5,150000000000000	Weekend
	2014	EP	0	115	115_2014_EP_0	154	7,700000000000000	126	6,300000000000000	Weekend
	2014	EP	0	116	116_2014_EP_0	66	3,300000000000000	130	6,500000000000000	Weekend
	2014	EP	0	117	117_2014_EP_0	154	7,700000000000000	126	6,300000000000000	Weekend
	2014	EP	0	118	118_2014_EP_0	174	8,699999999999999	229	11,449999999999999	Weekend
	2014	EP	0	119	119_2014_EP_0	136	6,800000000000000	67	3,350000000000000	Weekend
	2014	EP	0	121	121_2014_EP_0	108	5,400000000000000	102	5,100000000000000	Weekend
	2014	EP	0	122	122_2014_EP_0	18	0,900000000000000	22	1,100000000000000	Weekend
	2014	EP	0	123	123_2014_EP_0	132	6,600000000000000	129	6,450000000000000	Weekend
	2014	EP	0	124	124_2014_EP_0	30	1,500000000000000	99	4,950000000000000	Weekend
	2014	EP	0	125	125_2014_EP_0	58	2,900000000000000	85	4,250000000000000	Weekend
	2014	EP	0	126	126_2014_EP_0	45	2,250000000000000	35	1,750000000000000	Weekend
	2014	EP	0	127	127_2014_EP_0	69	3,450000000000000	144	7,200000000000000	Weekend
	2014	EP	0	128	128_2014_EP_0	55	2,750000000000000	124	6,200000000000000	Weekend
	2014	EP	0	130	130_2014_EP_0	81	4,050000000000000	69	3,450000000000000	Weekend
	2014	EP	0	132	132_2014_EP_0	144	7,200000000000000	152	7,600000000000000	Weekend
	2014	EP	0	133	133_2014_EP_0	62	3,100000000000000	93	4,650000000000000	Weekend
	2014	EP	0	134	134_2014_EP_0	155	7,750000000000000	174	8,699999999999999	Weekend
	2014	EP	0	136	136_2014_EP_0	129	6,450000000000000	142	7,100000000000000	Weekend
	2014	EP	0	137	137_2014_EP_0	215	10,750000000000000	134	6,700000000000000	Weekend
	2014	EP	0	138	138_2014_EP_0	30	1,500000000000000	25	1,250000000000000	Weekend
	2014	EP	0	139	139_2014_EP_0	30	1,500000000000000	5	0,250000000000000	Weekend
	2014	EP	0	140	140_2014_EP_0	91	4,550000000000000	80	4,000000000000000	Weekend
	2014	EP	0	141	141_2014_EP_0	13	0,650000000000000	8	0,400000000000000	Weekend
	2014	EP	0	142	142_2014_EP_0	21	1,050000000000000	20	1,000000000000000	Weekend
	2014	EP	0	143	143_2014_EP_0	13	0,650000000000000	10	0,500000000000000	Weekend
	2014	EP	0	144	144_2014_EP_0	33	1,650000000000000	38	1,900000000000000	Weekend
	2014	EP	0	145	145_2014_EP_0	8	0,400000000000000	11	0,550000000000000	Weekend
	2014	EP	0	146	146_2014_EP_0	162	8,100000000000000	92	4,600000000000000	Weekend
	2014	EP	0	147	147_2014_EP_0	75	3,750000000000000	71	3,550000000000000	Weekend
	2014	EP	0	148	148_2014_EP_0	21	1,050000000000000	36	1,800000000000000	Weekend
	2014	EP	0	149	149_2014_EP_0	22	1,100000000000000	35	1,750000000000000	Weekend
	2014	EP	0	150	150_2014_EP_0	47	2,350000000000000	44	2,200000000000000	Weekend
	2014	EP	0	151	151_2014_EP_0	42	2,100000000000000	43	2,150000000000000	Weekend
	2014	EP	0	153	153_2014_EP_0	102	5,100000000000000	67	3,350000000000000	Weekend
	2014	EP	0	154	154_2014_EP_0	83	4,150000000000000	51	2,550000000000000	Weekend
	2014	EP	0	155	155_2014_EP_0	57	2,850000000000000	50	2,500000000000000	Weekend
	2014	EP	0	156	156_2014_EP_0	120	6,000000000000000	109	5,450000000000000	Weekend
	2014	EP	0	157	157_2014_EP_0	65	3,250000000000000	51	2,550000000000000	Weekend
	2014	EP	0	159	159_2014_EP_0	25	1,250000000000000	33	1,650000000000000	Weekend
	2014	EP	0	160	160_2014_EP_0	49	2,450000000000000	47	2,350000000000000	Weekend
	2014	EP	0	161	161_2014_EP_0	39	1,950000000000000	62	3,100000000000000	Weekend
	2014	EP	0	162	162_2014_EP_0	90	4,500000000000000	79	3,950000000000000	Weekend
	2014	EP	0	163	163_2014_EP_0	30	1,500000000000000	24	1,200000000000000	Weekend
	2014	EP	0	165	165_2014_EP_0	26	1,300000000000000	44	2,200000000000000	Weekend
	2014	EP	0	166	166_2014_EP_0	51	2,550000000000000	37	1,850000000000000	Weekend
	2014	EP	0	167	167_2014_EP_0	13	0,650000000000000	12	0,600000000000000	Weekend
	2014	EP	0	168	168_2014_EP_0	48	2,400000000000000	53	2,650000000000000	Weekend
	2014	EP	0	169	169_2014_EP_0	80	4,000000000000000	119	5,950000000000000	Weekend
	2014	EP	0	172	172_2014_EP_0	72	3,600000000000000	48	2,400000000000000	Weekend
	2014	EP	0	173	173_2014_EP_0	17	0,850000000000000	16	0,800000000000000	Weekend
	2014	EP	0	174	174_2014_EP_0	13	0,650000000000000	31	1,550000000000000	Weekend
	2014	EP	0	177	177_2014_EP_0	8	0,400000000000000	4	0,200000000000000	Weekend
	2014	EP	0	178	178_2014_EP_0	4	0,200000000000000	2	0,100000000000000	Weekend
	2014	EP	0	179	179_2014_EP_0	1	0,050000000000000	6	0,300000000000000	Weekend
	2014	EP	0	180	180_2014_EP_0	23	1,150000000000000	13	0,650000000000000	Weekend
	2014	EP	0	181	181_2014_EP_0	120	6,000000000000000	152	7,600000000000000	Weekend
	2014	EP	0	182	182_2014_EP_0	111	5,550000000000000	163	8,150000000000000	Weekend
	2014	EP	0	183	183_2014_EP_0	177	8,850000000000000	164	8,199999999999999	Weekend
	2014	EP	0	184	184_2014_EP_0	18	0,900000000000000	27	1,350000000000000	Weekend
	2014	EP	0	185	185_2014_EP_0	20	1,000000000000000	17	0,850000000000000	Weekend
	2014	EP	0	186	186_2014_EP_0	30	1,500000000000000	44	2,200000000000000	Weekend
	2014	EP	0	187	187_2014_EP_0	27	1,350000000000000	59	2,950000000000000	Weekend
	2014	EP	0	188	188_2014_EP_0	49	2,450000000000000	81	4,050000000000000	Weekend
	2014	EP	0	189	189_2014_EP_0	60	3,000000000000000	31	1,550000000000000	Weekend
	2014	EP	0	190	190_2014_EP_0	75	3,750000000000000	93	4,650000000000000	Weekend
	2014	EP	0	191	191_2014_EP_0	49	2,450000000000000	49	2,450000000000000	Weekend
	2014	EP	0	192	192_2014_EP_0	78	3,900000000000000	109	5,450000000000000	Weekend
	2014	EP	0	193	193_2014_EP_0	56	2,800000000000000	68	3,400000000000000	Weekend
	2014	EP	0	194	194_2014_EP_0	107	5,350000000000000	43	2,150000000000000	Weekend
	2014	EP	0	196	196_2014_EP_0	79	3,950000000000000	99	4,950000000000000	Weekend
	2014	EP	0	197	197_2014_EP_0	78	3,900000000000000	12	0,600000000000000	Weekend
	2014	EP	0	199	199_2014_EP_0	13	0,650000000000000	17	0,850000000000000	Weekend
	2014	EP	0	200	200_2014_EP_0	21	1,050000000000000	30	1,500000000000000	Weekend
	2014	EP	0	203	203_2014_EP_0	40	2,000000000000000	64	3,200000000000000	Weekend
	2014	EP	0	204	204_2014_EP_0	28	1,400000000000000	45	2,250000000000000	Weekend
	2014	EP	0	205	205_2014_EP_0	41	2,050000000000000	73	3,650000000000000	Weekend
	2014	EP	0	206	206_2014_EP_0	27	1,350000000000000	20	1,000000000000000	Weekend
	2014	EP	0	207	207_2014_EP_0	25	1,250000000000000	15	0,750000000000000	Weekend
	2014	EP	0	209	209_2014_EP_0	12	0,600000000000000	10	0,500000000000000	Weekend
	2014	EP	0	210	210_2014_EP_0	51	2,550000000000000	40	2,000000000000000	Weekend
	2014	EP	0	211	211_2014_EP_0	28	1,400000000000000	26	1,300000000000000	Weekend
	2014	EP	0	212	212_2014_EP_0	12	0,600000000000000	14	0,700000000000000	Weekend
	2014	EP	0	216	216_2014_EP_0	12	0,600000000000000	13	0,650000000000000	Weekend
	2014	EP	0	246	246_2014_EP_0	49	2,450000000000000	72	3,600000000000000	Weekend
	2014	EP	0	247	247_2014_EP_0	25	1,250000000000000	25	1,250000000000000	Weekend
	2014	EP	0	248	248_2014_EP_0	14	0,700000000000000	22	1,100000000000000	Weekend
	2014	EP	0	249	249_2014_EP_0	8	0,400000000000000	8	0,400000000000000	Weekend
	2014	EP	0	250	250_2014_EP_0	14	0,700000000000000	16	0,800000000000000	Weekend
	2014	EP	0	251	251_2014_EP_0	11	0,550000000000000	3	0,150000000000000	Weekend
	2014	EP	0	252	252_2014_EP_0	6	0,300000000000000	7	0,350000000000000	Weekend
	2014	EP	0	253	253_2014_EP_0	30	1,500000000000000	42	2,100000000000000	Weekend
	2014	EP	0	254	254_2014_EP_0	58	2,900000000000000	55	2,750000000000000	Weekend
	2014	EP	0	256	256_2014_EP_0	60	3,000000000000000	14	0,700000000000000	Weekend
	2014	EP	0	257	257_2014_EP_0	5	0,250000000000000	7	0,350000000000000	Weekend
	2014	EP	0	259	259_2014_EP_0	12	0,600000000000000	13	0,650000000000000	Weekend
	2014	EP	0	260	260_2014_EP_0	31	1,550000000000000	46	2,300000000000000	Weekend
	2014	EP	0	261	261_2014_EP_0	6	0,300000000000000	18	0,900000000000000	Weekend
	2014	EP	0	265	265_2014_EP_0	18	0,900000000000000	4	0,200000000000000	Weekend
	2014	EP	0	266	266_2014_EP_0	14	0,700000000000000	20	1,000000000000000	Weekend
	2014	EP	0	267	267_2014_EP_0	11	0,550000000000000	15	0,750000000000000	Weekend
	2014	EP	0	268	268_2014_EP_0	14	0,700000000000000	39	1,950000000000000	Weekend
	2014	EP	0	269	269_2014_EP_0	14	0,700000000000000	25	1,250000000000000	Weekend
	2014	EP	0	270	270_2014_EP_0	25	1,250000000000000	27	1,350000000000000	Weekend
	2014	EP	0	273	273_2014_EP_0	21	1,050000000000000	23	1,150000000000000	Weekend
	2014	EP	0	328	328_2014_EP_0	22	1,100000000000000	38	1,900000000000000	Weekend
	2014	EP	0	330	330_2014_EP_0	18	0,900000000000000	32	1,600000000000000	Weekend
	2014	EP	0	331	331_2014_EP_0	69	3,450000000000000	52	2,600000000000000	Weekend
	2014	EP	0	332	332_2014_EP_0	38	1,900000000000000	57	2,850000000000000	Weekend
	2014	EP	0	333	333_2014_EP_0	12	0,600000000000000	18	0,900000000000000	Weekend
	2014	EP	0	334	334_2014_EP_0	3	0,150000000000000	4	0,200000000000000	Weekend
	2014	EP	0	361	361_2014_EP_0	32	1,600000000000000	69	3,450000000000000	Weekend
	2014	EP	0	362	362_2014_EP_0	20	1,000000000000000	35	1,750000000000000	Weekend
	2014	EP	0	364	364_2014_EP_0	46	2,300000000000000	54	2,700000000000000	Weekend
	2014	EP	0	379	379_2014_EP_0	12	0,600000000000000	17	0,850000000000000	Weekend
	2014	EP	0	380	380_2014_EP_0	30	1,500000000000000	30	1,500000000000000	Weekend
	2014	EP	0	382	382_2014_EP_0	35	1,750000000000000	21	1,050000000000000	Weekend
	2014	EP	0	384	384_2014_EP_0	45	2,250000000000000	45	2,250000000000000	Weekend
	2014	EP	0	385	385_2014_EP_0	82	4,100000000000000	99	4,950000000000000	Weekend
	2014	EP	0	386	386_2014_EP_0	62	3,100000000000000	101	5,050000000000000	Weekend
	2014	EP	0	390	390_2014_EP_0	58	2,900000000000000	143	7,150000000000000	Weekend
	2014	EP	0	391	391_2014_EP_0	18	0,900000000000000	23	1,150000000000000	Weekend
	2014	EP	0	392	392_2014_EP_0	25	1,250000000000000	40	2,000000000000000	Weekend
	2014	EP	0	396	396_2014_EP_0	6	0,300000000000000	1	0,050000000000000	Weekend
	2014	EP	0	409	409_2014_EP_0	24	1,200000000000000	40	2,000000000000000	Weekend
	2014	EP	0	414	414_2014_EP_0	2	0,100000000000000	0	0,000000000000000	Weekend
	2014	EP	0	416	416_2014_EP_0	12	0,600000000000000	6	0,300000000000000	Weekend
	2014	EP	0	420	420_2014_EP_0	49	2,450000000000000	52	2,600000000000000	Weekend
	2014	EP	0	424	424_2014_EP_0	47	2,350000000000000	77	3,850000000000000	Weekend
	2014	EP	0	446	446_2014_EP_0	23	1,150000000000000	24	1,200000000000000	Weekend
	2014	EP	0	456	456_2014_EP_0	30	1,500000000000000	32	1,600000000000000	Weekend
	2014	EP	0	457	457_2014_EP_0	97	4,850000000000000	53	2,650000000000000	Weekend
	2014	EP	0	459	459_2014_EP_0	139	6,950000000000000	132	6,600000000000000	Weekend
	2014	EP	0	460	460_2014_EP_0	62	3,100000000000000	34	1,700000000000000	Weekend
	2014	EP	0	461	461_2014_EP_0	15	0,750000000000000	45	2,250000000000000	Weekend
	2014	EP	0	462	462_2014_EP_0	9	0,450000000000000	5	0,250000000000000	Weekend
	2014	EP	0	463	463_2014_EP_0	24	1,200000000000000	26	1,300000000000000	Weekend
	2014	EP	0	471	471_2014_EP_0	16	0,800000000000000	5	0,250000000000000	Weekend
	2014	EP	0	472	472_2014_EP_0	4	0,200000000000000	4	0,200000000000000	Weekend
	2014	EP	0	473	473_2014_EP_0	13	0,650000000000000	31	1,550000000000000	Weekend
	2014	EP	0	474	474_2014_EP_0	10	0,500000000000000	13	0,650000000000000	Weekend
	2014	EP	0	909	909_2014_EP_0	25	1,250000000000000	89	4,450000000000000	Weekend
	2014	EP	0	916	916_2014_EP_0	25	1,250000000000000	62	3,100000000000000	Weekend
	2014	EP	0	933	933_2014_EP_0	186	9,300000000000001	164	8,199999999999999	Weekend
	2014	EP	0	954	954_2014_EP_0	45	2,250000000000000	53	2,650000000000000	Weekend
	2014	EP	0	955	955_2014_EP_0	5	0,250000000000000	2	0,100000000000000	Weekend
	2014	EP	0	957	957_2014_EP_0	116	5,800000000000000	44	2,200000000000000	Weekend
	2014	EP	0	994	994_2014_EP_0	87	4,350000000000000	55	2,750000000000000	Weekend
	2014	EP	0	1303	1303_2014_EP_0	1	0,050000000000000	0	0,000000000000000	Weekend
	2014	EP	0	1355	1355_2014_EP_0	1	0,050000000000000	0	0,000000000000000	Weekend
	2014	EP	1	1	1_2014_EP_1	263	6,261904761900000	510	12,142857142900001	Weekday
	2014	EP	1	2	2_2014_EP_1	270	6,428571428570000	331	7,880952380950000	Weekday
	2014	EP	1	3	3_2014_EP_1	239	5,690476190480000	214	5,095238095240000	Weekday
	2014	EP	1	4	4_2014_EP_1	365	8,690476190480000	367	8,738095238100000	Weekday
	2014	EP	1	5	5_2014_EP_1	570	13,571428571400000	222	5,285714285710000	Weekday
	2014	EP	1	6	6_2014_EP_1	518	12,333333333300001	351	8,357142857140000	Weekday
	2014	EP	1	7	7_2014_EP_1	337	8,023809523810000	269	6,404761904760000	Weekday
	2014	EP	1	8	8_2014_EP_1	665	15,833333333300001	476	11,333333333300001	Weekday
	2014	EP	1	9	9_2014_EP_1	335	7,976190476190000	129	3,071428571430000	Weekday
	2014	EP	1	11	11_2014_EP_1	1138	27,095238095199999	1188	28,285714285699999	Weekday
	2014	EP	1	12	12_2014_EP_1	648	15,428571428600000	221	5,261904761900000	Weekday
	2014	EP	1	14	14_2014_EP_1	194	4,619047619050000	218	5,190476190480000	Weekday
	2014	EP	1	15	15_2014_EP_1	214	5,095238095240000	218	5,190476190480000	Weekday
	2014	EP	1	16	16_2014_EP_1	266	6,333333333330000	298	7,095238095240000	Weekday
	2014	EP	1	17	17_2014_EP_1	332	7,904761904760000	42	1,000000000000000	Weekday
	2014	EP	1	18	18_2014_EP_1	263	6,261904761900000	493	11,738095238100000	Weekday
	2014	EP	1	19	19_2014_EP_1	106	2,523809523810000	180	4,285714285710000	Weekday
	2014	EP	1	21	21_2014_EP_1	371	8,833333333330000	406	9,666666666670000	Weekday
	2014	EP	1	22	22_2014_EP_1	204	4,857142857140000	378	9,000000000000000	Weekday
	2014	EP	1	23	23_2014_EP_1	415	9,880952380949999	401	9,547619047620000	Weekday
	2014	EP	1	24	24_2014_EP_1	212	5,047619047620000	243	5,785714285710000	Weekday
	2014	EP	1	25	25_2014_EP_1	467	11,119047619000000	463	11,023809523800001	Weekday
	2014	EP	1	26	26_2014_EP_1	586	13,952380952400000	883	21,023809523800001	Weekday
	2014	EP	1	28	28_2014_EP_1	778	18,523809523800001	438	10,428571428600000	Weekday
	2014	EP	1	29	29_2014_EP_1	153	3,642857142860000	255	6,071428571430000	Weekday
	2014	EP	1	30	30_2014_EP_1	154	3,666666666670000	95	2,261904761900000	Weekday
	2014	EP	1	31	31_2014_EP_1	406	9,666666666670000	775	18,452380952399999	Weekday
	2014	EP	1	32	32_2014_EP_1	240	5,714285714290000	64	1,523809523810000	Weekday
	2014	EP	1	33	33_2014_EP_1	636	15,142857142900001	138	3,285714285710000	Weekday
	2014	EP	1	34	34_2014_EP_1	533	12,690476190500000	582	13,857142857099999	Weekday
	2014	EP	1	35	35_2014_EP_1	284	6,761904761900000	261	6,214285714290000	Weekday
	2014	EP	1	36	36_2014_EP_1	462	11,000000000000000	174	4,142857142860000	Weekday
	2014	EP	1	37	37_2014_EP_1	979	23,309523809500000	860	20,476190476199999	Weekday
	2014	EP	1	38	38_2014_EP_1	407	9,690476190480000	203	4,833333333330000	Weekday
	2014	EP	1	39	39_2014_EP_1	459	10,928571428600000	241	5,738095238100000	Weekday
	2014	EP	1	40	40_2014_EP_1	1387	33,023809523799997	1407	33,500000000000000	Weekday
	2014	EP	1	41	41_2014_EP_1	133	3,166666666670000	91	2,166666666670000	Weekday
	2014	EP	1	42	42_2014_EP_1	347	8,261904761900000	321	7,642857142860000	Weekday
	2014	EP	1	44	44_2014_EP_1	571	13,595238095199999	759	18,071428571399998	Weekday
	2014	EP	1	45	45_2014_EP_1	246	5,857142857140000	211	5,023809523810000	Weekday
	2014	EP	1	47	47_2014_EP_1	314	7,476190476190000	171	4,071428571430000	Weekday
	2014	EP	1	49	49_2014_EP_1	255	6,071428571430000	230	5,476190476190000	Weekday
	2014	EP	1	50	50_2014_EP_1	306	7,285714285710000	177	4,214285714290000	Weekday
	2014	EP	1	51	51_2014_EP_1	109	2,595238095240000	33	0,785714285714000	Weekday
	2014	EP	1	52	52_2014_EP_1	282	6,714285714290000	129	3,071428571430000	Weekday
	2014	EP	1	54	54_2014_EP_1	39	0,928571428571000	41	0,976190476190000	Weekday
	2014	EP	1	56	56_2014_EP_1	399	9,500000000000000	604	14,380952381000000	Weekday
	2014	EP	1	57	57_2014_EP_1	973	23,166666666699999	979	23,309523809500000	Weekday
	2014	EP	1	58	58_2014_EP_1	363	8,642857142860001	477	11,357142857099999	Weekday
	2014	EP	1	59	59_2014_EP_1	1114	26,523809523800001	1076	25,619047619000000	Weekday
	2014	EP	1	60	60_2014_EP_1	389	9,261904761900000	512	12,190476190500000	Weekday
	2014	EP	1	62	62_2014_EP_1	457	10,880952381000000	363	8,642857142860001	Weekday
	2014	EP	1	63	63_2014_EP_1	160	3,809523809520000	223	5,309523809520000	Weekday
	2014	EP	1	64	64_2014_EP_1	130	3,095238095240000	267	6,357142857140000	Weekday
	2014	EP	1	65	65_2014_EP_1	339	8,071428571429999	438	10,428571428600000	Weekday
	2014	EP	1	66	66_2014_EP_1	475	11,309523809500000	463	11,023809523800001	Weekday
	2014	EP	1	67	67_2014_EP_1	303	7,214285714290000	450	10,714285714300001	Weekday
	2014	EP	1	68	68_2014_EP_1	436	10,380952381000000	605	14,404761904800001	Weekday
	2014	EP	1	69	69_2014_EP_1	375	8,928571428570001	367	8,738095238100000	Weekday
	2014	EP	1	70	70_2014_EP_1	178	4,238095238100000	265	6,309523809520000	Weekday
	2014	EP	1	71	71_2014_EP_1	230	5,476190476190000	426	10,142857142900001	Weekday
	2014	EP	1	72	72_2014_EP_1	720	17,142857142899999	797	18,976190476199999	Weekday
	2014	EP	1	73	73_2014_EP_1	1081	25,738095238100001	665	15,833333333300001	Weekday
	2014	EP	1	74	74_2014_EP_1	596	14,190476190500000	567	13,500000000000000	Weekday
	2014	EP	1	75	75_2014_EP_1	455	10,833333333300001	352	8,380952380949999	Weekday
	2014	EP	1	76	76_2014_EP_1	234	5,571428571430000	347	8,261904761900000	Weekday
	2014	EP	1	77	77_2014_EP_1	366	8,714285714290000	281	6,690476190480000	Weekday
	2014	EP	1	78	78_2014_EP_1	198	4,714285714290000	220	5,238095238100000	Weekday
	2014	EP	1	79	79_2014_EP_1	372	8,857142857140000	523	12,452380952400000	Weekday
	2014	EP	1	80	80_2014_EP_1	260	6,190476190480000	296	7,047619047620000	Weekday
	2014	EP	1	81	81_2014_EP_1	281	6,690476190480000	241	5,738095238100000	Weekday
	2014	EP	1	82	82_2014_EP_1	335	7,976190476190000	55	1,309523809520000	Weekday
	2014	EP	1	83	83_2014_EP_1	199	4,738095238100000	302	7,190476190480000	Weekday
	2014	EP	1	84	84_2014_EP_1	488	11,619047619000000	478	11,380952381000000	Weekday
	2014	EP	1	85	85_2014_EP_1	481	11,452380952400000	506	12,047619047600000	Weekday
	2014	EP	1	86	86_2014_EP_1	588	14,000000000000000	538	12,809523809500000	Weekday
	2014	EP	1	88	88_2014_EP_1	412	9,809523809520000	346	8,238095238100000	Weekday
	2014	EP	1	91	91_2014_EP_1	243	5,785714285710000	441	10,500000000000000	Weekday
	2014	EP	1	92	92_2014_EP_1	386	9,190476190480000	404	9,619047619050001	Weekday
	2014	EP	1	93	93_2014_EP_1	297	7,071428571430000	543	12,928571428600000	Weekday
	2014	EP	1	95	95_2014_EP_1	505	12,023809523800001	544	12,952380952400000	Weekday
	2014	EP	1	96	96_2014_EP_1	394	9,380952380949999	609	14,500000000000000	Weekday
	2014	EP	1	97	97_2014_EP_1	374	8,904761904760001	268	6,380952380950000	Weekday
	2014	EP	1	100	100_2014_EP_1	213	5,071428571430000	303	7,214285714290000	Weekday
	2014	EP	1	102	102_2014_EP_1	208	4,952380952380000	85	2,023809523810000	Weekday
	2014	EP	1	103	103_2014_EP_1	263	6,261904761900000	140	3,333333333330000	Weekday
	2014	EP	1	104	104_2014_EP_1	395	9,404761904760001	187	4,452380952380000	Weekday
	2014	EP	1	106	106_2014_EP_1	411	9,785714285710000	482	11,476190476199999	Weekday
	2014	EP	1	107	107_2014_EP_1	173	4,119047619050000	350	8,333333333330000	Weekday
	2014	EP	1	108	108_2014_EP_1	250	5,952380952380000	179	4,261904761900000	Weekday
	2014	EP	1	109	109_2014_EP_1	46	1,095238095240000	65	1,547619047620000	Weekday
	2014	EP	1	110	110_2014_EP_1	279	6,642857142860000	240	5,714285714290000	Weekday
	2014	EP	1	111	111_2014_EP_1	221	5,261904761900000	362	8,619047619050001	Weekday
	2014	EP	1	113	113_2014_EP_1	264	6,285714285710000	367	8,738095238100000	Weekday
	2014	EP	1	115	115_2014_EP_1	407	9,690476190480000	421	10,023809523800001	Weekday
	2014	EP	1	116	116_2014_EP_1	194	4,619047619050000	431	10,261904761900000	Weekday
	2014	EP	1	117	117_2014_EP_1	376	8,952380952380000	389	9,261904761900000	Weekday
	2014	EP	1	118	118_2014_EP_1	474	11,285714285699999	707	16,833333333300001	Weekday
	2014	EP	1	119	119_2014_EP_1	372	8,857142857140000	349	8,309523809520000	Weekday
	2014	EP	1	121	121_2014_EP_1	365	8,690476190480000	370	8,809523809520000	Weekday
	2014	EP	1	122	122_2014_EP_1	40	0,952380952381000	95	2,261904761900000	Weekday
	2014	EP	1	123	123_2014_EP_1	350	8,333333333330000	415	9,880952380949999	Weekday
	2014	EP	1	124	124_2014_EP_1	133	3,166666666670000	358	8,523809523810000	Weekday
	2014	EP	1	125	125_2014_EP_1	279	6,642857142860000	301	7,166666666670000	Weekday
	2014	EP	1	126	126_2014_EP_1	269	6,404761904760000	226	5,380952380950000	Weekday
	2014	EP	1	127	127_2014_EP_1	229	5,452380952380000	452	10,761904761900000	Weekday
	2014	EP	1	128	128_2014_EP_1	423	10,071428571400000	475	11,309523809500000	Weekday
	2014	EP	1	130	130_2014_EP_1	345	8,214285714290000	282	6,714285714290000	Weekday
	2014	EP	1	132	132_2014_EP_1	340	8,095238095239999	476	11,333333333300001	Weekday
	2014	EP	1	133	133_2014_EP_1	189	4,500000000000000	383	9,119047619050001	Weekday
	2014	EP	1	134	134_2014_EP_1	567	13,500000000000000	603	14,357142857099999	Weekday
	2014	EP	1	136	136_2014_EP_1	304	7,238095238100000	471	11,214285714300001	Weekday
	2014	EP	1	137	137_2014_EP_1	737	17,547619047600001	395	9,404761904760001	Weekday
	2014	EP	1	138	138_2014_EP_1	228	5,428571428570000	90	2,142857142860000	Weekday
	2014	EP	1	139	139_2014_EP_1	233	5,547619047620000	46	1,095238095240000	Weekday
	2014	EP	1	140	140_2014_EP_1	322	7,666666666670000	265	6,309523809520000	Weekday
	2014	EP	1	141	141_2014_EP_1	38	0,904761904762000	10	0,238095238095000	Weekday
	2014	EP	1	142	142_2014_EP_1	65	1,547619047620000	59	1,404761904760000	Weekday
	2014	EP	1	143	143_2014_EP_1	69	1,642857142860000	70	1,666666666670000	Weekday
	2014	EP	1	144	144_2014_EP_1	136	3,238095238100000	118	2,809523809520000	Weekday
	2014	EP	1	145	145_2014_EP_1	28	0,666666666667000	38	0,904761904762000	Weekday
	2014	EP	1	146	146_2014_EP_1	422	10,047619047600000	269	6,404761904760000	Weekday
	2014	EP	1	147	147_2014_EP_1	465	11,071428571400000	185	4,404761904760000	Weekday
	2014	EP	1	148	148_2014_EP_1	76	1,809523809520000	116	2,761904761900000	Weekday
	2014	EP	1	149	149_2014_EP_1	79	1,880952380950000	91	2,166666666670000	Weekday
	2014	EP	1	150	150_2014_EP_1	125	2,976190476190000	215	5,119047619050000	Weekday
	2014	EP	1	151	151_2014_EP_1	174	4,142857142860000	150	3,571428571430000	Weekday
	2014	EP	1	153	153_2014_EP_1	319	7,595238095240000	162	3,857142857140000	Weekday
	2014	EP	1	154	154_2014_EP_1	345	8,214285714290000	117	2,785714285710000	Weekday
	2014	EP	1	155	155_2014_EP_1	183	4,357142857140000	175	4,166666666670000	Weekday
	2014	EP	1	156	156_2014_EP_1	351	8,357142857140000	296	7,047619047620000	Weekday
	2014	EP	1	157	157_2014_EP_1	252	6,000000000000000	164	3,904761904760000	Weekday
	2014	EP	1	159	159_2014_EP_1	153	3,642857142860000	100	2,380952380950000	Weekday
	2014	EP	1	160	160_2014_EP_1	218	5,190476190480000	141	3,357142857140000	Weekday
	2014	EP	1	161	161_2014_EP_1	174	4,142857142860000	231	5,500000000000000	Weekday
	2014	EP	1	162	162_2014_EP_1	302	7,190476190480000	342	8,142857142860001	Weekday
	2014	EP	1	163	163_2014_EP_1	56	1,333333333330000	83	1,976190476190000	Weekday
	2014	EP	1	165	165_2014_EP_1	44	1,047619047620000	99	2,357142857140000	Weekday
	2014	EP	1	166	166_2014_EP_1	164	3,904761904760000	131	3,119047619050000	Weekday
	2014	EP	1	167	167_2014_EP_1	64	1,523809523810000	26	0,619047619048000	Weekday
	2014	EP	1	168	168_2014_EP_1	109	2,595238095240000	123	2,928571428570000	Weekday
[truncated: 585 more rows]
